# Supplementary material for: Experimental and genetic evidence for the impact of CD5 and CD6 expression and variation in inflammatory bowel disease
Source: Front Immunol. 2022 Sep 21;13:966184. doi: 10.3389/fimmu.2022.966184 (PMC9532939; doi:10.3389/fimmu.2022.966184)
Supplement: Supplementary file 2 [file DataSheet_2.csv]

	CD5_rs2229177	CD6_rs11230563	CD6_rs12360861	CD5_rs2241002	CD6_rs17824933	ALCAM_rs6437585	Sex	Ethnicity	Diagnosis	Esophagus	Stomach	Duodenum	Jejunum	Proximal_ileum	Terminal_ileum	Cecum	Ascending_colon	Transverse_colon	Descending_colon	Sigmoid_colon	Rectum	Anus	Perianal_disease	Peripheral_arthropathy	Ankylosing_spondylitis	Sacroiliitis	Cutaneous	Ocular	Sclerosing_colangitis	Biological_treatment	Immunomodulatory_treatment	Surgical_treatment	Age_diagnosis_years	Followup_time_years	Time_to_stenosis_years	Time_to_fistula_years	Stenosis	Fistula	Colonic	Ileal	Ileocolonic	Location	Upper_GI	Num_abdominal_surgeries	Prognosis	Smoking
1	TT	CC	GG	CC	CC	CC	Female	Caucasian	Crohn's disease	NA	NA	NA	NA	NA	NA	NA	1	1	1	NA	NA	NA	0	0	0	NA	0	0	0	0	1	0	38.06707734	12.50091262	NA	NA	FALSE	FALSE	0	0	0	NA	0	0	NA	1
2	CT	CT	GG	CC	CG	CC	Female	Asian	Crohn's disease	NA	NA	NA	NA	NA	1	1	1	1	1	1	0	NA	1	0	0	NA	0	0	0	1	1	1	20.39425051	11.28530687	10.1655259	NA	TRUE	FALSE	0	0	1	2	0	1	NA	0
3	CT	CT	GG	CC	CG	CC	Female	Caucasian	Crohn's disease	0	0	0	0	0	0	0	1	1	1	0	0	0	0	NA	NA	NA	NA	NA	NA	1	1	0	23.47969427	11.16495551	0	NA	TRUE	FALSE	1	0	0	1	0	0	NA	0
4	TT	CT	GA	CT	CC	CC	Female	Caucasian	Crohn's disease	0	0	0	0	0	0	1	1	0	0	0	0	0	0	NA	NA	NA	NA	NA	NA	1	1	0	17.72746977	23.20328542	NA	NA	FALSE	FALSE	1	0	0	1	0	0	NA	1
5	CT	CT	GA	CC	CC	CC	Male	Caucasian	Crohn's disease	NA	NA	NA	NA	NA	1	1	1	1	1	1	1	NA	0	NA	NA	1	NA	NA	NA	1	1	1	17.19370294	32.87063655	22.12183436	30.05338809	TRUE	TRUE	0	0	1	2	0	2	1	1
6	TT	CC	GG	CC	CC	CC	Female	Caucasian	Crohn's disease	NA	NA	NA	NA	NA	1	0	0	0	0	0	0	0	0	0	0	NA	0	0	0	0	0	0	38.72952316	12.96646133	NA	NA	FALSE	FALSE	0	1	0	3	0	0	0	0
7	CC	CT	GA	CT	CC	CC	Male	Caucasian	Crohn's disease	NA	NA	NA	NA	NA	1	1	1	1	1	1	1	NA	0	0	0	NA	0	0	0	0	0	0	46.72952316	14.9650924	NA	NA	FALSE	FALSE	0	0	1	2	0	0	0	0
8	CT	TT	GA	CT	CC	CC	Female	Caucasian	Crohn's disease	0	0	0	0	0	1	0	0	0	0	0	0	0	0	NA	NA	NA	NA	NA	NA	1	1	1	22.72952316	19.85763176	NA	NA	FALSE	FALSE	0	1	0	3	0	1	1	0
9	CT	CT	GA	CC	CG	CC	Female	Caucasian	Crohn's disease	NA	NA	NA	NA	1	1	1	1	1	1	1	1	0	0	0	0	0	0	0	0	1	1	1	8.194387406	19.7562172	6.663814739	NA	TRUE	FALSE	0	0	1	2	1	1	1	1
10	CC	TT	AA	CC	CC	CC	Female	Other	Crohn's disease	0	0	0	0	0	0	1	1	1	1	1	0	0	0	0	1	NA	0	0	0	1	0	0	36.19438741	14.6994068	NA	NA	FALSE	FALSE	1	0	0	1	0	0	0	1
11	CC	CC	GG	CT	CG	CC	Female	Caucasian	Crohn's disease	NA	1	1	NA	NA	1	1	1	1	1	1	1	NA	0	NA	NA	NA	NA	NA	NA	1	1	0	16.3449692	10.01232033	NA	NA	FALSE	FALSE	0	0	1	2	1	0	NA	1
12	TT	CC	GG	CC	CC	CT	Male	Caucasian	Crohn's disease	0	0	0	0	0	1	0	0	0	0	0	0	0	0	0	0	NA	0	0	0	0	0	1	60.19450148	10.20670773	0	NA	TRUE	FALSE	0	1	0	3	0	1	NA	0
13	CC	CC	GG	CC	CC	CC	Male	Caucasian	Crohn's disease	NA	NA	NA	NA	NA	1	0	0	0	0	0	0	0	0	NA	NA	NA	NA	NA	NA	1	1	1	25.3908282	10.13540954	NA	0	FALSE	TRUE	0	1	0	3	0	1	1	1
14	CT	CC	GG	CC	CG	CC	Male	Caucasian	Crohn's disease	0	0	0	0	0	0	1	1	1	1	1	1	0	0	0	0	NA	0	0	0	1	1	1	21.19370294	32.50638832	NA	22.20123203	FALSE	TRUE	1	0	0	1	0	1	NA	0
15	CT	CT	GA	CC	CC	CC	Female	Caucasian	Crohn's disease	0	0	0	0	0	1	1	0	1	1	0	0	0	0	0	0	NA	0	0	0	0	0	0	65.47843943	6.740702715	NA	3.000684463	FALSE	TRUE	0	0	1	2	0	0	0	0
16	CT	CC	GG	CT	CC	CC	Male	Caucasian	Crohn's disease	0	0	0	0	NA	1	0	0	0	0	0	0	0	0	0	0	NA	0	0	0	0	0	0	23.14852841	3.485169975	NA	NA	FALSE	FALSE	0	1	0	3	0	0	NA	1
17	CT	CC	GG	CC	CC	CC	Female	Caucasian	Crohn's disease	0	0	0	0	0	1	1	1	1	1	1	1	1	1	0	0	0	0	1	0	1	1	1	30.39288159	27.53718914	16.29831166	NA	TRUE	FALSE	0	0	1	2	0	1	1	1
18	CT	TT	GA	CC	CC	CC	Male	Caucasian	Crohn's disease	0	0	0	0	NA	1	0	0	0	0	0	0	0	0	0	0	NA	0	0	0	1	1	1	30.72952316	34.20123203	NA	NA	FALSE	FALSE	0	1	0	3	0	1	1	0
19	CC	CT	GA	CT	CC	CC	Male	Caucasian	Crohn's disease	0	0	0	0	0	1	1	0	0	0	0	0	1	1	0	0	NA	0	0	0	1	1	1	25.4810632	18.48870637	NA	5.585329683	FALSE	TRUE	0	0	1	2	0	1	NA	1
20	TT	CT	GG	CT	CG	CC	Female	Arab	Crohn's disease	0	0	0	0	0	1	1	0	0	0	0	0	0	0	NA	NA	1	NA	NA	NA	1	1	1	20.64601871	24.4162674	NA	0.501140771	FALSE	TRUE	0	0	1	2	0	1	NA	0
21	CT	TT	AA	CC	CC	CC	Male	Caucasian	Crohn's disease	NA	NA	NA	NA	NA	1	0	0	0	0	0	0	0	0	NA	NA	NA	NA	NA	NA	0	0	0	26.68024184	0.082135524	NA	NA	FALSE	FALSE	0	1	0	3	0	0	NA	0
22	CT	TT	AA	CT	CC	CC	Female	Caucasian	Crohn's disease	NA	NA	NA	NA	NA	NA	1	1	1	1	1	1	NA	1	0	0	NA	0	0	0	1	1	0	31.72883869	22.60928588	NA	NA	FALSE	FALSE	0	0	0	NA	0	0	NA	0
23	CC	CT	GA	CC	CC	CC	Female	Caucasian	Crohn's disease	0	0	0	0	0	1	1	0	0	0	0	1	NA	0	NA	NA	NA	NA	NA	NA	1	1	1	30.72952316	8.947296372	NA	1.924709103	FALSE	TRUE	0	0	1	2	0	1	1	0
24	CC	CC	GG	CC	GG	CC	Male	Caucasian	Crohn's disease	0	0	1	0	NA	1	0	0	0	0	0	0	0	1	0	0	NA	0	0	0	1	1	1	25.72746977	11.61133927	NA	NA	FALSE	FALSE	0	1	0	3	1	1	1	0
25	TT	CC	GG	CT	CG	CC	Female	Caucasian	Crohn's disease	0	0	0	0	0	0	0	0	0	1	1	1	1	1	NA	NA	NA	NA	NA	NA	1	1	1	40.72815423	13.37451517	NA	NA	FALSE	FALSE	1	0	0	1	0	0	NA	0
26	CC	CT	GA	CC	CG	CC	Female	Caucasian	Crohn's disease	0	0	0	NA	NA	1	1	1	1	0	0	0	0	0	NA	NA	NA	NA	NA	NA	0	1	0	43.72610084	4.016427105	NA	NA	FALSE	FALSE	0	0	1	2	0	0	1	0
27	CT	CT	GG	CC	CG	CC	Female	Caucasian	Crohn's disease	0	0	0	0	1	1	1	1	1	1	1	1	0	0	0	0	0	1	0	0	1	1	0	12.86778462	12.53399498	NA	NA	FALSE	FALSE	0	0	1	2	1	0	1	1
28	CC	CT	GG	CC	CC	CC	Female	Caucasian	Crohn's disease	0	0	0	0	0	1	1	1	0	0	0	0	1	1	0	0	0	1	0	0	1	1	1	16.89790098	18.06433949	NA	9.916495551	FALSE	TRUE	0	0	1	2	0	0	NA	0
29	TT	CT	GA	CC	CG	CC	Male	Caucasian	Crohn's disease	0	0	0	0	0	1	1	1	0	0	0	0	0	0	NA	NA	NA	NA	NA	NA	1	1	1	49.43463381	9.500228154	NA	NA	FALSE	FALSE	0	0	1	2	0	1	NA	0
30	CT	CC	GG	CC	CC	CC	Female	Caucasian	Crohn's disease	NA	NA	NA	NA	NA	1	1	1	1	1	1	NA	NA	0	0	0	NA	0	0	0	0	1	1	30.69119325	23.54563085	NA	0.038329911	FALSE	TRUE	0	0	1	2	0	2	1	0
31	TT	CT	GA	CC	CG	CC	Male	Caucasian	Crohn's disease	NA	NA	NA	NA	NA	1	NA	NA	NA	NA	NA	NA	NA	0	0	0	NA	0	0	0	1	1	1	17.19370294	28.8678987	4.785763176	NA	TRUE	FALSE	0	0	0	NA	0	1	1	0
32	TT	CT	GA	CC	CC	CC	Male	Caucasian	Ulcerative colitis	0	0	0	0	0	0	1	1	1	1	1	1	0	0	NA	NA	NA	NA	NA	NA	0	0	0	55.38398357	10.36812685	NA	NA	FALSE	FALSE	1	0	0	1	0	0	0	0
33	TT	CT	GG	CC	CC	TT	Female	Caucasian	Crohn's disease	NA	NA	NA	NA	NA	1	1	1	NA	NA	NA	NA	NA	0	0	0	NA	0	0	0	0	0	1	76.28188455	9.355122063	NA	NA	FALSE	FALSE	0	0	1	2	0	1	NA	0
34	CT	CT	GA	CC	CC	CC	Female	Caucasian	Crohn's disease	NA	NA	NA	NA	NA	1	NA	NA	NA	NA	NA	NA	NA	0	0	0	NA	0	0	0	0	0	0	28.68982432	11.63597992	NA	NA	FALSE	FALSE	0	0	0	NA	0	0	0	1
35	CC	CC	GG	CC	GG	CC	Male	Caucasian	Ulcerative colitis	0	0	0	0	0	0	0	0	0	0	1	1	0	0	0	0	NA	0	0	0	0	0	0	28.19438741	24.07939767	NA	NA	FALSE	FALSE	1	0	0	1	0	0	0	0
36	CC	TT	GA	CC	CC	CC	Female	Caucasian	Crohn's disease	0	0	0	0	1	1	0	0	0	0	0	0	0	0	0	0	NA	0	0	0	0	0	0	40.13415469	10.77059092	NA	NA	FALSE	FALSE	0	1	0	3	1	0	0	0
37	TT	CT	GA	CT	CC	CC	Male	Caucasian	Ulcerative colitis	0	0	0	0	0	0	0	0	0	0	1	1	0	0	0	0	NA	0	0	0	0	0	0	65.68902578	15.24709103	NA	NA	FALSE	FALSE	1	0	0	1	0	0	0	0
38	CT	CT	GG	CT	CC	CC	Female	Arab	Ulcerative colitis	0	0	0	0	0	0	0	0	0	1	1	1	0	0	NA	1	NA	NA	NA	NA	0	0	0	25.19370294	34.31063199	NA	NA	FALSE	FALSE	1	0	0	1	0	0	0	0
39	TT	TT	GA	CC	CC	CC	Female	Caucasian	Crohn's disease	NA	NA	NA	NA	NA	1	NA	NA	NA	NA	NA	NA	NA	0	0	0	NA	0	0	0	0	1	1	15.61384896	26.36824093	NA	NA	FALSE	FALSE	0	0	0	NA	0	1	NA	1
40	CT	TT	GA	CC	CC	CT	Male	Arab	Ulcerative colitis	0	0	0	0	0	0	1	1	1	1	1	1	0	0	0	0	NA	0	0	0	1	1	0	33.91638147	9.590691307	NA	NA	FALSE	FALSE	1	0	0	1	0	0	1	0
41	CT	CT	GG	CT	CC	CC	Male	Caucasian	Ulcerative colitis	0	0	0	0	0	0	0	0	0	0	1	1	0	0	0	0	NA	0	0	0	0	1	0	48.22450376	11.91786448	NA	NA	FALSE	FALSE	1	0	0	1	0	0	NA	0
42	CT	CT	GA	CC	CC	CC	Male	Caucasian	Crohn's disease	NA	NA	NA	1	1	1	NA	NA	NA	NA	NA	NA	NA	1	0	0	NA	1	0	0	0	1	0	40.3613963	20.62137805	NA	NA	FALSE	FALSE	0	0	0	NA	1	0	1	1
43	CT	CC	GG	CC	CC	CC	Male	Caucasian	Crohn's disease	0	0	0	0	0	1	1	1	0	0	0	0	0	0	0	1	NA	1	0	0	1	1	1	23.19507187	32.70898928	0.533766826	NA	TRUE	FALSE	0	0	1	2	0	1	1	1
44	CC	CC	GG	CC	CC	CC	Female	Caucasian	Ulcerative colitis	0	0	0	0	0	0	0	0	0	0	1	1	0	0	0	0	NA	0	0	0	1	1	0	29.11978097	12.91718001	NA	NA	FALSE	FALSE	1	0	0	1	0	0	NA	0
45	CT	CT	GA	CC	CG	CC	Female	Caucasian	Ulcerative colitis	0	0	0	0	0	0	0	0	0	0	1	1	0	0	0	0	NA	0	0	0	0	1	0	30.35728953	13.22644308	NA	NA	FALSE	FALSE	1	0	0	1	0	0	NA	0
46	TT	CT	GG	CT	CC	CC	Female	Caucasian	Crohn's disease	0	0	0	0	0	0	0	0	0	1	1	1	1	1	0	0	NA	0	0	0	1	1	1	20.52007757	28.58327629	NA	NA	FALSE	FALSE	1	0	0	1	0	0	NA	0
47	CT	CC	GG	CC	CC	CT	Male	Caucasian	Crohn's disease	0	0	0	0	0	1	0	0	0	0	0	0	0	0	NA	NA	NA	NA	NA	NA	1	1	0	36.52555327	6.51619895	0.438056126	0.438056126	TRUE	TRUE	0	1	0	3	0	0	NA	0
48	CT	CC	GG	CC	CG	CC	Male	Caucasian	Crohn's disease	0	0	0	0	0	1	1	1	0	0	1	0	0	0	NA	NA	NA	NA	NA	NA	1	1	0	44.87326032	10.1739676	NA	1.259525439	FALSE	TRUE	0	0	1	2	0	0	NA	0
49	CC	CT	GA	CT	CC	CC	Female	Caucasian	Crohn's disease	NA	NA	NA	NA	NA	1	NA	NA	1	NA	NA	NA	NA	0	0	0	NA	0	0	0	1	1	1	31.72883869	25.25667351	10.61476158	1.87816564	TRUE	TRUE	0	0	1	2	0	2	1	1
50	TT	TT	GA	TT	CC	CC	Female	Caucasian	Crohn's disease	0	0	0	0	1	1	0	0	0	1	1	0	0	0	0	0	NA	0	0	0	1	1	0	20.56114533	11.69621264	NA	NA	FALSE	FALSE	0	0	1	2	1	0	1	0
51	CT	CC	GG	CC	CG	CC	Male	Caucasian	Crohn's disease	NA	NA	NA	NA	NA	1	NA	NA	NA	NA	1	NA	NA	1	0	0	NA	0	0	0	1	1	1	16.72815423	23.49361168	14.64761579	0.878850103	TRUE	TRUE	0	0	1	2	0	2	1	1
52	CT	TT	AA	CC	CC	CC	Female	Caucasian	Crohn's disease	0	0	0	0	0	1	0	0	0	0	0	0	0	0	NA	NA	NA	NA	NA	NA	0	1	0	31.01437372	3.7452658	NA	NA	FALSE	FALSE	0	1	0	3	0	0	NA	1
53	CT	CT	GG	CT	CG	CC	Female	Caucasian	Ulcerative colitis	NA	NA	NA	NA	NA	NA	0	0	0	0	1	1	0	0	0	0	NA	0	0	0	1	1	1	24.64875656	14.04791239	NA	NA	FALSE	FALSE	0	0	0	NA	0	1	1	0
54	CT	CC	GG	CC	CG	CC	Female	Caucasian	Ulcerative colitis	NA	NA	NA	NA	NA	NA	0	0	0	1	1	1	0	0	NA	NA	NA	NA	NA	NA	1	1	0	48.9800365	11.96167009	NA	NA	FALSE	FALSE	0	0	0	NA	0	0	1	0
55	CT	CT	GG	CC	CC	CC	Female	Caucasian	Ulcerative colitis	NA	NA	NA	NA	NA	NA	0	0	0	1	1	1	0	0	0	0	NA	0	0	0	1	1	0	35.64670317	16.44912161	NA	NA	FALSE	FALSE	0	0	0	NA	0	0	1	0
56	CT	CC	GG	CC	CG	CC	Male	Caucasian	Ulcerative colitis	NA	NA	NA	NA	NA	NA	0	1	1	1	1	1	0	0	0	0	NA	0	0	0	1	0	0	33.14715948	2.12183436	NA	NA	FALSE	FALSE	0	0	0	NA	0	0	NA	0
57	TT	CT	GA	CC	CC	CT	Male	Caucasian	Crohn's disease	0	1	1	0	0	0	1	1	1	1	1	1	0	0	0	0	NA	0	0	0	1	1	0	47.47695642	17.59354324	NA	NA	FALSE	FALSE	1	0	0	1	1	0	1	0
58	CT	CC	GG	CT	CC	CC	Male	Caucasian	Ulcerative colitis	NA	NA	NA	NA	NA	NA	0	0	1	1	1	1	0	0	0	0	NA	0	0	0	1	1	0	61.6480721	12.81587953	NA	NA	FALSE	FALSE	0	0	0	NA	0	0	1	1
59	CT	CC	GG	CC	CC	CC	Male	Caucasian	Crohn's disease	0	0	0	0	0	1	0	0	0	0	0	0	0	1	0	0	NA	0	0	0	1	1	1	31.89858544	11.76728268	0	NA	TRUE	FALSE	0	1	0	3	0	1	1	0
60	TT	CT	GA	CT	CC	CC	Male	Caucasian	Crohn's disease	0	0	0	0	0	1	1	1	1	1	1	1	0	1	NA	NA	NA	NA	NA	NA	1	1	1	15.89310974	14.08898015	3.586584531	NA	TRUE	FALSE	0	0	1	2	0	2	1	1
61	CC	CC	GG	CC	CG	CT	Male	Caucasian	Ulcerative colitis	NA	NA	NA	NA	NA	NA	0	0	1	1	1	1	NA	0	0	0	NA	0	0	0	0	1	0	29.6480721	12.62434406	NA	NA	FALSE	FALSE	0	0	0	NA	0	0	1	0
62	CT	TT	GG	CC	CC	CC	Female	Caucasian	Crohn's disease	NA	NA	NA	NA	NA	0	1	1	1	1	1	0	0	0	0	1	1	0	0	0	0	1	0	46.11635866	9.968514716	NA	NA	FALSE	FALSE	1	0	0	1	0	0	NA	1
63	CT	TT	AA	CC	CC	CC	Female	Caucasian	Crohn's disease	NA	NA	NA	NA	NA	1	1	0	1	0	0	0	0	0	NA	NA	NA	NA	NA	NA	1	1	1	18.25051335	9.598790783	NA	0	FALSE	TRUE	0	0	1	2	0	0	1	0
64	TT	TT	GG	CT	CC	CC	Male	NA	Crohn's disease	0	0	0	0	0	0	0	0	0	0	1	0	0	0	NA	NA	NA	NA	NA	NA	0	0	0	41.3963039	3.712525667	NA	NA	FALSE	FALSE	1	0	0	1	0	0	NA	1
65	CT	CT	GG	CC	CC	CC	Male	Caucasian	Crohn's disease	0	0	0	0	0	1	0	0	0	0	0	0	0	0	1	0	NA	0	0	0	1	1	1	37.27857632	18.97878166	7.915126626	NA	TRUE	FALSE	0	1	0	3	0	1	NA	1
66	CT	TT	AA	CC	CC	CT	Female	Caucasian	Crohn's disease	0	0	0	0	0	1	1	1	1	1	1	1	0	0	0	0	NA	0	0	0	0	1	0	51.14579055	11.82192562	NA	NA	FALSE	FALSE	0	0	1	2	0	0	NA	0
67	TT	CT	GG	CC	CG	CC	Female	Caucasian	Crohn's disease	0	0	0	0	0	1	1	1	1	1	1	0	0	0	0	0	NA	0	0	0	1	1	1	19.25804244	11.00616016	NA	NA	FALSE	FALSE	0	0	1	2	0	1	1	0
68	CC	CC	GG	CC	CG	CC	Male	Caucasian	Crohn's disease	NA	NA	NA	NA	NA	1	1	1	1	1	1	1	NA	1	0	0	NA	0	0	0	1	1	1	57.27310062	11.66860598	NA	NA	FALSE	FALSE	0	0	1	2	0	1	1	0
69	CC	TT	AA	CC	CC	CC	Male	Caucasian	Crohn's disease	NA	NA	NA	NA	NA	NA	NA	0	1	1	1	1	NA	1	0	0	NA	0	0	0	0	1	1	66.30515629	6.757015743	NA	NA	FALSE	FALSE	0	0	0	NA	0	0	1	0
70	TT	CT	GG	CC	CC	CC	Female	Caucasian	Crohn's disease	NA	NA	NA	NA	NA	1	1	1	NA	1	NA	NA	NA	0	0	0	NA	0	0	0	1	1	1	64.14772987	16.80481405	NA	NA	FALSE	FALSE	0	0	1	2	0	1	1	1
71	TT	CC	GG	CT	CG	CC	Male	Caucasian	Crohn's disease	0	0	0	0	0	0	1	1	1	1	1	1	1	1	0	0	NA	0	0	0	1	1	0	33.06776181	20.6131645	NA	NA	FALSE	FALSE	1	0	0	1	0	0	NA	0
72	CT	TT	AA	CC	CC	CC	Female	Caucasian	Crohn's disease	0	0	0	0	0	0	0	0	1	1	1	0	0	0	1	0	1	0	1	0	1	1	0	30.72678531	18.83641342	NA	NA	FALSE	FALSE	1	0	0	1	0	0	NA	1
73	CT	CT	GA	CC	CC	CC	Female	Caucasian	Crohn's disease	0	0	0	0	0	1	1	1	1	1	1	1	1	1	0	0	NA	0	0	0	1	1	1	28.9800365	6.754277892	NA	NA	FALSE	FALSE	0	0	1	2	0	0	1	0
74	CC	TT	AA	CC	CC	CC	Male	Caucasian	Crohn's disease	0	0	0	0	0	1	0	0	0	0	0	0	0	1	0	0	NA	1	0	0	0	1	1	22.06433949	1.642596395	NA	NA	FALSE	FALSE	0	1	0	3	0	0	NA	0
75	TT	TT	GG	CT	CC	CC	Male	Caucasian	Crohn's disease	0	0	0	0	0	0	0	0	0	0	0	1	1	1	0	0	NA	0	0	0	1	1	1	27.19507187	21.73568332	NA	0	FALSE	TRUE	1	0	0	1	0	0	1	0
76	CT	TT	GA	CT	CC	CC	Female	Caucasian	Crohn's disease	0	0	0	0	0	1	0	0	0	0	0	0	0	1	0	0	NA	0	0	0	1	1	1	21.30595483	14.64191193	NA	NA	FALSE	FALSE	0	1	0	3	0	0	NA	0
77	TT	TT	GA	CC	CC	CC	Female	Caucasian	Crohn's disease	0	0	0	0	0	1	0	0	0	0	0	0	0	0	1	0	NA	1	0	0	1	1	0	46.72952316	12.95550992	0	NA	TRUE	FALSE	0	1	0	3	0	0	1	0
78	CT	TT	GA	CC	CC	CC	Male	Caucasian	Crohn's disease	0	0	0	0	0	0	0	0	0	1	0	0	0	0	NA	NA	NA	NA	NA	NA	0	0	0	48.64601871	11.41421401	NA	NA	FALSE	FALSE	1	0	0	1	0	0	0	0
79	CT	CC	GG	CC	CC	CC	Female	Caucasian	Crohn's disease	0	0	0	0	0	1	0	0	1	0	0	0	0	0	0	0	NA	0	0	0	0	1	0	18.45847593	10.01779603	NA	NA	FALSE	FALSE	0	0	1	2	0	0	NA	1
80	CT	CC	GG	CT	CG	CC	Male	Caucasian	Crohn's disease	0	0	0	0	0	0	1	1	1	1	1	1	0	0	0	0	1	0	0	0	1	1	1	22.72952316	12.15058179	NA	NA	FALSE	FALSE	1	0	0	1	0	1	1	0
81	CC	CT	GG	CC	CG	CC	Female	Romani	Crohn's disease	0	0	0	0	0	1	1	1	1	1	1	1	0	0	0	0	NA	0	0	0	1	1	0	40.19438741	24.75827059	NA	NA	FALSE	FALSE	0	0	1	2	0	0	1	1
82	CT	CT	GG	CC	CG	CC	Male	Caucasian	Crohn's disease	0	0	0	0	0	1	1	1	0	0	0	0	0	0	0	0	NA	0	0	0	1	1	1	15.89858544	12.16438512	0.167122975	NA	TRUE	FALSE	0	0	1	2	0	1	1	0
83	TT	CC	GG	CC	CG	CC	Female	Caucasian	Crohn's disease	0	1	1	0	1	1	0	0	0	0	0	0	0	0	NA	NA	NA	NA	NA	NA	1	1	0	22.81439653	20.19164956	NA	NA	FALSE	FALSE	0	1	0	3	1	0	1	0
84	TT	TT	GG	CT	CC	CC	Male	Caucasian	Crohn's disease	NA	NA	NA	NA	NA	1	1	1	1	1	1	NA	NA	0	0	0	NA	0	0	0	0	1	0	62.89105635	10.97878166	NA	NA	FALSE	FALSE	0	0	1	2	0	0	NA	0
85	TT	CT	GA	CC	CG	CC	Female	Caucasian	Crohn's disease	0	1	0	0	0	1	1	1	1	1	1	1	0	0	1	0	NA	0	0	0	0	1	0	22.32169747	23.87953457	NA	NA	FALSE	FALSE	0	0	1	2	1	0	1	0
86	TT	CC	GG	CT	CG	CC	Female	Caucasian	Crohn's disease	0	0	0	0	0	1	1	1	0	0	0	0	0	0	1	NA	NA	NA	NA	NA	1	1	1	21.73020762	29.31428245	NA	0	FALSE	TRUE	0	0	1	2	0	2	1	0
87	CT	TT	AA	CC	CC	CC	Female	Caucasian	Crohn's disease	0	0	0	0	0	0	1	1	1	1	1	1	0	0	1	0	0	0	1	0	1	1	1	33.65080995	15.26078029	NA	NA	FALSE	FALSE	1	0	0	1	0	0	NA	1
88	CT	CC	GG	CC	CC	CT	Male	Caucasian	Crohn's disease	0	0	0	0	0	1	0	0	0	0	1	0	0	0	0	1	NA	0	1	0	1	0	0	26.72678531	10.49703399	NA	NA	FALSE	FALSE	0	0	1	2	0	0	0	0
89	TT	CT	NA	CC	CG	CC	Male	Caucasian	Crohn's disease	0	0	0	0	0	1	1	1	1	1	1	1	0	0	0	0	NA	0	0	0	0	1	1	24.72815423	29.39094228	12.7118412	NA	TRUE	FALSE	0	0	1	2	0	1	1	0
90	CC	TT	GA	CC	CC	CC	Male	Caucasian	Crohn's disease	0	0	0	0	0	0	1	1	1	1	0	0	0	1	0	0	NA	0	0	0	0	1	0	25.6480721	19.97262149	NA	NA	FALSE	FALSE	1	0	0	1	0	0	NA	0
91	CT	TT	GG	CC	CC	CC	Female	Caucasian	Crohn's disease	0	0	0	0	0	1	0	0	0	0	0	0	0	1	0	0	NA	0	0	0	1	1	1	23.40314853	25.52486881	0	NA	TRUE	FALSE	0	1	0	3	0	2	1	1
92	TT	CT	GG	CC	CC	CC	Female	Caucasian	Crohn's disease	0	0	0	0	0	1	1	1	1	1	1	1	0	0	0	0	NA	0	0	0	1	1	0	18.72678531	15.34029204	NA	NA	FALSE	FALSE	0	0	1	2	0	0	NA	0
93	CC	CT	GA	CC	CC	CC	Male	Caucasian	Crohn's disease	0	0	0	0	0	1	0	0	0	0	0	0	0	0	0	0	NA	0	0	0	0	1	1	61.64533425	2.926762491	0	NA	TRUE	FALSE	0	1	0	3	0	1	NA	0
94	CC	TT	AA	CC	CC	CC	Male	Caucasian	Crohn's disease	0	0	0	0	0	1	0	0	0	1	1	1	0	0	1	NA	NA	NA	NA	NA	1	1	0	48.02737851	11.05544148	NA	NA	FALSE	FALSE	0	0	1	2	0	0	NA	1
95	TT	CT	GG	CT	CG	CC	Female	Caucasian	Crohn's disease	1	0	0	0	0	0	0	0	0	0	0	0	0	0	NA	NA	NA	NA	NA	NA	1	0	0	61.2347707	17.88637919	0	NA	TRUE	FALSE	0	0	0	NA	1	0	0	0
96	CT	CC	GG	CC	CG	CC	Female	Caucasian	Crohn's disease	0	1	1	0	0	1	1	1	1	1	1	1	0	0	1	NA	NA	NA	NA	NA	1	1	1	52.56114533	17.4621264	NA	NA	FALSE	FALSE	0	0	1	2	1	0	1	0
97	TT	CC	GG	CC	CC	CC	Male	Caucasian	Crohn's disease	NA	1	NA	1	NA	NA	NA	NA	NA	NA	NA	NA	NA	0	NA	NA	NA	NA	NA	NA	1	1	1	27.5892083	14.30253251	0.251882272	NA	TRUE	FALSE	0	0	0	NA	1	2	1	0
98	TT	CT	GG	TT	CG	CC	Female	Caucasian	Crohn's disease	NA	NA	NA	NA	0	1	NA	1	1	1	1	NA	NA	0	NA	NA	NA	NA	NA	NA	0	1	1	38.67202829	18.46417979	NA	NA	FALSE	FALSE	0	0	1	2	0	1	NA	0
99	CT	CC	GG	CC	GG	CC	Male	Jew	Crohn's disease	0	0	0	0	0	1	1	1	0	0	0	0	0	0	NA	NA	NA	NA	NA	NA	0	1	1	15.23340178	14.50775724	NA	4.999315537	FALSE	TRUE	0	0	1	2	0	1	NA	NA
100	CC	CT	GG	CC	CC	CC	Female	Caucasian	Crohn's disease	0	0	0	0	0	1	0	0	0	0	0	0	0	0	NA	NA	NA	NA	NA	NA	0	1	1	34.81439653	16.18617385	-0.495436915	NA	TRUE	FALSE	0	1	0	3	0	1	NA	1
101	CT	TT	GA	CC	CC	CT	Male	Caucasian	Crohn's disease	0	0	0	0	0	1	1	1	1	1	1	1	1	1	1	0	0	0	0	0	1	1	0	63.25256674	10.73226101	NA	NA	FALSE	FALSE	0	0	1	2	0	0	1	0
102	CT	CC	GG	CT	CG	CC	Male	Caucasian	Crohn's disease	0	0	0	0	0	1	0	0	0	1	1	0	0	0	NA	NA	NA	NA	NA	NA	0	0	0	27.70146019	12.36424823	NA	NA	FALSE	FALSE	0	0	1	2	0	0	0	1
103	CT	CC	GG	CT	CC	CC	Female	Caucasian	Crohn's disease	0	0	0	0	0	1	1	1	1	1	1	1	0	1	1	0	0	1	1	0	1	1	0	20.77743555	30.27253023	NA	NA	FALSE	FALSE	0	0	1	2	0	0	NA	0
104	TT	CC	GG	CT	GG	CC	Female	Caucasian	Crohn's disease	0	0	0	0	0	1	1	1	1	1	1	1	1	1	NA	NA	NA	NA	NA	NA	0	1	1	26.65012548	10.9596167	NA	NA	FALSE	FALSE	0	0	1	2	0	0	NA	1
105	CC	CC	GG	CC	CG	CC	Male	Caucasian	Crohn's disease	0	0	0	0	0	0	1	0	0	1	0	1	0	0	0	0	NA	0	0	0	0	0	0	26.47764089	1.774241387	NA	NA	FALSE	FALSE	1	0	0	1	0	0	NA	0
106	CT	CT	GG	CC	CG	CC	Male	Caucasian	Crohn's disease	0	0	0	0	0	1	0	0	0	0	0	1	0	0	0	0	NA	0	0	0	0	1	0	28.09582478	12.96646133	NA	0.013689254	FALSE	TRUE	0	0	1	2	0	0	NA	0
107	CT	CC	GG	CC	CC	CT	Female	Caucasian	Crohn's disease	0	0	0	0	1	1	0	0	0	0	0	0	0	NA	NA	NA	NA	NA	NA	NA	0	0	1	55.23340178	16.83230664	4.999315537	NA	TRUE	FALSE	0	1	0	3	1	1	NA	0
108	TT	CT	GG	CT	CG	CC	Male	Caucasian	Crohn's disease	0	0	1	0	0	1	1	0	0	0	0	0	0	0	1	0	0	0	0	0	1	1	0	28.04928131	19.00889802	8.07118412	NA	TRUE	FALSE	0	0	1	2	1	0	NA	0
109	CT	TT	GA	CT	CC	CC	Male	Caucasian	Crohn's disease	0	0	0	0	0	1	1	0	0	0	1	1	0	1	NA	NA	NA	NA	NA	NA	1	1	1	37.3963039	21.724846	NA	0	FALSE	TRUE	0	0	1	2	0	2	1	0
110	CC	CC	GG	CC	CC	CC	Male	Caucasian	Crohn's disease	0	0	0	0	0	1	1	1	1	1	1	1	0	1	NA	NA	NA	NA	NA	NA	0	0	0	17.35797399	12.20796258	NA	NA	FALSE	FALSE	0	0	1	2	0	0	0	0
111	TT	CT	GG	CT	CG	CC	Male	Caucasian	Crohn's disease	NA	NA	NA	NA	NA	1	NA	NA	NA	NA	NA	NA	NA	0	NA	NA	NA	NA	NA	NA	0	1	0	34.28610541	16.862423	NA	NA	FALSE	FALSE	0	0	0	NA	0	0	NA	0
112	CT	CT	GA	CC	CC	CC	Female	Caucasian	Crohn's disease	NA	NA	NA	1	1	0	0	0	0	0	0	0	0	0	NA	NA	NA	NA	NA	NA	1	1	0	13.73020762	13.99041752	NA	NA	FALSE	FALSE	0	0	0	NA	1	0	1	0
113	CT	CT	GG	CC	CG	CC	Male	Caucasian	Crohn's disease	0	0	0	0	0	1	1	1	0	0	0	1	1	1	1	0	0	0	0	0	1	1	1	33.96840064	21.09251654	0.112365959	NA	TRUE	FALSE	0	0	1	2	0	1	1	0
114	CT	CT	GG	CC	CC	CC	Male	Caucasian	Crohn's disease	0	0	0	0	0	1	0	0	0	0	0	0	0	0	NA	NA	NA	NA	NA	NA	0	0	0	48.6186402	1.629135295	0	NA	TRUE	FALSE	0	1	0	3	0	0	NA	0
115	CT	CC	GG	CT	CC	CC	Female	Caucasian	Crohn's disease	0	0	0	0	0	1	0	0	0	0	0	1	0	NA	NA	NA	NA	NA	NA	NA	0	0	0	33.06502396	9.672712754	NA	NA	FALSE	FALSE	0	0	1	2	0	0	0	0
116	CC	TT	AA	CC	CC	NA	Female	Caucasian	Crohn's disease	NA	NA	NA	NA	NA	1	NA	NA	NA	NA	NA	NA	NA	0	NA	NA	NA	NA	NA	NA	0	0	0	12.07118412	9.234770705	NA	NA	FALSE	FALSE	0	0	0	NA	0	0	0	0
117	CT	CC	GG	CC	CC	CC	Female	Caucasian	Crohn's disease	0	0	0	0	0	1	0	0	0	0	0	0	0	NA	NA	NA	NA	NA	NA	NA	0	0	0	69.94638376	0.35877253	NA	NA	FALSE	FALSE	0	1	0	3	0	0	NA	0
118	CT	CC	GG	CT	CG	CC	Male	Caucasian	Crohn's disease	0	0	0	0	0	1	1	1	0	0	0	0	0	0	NA	NA	NA	NA	NA	NA	0	0	1	33.6754506	2.685945699	NA	NA	FALSE	FALSE	0	0	1	2	0	1	NA	0
119	CT	CC	GG	CC	CC	CC	Male	Caucasian	Crohn's disease	0	0	0	0	0	1	1	1	1	0	0	0	0	0	NA	NA	NA	NA	NA	NA	0	1	0	35.54266484	9.525096966	2.146475017	NA	TRUE	FALSE	0	0	1	2	0	0	NA	1
120	CT	CC	GG	CT	CG	CC	Female	Caucasian	Crohn's disease	0	0	0	0	0	1	0	0	0	0	0	0	0	0	NA	NA	NA	NA	NA	NA	0	1	1	38.89653206	10.45870408	0.533994981	NA	TRUE	FALSE	0	1	0	3	0	1	1	1
121	CT	CT	GG	CC	CG	CT	Male	Caucasian	Crohn's disease	0	0	0	0	0	1	0	0	0	0	0	0	0	NA	NA	NA	1	NA	NA	NA	0	1	1	27.98072097	18.00410678	6.997946612	NA	TRUE	FALSE	0	1	0	3	0	1	NA	NA
122	TT	CT	GG	TT	CG	CC	Male	Caucasian	Crohn's disease	0	0	0	0	0	1	1	0	1	1	0	0	0	0	NA	NA	NA	NA	NA	NA	0	0	0	67.47980835	0	NA	NA	FALSE	FALSE	0	0	1	2	0	0	NA	0
123	CT	CT	GG	CC	CG	CC	Female	Caucasian	Crohn's disease	0	0	0	0	0	1	1	1	1	1	1	1	0	0	NA	NA	NA	NA	NA	NA	1	1	1	33.6480721	24.64898471	0	NA	TRUE	FALSE	0	0	1	2	0	2	1	1
124	CT	CC	GG	CT	GG	CC	Male	Caucasian	Crohn's disease	0	0	0	0	0	1	0	0	0	0	0	0	0	0	NA	NA	NA	NA	NA	NA	0	1	1	60.91170431	13.02121834	0	NA	TRUE	FALSE	0	1	0	3	0	1	NA	0
125	CC	CC	GG	CC	GG	CC	Female	Caucasian	Crohn's disease	0	0	0	0	0	1	1	1	0	1	0	0	0	0	NA	NA	NA	NA	NA	NA	0	0	0	21.39356605	8.262719598	NA	NA	FALSE	FALSE	0	0	1	2	0	0	0	0
126	CC	CC	GG	CT	CC	CT	Male	Caucasian	Crohn's disease	0	0	0	0	0	1	1	1	1	1	1	0	0	0	NA	NA	NA	NA	NA	NA	0	1	0	28.90063883	9.067761807	0	NA	TRUE	FALSE	0	0	1	2	0	0	NA	1
127	CT	CC	GA	CC	CG	CC	Female	Caucasian	Crohn's disease	0	0	0	0	0	1	1	1	1	1	1	1	0	0	NA	NA	NA	NA	NA	NA	0	0	0	25.53034451	13.86732831	0.087611225	NA	TRUE	FALSE	0	0	1	2	0	0	0	0
128	TT	NA	AA	CT	CC	CC	Female	Caucasian	Crohn's disease	NA	NA	NA	0	0	1	1	1	1	1	0	0	0	1	0	0	0	1	0	0	1	1	0	22.34633812	9.73853525	NA	NA	FALSE	FALSE	0	0	1	2	0	0	1	0
129	CT	TT	GA	CT	CC	CC	Female	Caucasian	Crohn's disease	NA	NA	NA	NA	NA	NA	NA	1	NA	NA	NA	NA	NA	0	0	0	NA	0	0	0	0	0	0	44.06570842	11.98631075	NA	NA	FALSE	FALSE	0	0	0	NA	0	0	0	0
130	TT	CT	GG	CC	CG	CC	Female	Caucasian	Crohn's disease	0	0	0	0	0	1	0	0	0	0	0	0	0	0	NA	NA	NA	NA	NA	NA	0	0	0	50.80892083	9.828884326	NA	NA	FALSE	FALSE	0	1	0	3	0	0	0	0
131	TT	CC	GG	TT	GG	CC	Male	Caucasian	Crohn's disease	0	0	0	0	0	1	0	0	0	0	0	0	0	0	NA	NA	NA	NA	NA	NA	1	1	0	75.044376	3.854779831	NA	NA	FALSE	FALSE	0	1	0	3	0	0	NA	0
132	CT	CC	GG	CC	GG	CC	Female	Caucasian	Crohn's disease	NA	NA	NA	NA	NA	NA	NA	1	1	1	1	1	1	1	NA	NA	NA	NA	NA	NA	0	1	1	41.23203285	8.536504677	NA	0	FALSE	TRUE	0	0	0	NA	0	0	NA	0
133	TT	TT	GG	CT	CC	CC	Male	Caucasian	Crohn's disease	0	0	0	0	0	1	0	0	0	0	0	0	0	0	0	1	1	0	0	0	1	1	0	45.05407255	8.977412731	NA	NA	FALSE	FALSE	0	1	0	3	0	0	NA	1
134	CT	CC	GG	CC	CG	CC	Female	Caucasian	Crohn's disease	NA	NA	NA	NA	NA	1	1	1	1	1	NA	NA	NA	0	NA	NA	NA	NA	NA	NA	1	1	1	24.96098563	30.94581337	11.23340178	NA	TRUE	FALSE	0	0	1	2	0	1	1	1
135	CT	CT	GA	CC	CC	CC	Male	Caucasian	Crohn's disease	NA	NA	NA	NA	NA	1	1	1	0	0	0	0	0	1	NA	NA	NA	NA	NA	NA	1	1	1	36.68161077	24.19164956	0	NA	TRUE	FALSE	0	0	1	2	0	3	1	1
136	CT	CT	GA	CT	CC	CT	Female	Caucasian	Crohn's disease	0	0	0	0	0	1	0	0	0	0	0	0	0	0	0	0	NA	0	0	0	1	1	1	20.98825006	11.71252567	NA	2.57357974	FALSE	TRUE	0	1	0	3	0	1	1	0
137	CT	TT	GA	CC	CC	CC	Male	Caucasian	Crohn's disease	NA	NA	NA	NA	NA	1	0	1	0	0	1	1	0	0	0	1	1	0	1	0	1	0	0	15.72883869	28.95003422	NA	NA	FALSE	FALSE	0	0	1	2	0	0	0	0
138	CT	CT	GA	CT	CC	CC	Male	Caucasian	Crohn's disease	0	0	0	0	0	0	1	1	1	1	1	1	0	0	0	0	NA	0	0	0	0	1	0	24.69803787	10.85010267	NA	NA	FALSE	FALSE	1	0	0	1	0	0	1	0
139	CT	CC	GG	CC	CG	CC	Male	NA	Crohn's disease	0	0	0	0	0	1	0	0	0	0	0	0	0	0	0	0	NA	0	0	0	0	1	1	20.56388319	7.37303217	NA	0.917180014	FALSE	TRUE	0	1	0	3	0	1	NA	0
140	CT	CT	GG	CT	CG	CC	Male	Caucasian	Crohn's disease	0	0	0	0	0	1	0	0	0	0	0	0	0	1	0	0	NA	0	0	0	1	1	1	20.72815423	23.79739904	8.627081907	NA	TRUE	FALSE	0	1	0	3	0	2	1	0
141	TT	TT	GA	CT	CC	CC	Female	Caucasian	Crohn's disease	NA	NA	NA	NA	NA	1	NA	NA	NA	NA	NA	NA	NA	0	0	0	NA	0	0	0	1	1	1	27.24161533	11.84394251	NA	NA	FALSE	FALSE	0	0	0	NA	0	1	NA	1
142	CT	CT	GA	CT	CC	CC	Male	Caucasian	Crohn's disease	0	0	0	0	0	1	0	0	1	1	1	1	1	1	NA	NA	NA	NA	NA	NA	1	1	1	36.29295003	10.7926078	NA	NA	FALSE	FALSE	0	0	1	2	0	0	NA	1
143	CT	TT	GA	CT	CC	CC	Female	Caucasian	Crohn's disease	0	0	0	0	0	1	1	0	0	0	0	0	0	0	0	0	NA	0	0	0	1	1	1	23.5618298	10.66130504	NA	NA	FALSE	FALSE	0	0	1	2	0	1	1	0
144	CT	CT	GA	CC	CC	CC	Male	Caucasian	Crohn's disease	NA	NA	NA	NA	NA	1	NA	NA	NA	1	1	1	NA	0	0	0	NA	1	0	0	1	1	0	19.5618298	21.6291353	NA	NA	FALSE	FALSE	0	0	1	2	0	0	1	0
145	CC	CT	GA	CC	CG	CC	Male	Caucasian	Crohn's disease	NA	NA	NA	NA	NA	NA	1	1	1	1	1	1	NA	1	NA	NA	NA	NA	NA	NA	0	0	0	22.954141	20.70898928	NA	NA	FALSE	FALSE	0	0	0	NA	0	0	0	0
146	CT	CT	GA	CC	CG	CC	Female	Caucasian	Crohn's disease	0	0	0	0	0	0	1	1	1	1	1	1	0	0	0	0	NA	0	0	0	1	1	0	26.72952316	12.96646133	NA	NA	FALSE	FALSE	1	0	0	1	0	0	1	0
147	CT	CC	GG	CT	CG	CC	Male	Caucasian	Crohn's disease	0	0	0	0	0	0	0	1	1	1	1	0	NA	0	0	0	NA	0	1	0	0	1	0	43.23340178	29.18001369	NA	NA	FALSE	FALSE	1	0	0	1	0	0	NA	0
148	CC	CT	GA	CC	CG	CC	Male	Caucasian	Crohn's disease	NA	NA	NA	NA	NA	1	NA	NA	NA	NA	NA	1	NA	0	1	0	0	0	0	0	1	1	1	28.72815423	23.97262149	NA	8.350558978	FALSE	TRUE	0	0	1	2	0	2	1	0
149	CT	CT	GA	CC	CG	CC	Female	Caucasian	Crohn's disease	0	0	0	0	0	1	0	0	0	0	0	0	0	0	1	0	NA	0	0	0	1	1	1	14.72952316	24.35329683	NA	5.826146475	FALSE	TRUE	0	1	0	3	0	1	1	0
150	CT	CT	GA	CC	CC	CC	Female	Caucasian	Crohn's disease	0	0	0	0	0	1	0	0	0	0	0	0	0	1	1	0	NA	0	1	0	0	0	0	37.73020762	14.2532512	NA	0.999315537	FALSE	TRUE	0	1	0	3	0	0	0	0
151	TT	CC	GG	TT	GG	CT	Female	Caucasian	Crohn's disease	0	0	0	0	0	1	0	0	0	0	0	0	0	1	NA	NA	NA	NA	NA	NA	1	1	1	33.34428474	10.74332649	0.240816792	NA	TRUE	FALSE	0	1	0	3	0	1	1	0
152	TT	TT	GG	CT	CC	CC	Male	Caucasian	Crohn's disease	NA	NA	NA	NA	NA	NA	1	1	1	1	1	1	1	1	NA	NA	NA	NA	NA	NA	0	1	0	51.19518595	23.50981063	NA	NA	FALSE	FALSE	0	0	0	NA	0	0	NA	1
153	TT	CC	GG	CC	CC	CC	Female	Caucasian	Crohn's disease	0	0	1	1	1	1	0	0	0	0	0	0	0	0	NA	NA	NA	NA	NA	NA	1	1	0	51.45231577	14.45311431	NA	NA	FALSE	FALSE	0	1	0	3	1	0	1	0
154	TT	CT	GA	CC	CC	CC	Male	Caucasian	Crohn's disease	0	0	0	0	0	1	1	1	1	1	1	1	NA	1	NA	NA	NA	NA	NA	NA	0	1	1	25.41546886	19.9890486	NA	NA	FALSE	FALSE	0	0	1	2	0	1	NA	NA
155	CT	TT	GA	CT	CC	CC	Female	Caucasian	Crohn's disease	0	0	0	0	0	1	1	0	0	0	0	0	0	1	0	0	NA	0	0	0	0	0	1	30.72952316	24.58601415	NA	2.502509697	FALSE	TRUE	0	0	1	2	0	1	NA	0
156	TT	CT	GG	CC	CG	CC	Female	Caucasian	Crohn's disease	0	0	0	0	0	1	1	1	1	1	1	1	0	0	0	0	NA	0	0	0	0	1	0	14.98140543	12.64065708	NA	NA	FALSE	FALSE	0	0	1	2	0	0	NA	1
157	TT	TT	GG	CT	CC	CC	Female	Caucasian	Crohn's disease	0	0	0	0	0	0	0	0	1	1	1	1	0	0	NA	NA	NA	NA	NA	NA	0	1	0	45.89721652	12.6899384	NA	NA	FALSE	FALSE	1	0	0	1	0	0	NA	0
158	TT	CT	GG	CC	CG	CC	Female	Caucasian	Crohn's disease	0	0	0	1	1	1	0	0	0	0	0	0	0	0	NA	NA	NA	NA	NA	NA	0	1	0	25.45368469	9.659251654	NA	NA	FALSE	FALSE	0	1	0	3	1	0	1	0
159	CT	CT	GA	CC	CG	CC	Female	Caucasian	Crohn's disease	0	0	0	0	0	0	1	0	0	1	1	0	0	0	NA	NA	NA	NA	NA	NA	0	1	0	46.18480493	6.417408168	NA	NA	FALSE	FALSE	1	0	0	1	0	0	1	1
160	TT	TT	GA	CT	CC	CC	Male	NA	Crohn's disease	NA	NA	NA	NA	NA	1	1	1	1	1	1	1	NA	0	NA	NA	NA	NA	NA	NA	0	0	0	21.96577687	13.14715948	NA	NA	FALSE	FALSE	0	0	1	2	0	0	0	1
161	TT	CC	GG	CT	GG	CC	Female	Caucasian	Crohn's disease	0	0	0	0	0	1	0	0	0	0	0	0	0	0	NA	NA	NA	NA	NA	NA	1	1	0	25.90816792	9.850787132	NA	NA	FALSE	FALSE	0	1	0	3	0	0	NA	1
162	CT	CC	GG	CC	CG	CC	Male	Caucasian	Crohn's disease	NA	NA	NA	NA	NA	1	1	NA	NA	NA	NA	NA	NA	0	NA	NA	NA	NA	NA	NA	0	1	1	23.96976956	21.13632215	6.995208761	NA	TRUE	FALSE	0	0	1	2	0	2	1	0
163	TT	CC	GG	CC	CG	CC	Male	Caucasian	Crohn's disease	NA	NA	NA	NA	NA	1	1	1	1	1	NA	NA	NA	0	NA	NA	NA	NA	NA	NA	1	1	0	25.66176135	10.43953913	NA	NA	FALSE	FALSE	0	0	1	2	0	0	NA	0
164	CT	CT	GA	CC	CC	CC	Female	Caucasian	Crohn's disease	0	0	0	0	0	1	0	0	0	0	0	0	0	0	NA	NA	NA	NA	NA	NA	0	0	1	36.57483459	15.00616016	0	NA	TRUE	FALSE	0	1	0	3	0	1	NA	0
165	TT	CC	GG	CC	CG	CC	Female	Jew	Crohn's disease	0	0	0	0	0	1	0	0	0	0	0	0	0	1	NA	NA	NA	NA	NA	NA	0	1	1	17.97946612	43.3155373	NA	NA	FALSE	FALSE	0	1	0	3	0	1	1	1
166	TT	CC	GG	CC	CC	CT	Male	Caucasian	Crohn's disease	0	0	0	1	1	1	0	0	0	0	0	0	0	0	NA	NA	NA	NA	NA	NA	1	1	0	69.53034451	4.714693133	0	NA	TRUE	FALSE	0	1	0	3	1	0	1	0
167	CT	CT	GA	CC	CG	CC	Female	Caucasian	Crohn's disease	0	0	0	0	0	1	0	0	0	0	0	0	0	0	NA	NA	NA	NA	NA	NA	1	1	1	35.66039243	2.368355008	NA	NA	FALSE	FALSE	0	1	0	3	0	1	NA	1
168	TT	CT	GA	CC	CC	CC	Female	Caucasian	Crohn's disease	0	0	0	0	0	1	1	1	1	1	1	1	0	0	NA	NA	NA	NA	NA	NA	0	1	0	12.21902806	30.69666895	NA	NA	FALSE	FALSE	0	0	1	2	0	0	1	0
169	CC	TT	GA	CC	CC	CC	Female	Caucasian	Crohn's disease	0	0	0	0	0	0	0	0	0	0	1	1	0	1	NA	NA	NA	NA	NA	NA	0	1	1	61.22108145	10.30789414	NA	NA	FALSE	FALSE	1	0	0	1	0	0	NA	NA
170	CT	CC	GG	CT	CG	CC	Male	Caucasian	Crohn's disease	1	0	0	NA	NA	1	1	0	0	0	0	0	0	0	0	0	NA	0	0	0	0	0	0	17.44273329	16.62981976	NA	NA	FALSE	FALSE	0	0	1	2	1	0	0	0
171	CT	CC	GG	CC	GG	CC	Female	Caucasian	Crohn's disease	0	NA	0	0	0	1	1	0	0	0	0	0	0	0	0	0	NA	0	0	0	1	1	1	42.72952316	16.78028747	NA	NA	FALSE	FALSE	0	0	1	2	0	2	1	1
172	CT	TT	AA	CC	CC	CC	Male	Caucasian	Crohn's disease	0	0	0	0	0	1	1	0	0	0	0	0	0	0	NA	NA	NA	NA	NA	NA	0	0	0	46.48037874	9.163586585	NA	NA	FALSE	FALSE	0	0	1	2	0	0	0	0
173	CT	TT	GA	CT	CC	CT	Male	Caucasian	Crohn's disease	0	0	0	0	0	1	1	0	0	0	1	0	0	1	NA	NA	1	NA	NA	NA	1	1	1	29.34154689	24.37770933	0	15.13746292	TRUE	TRUE	0	0	1	2	0	0	NA	0
174	CT	CC	GG	CT	NA	CC	Female	Caucasian	Crohn's disease	NA	NA	NA	NA	NA	1	NA	NA	NA	NA	NA	NA	NA	0	1	0	NA	0	0	0	1	1	0	49.64533425	11.44433037	NA	NA	FALSE	FALSE	0	0	0	NA	0	0	NA	0
175	CT	CC	GG	CC	CG	CC	Male	Caucasian	Crohn's disease	NA	NA	1	NA	NA	1	NA	NA	NA	NA	NA	NA	NA	0	NA	NA	NA	NA	NA	1	1	1	1	49.6480721	13.60997034	7.416951859	NA	TRUE	FALSE	0	0	0	NA	1	1	1	0
176	CT	CC	GG	CT	CC	CC	Male	Caucasian	Crohn's disease	0	0	0	0	0	1	1	1	1	1	1	0	0	0	1	NA	NA	NA	1	NA	1	1	1	28.72815423	13.34987452	NA	NA	FALSE	FALSE	0	0	1	2	0	1	1	1
177	CT	TT	AA	CT	CC	CC	Male	Caucasian	Crohn's disease	NA	NA	NA	NA	NA	1	NA	NA	NA	NA	NA	NA	NA	0	0	0	NA	0	0	0	0	0	0	23.39493498	10.60084417	NA	NA	FALSE	FALSE	0	0	0	NA	0	0	0	1
178	CC	CT	GA	CC	CC	CC	Male	Caucasian	Crohn's disease	0	0	0	0	0	1	1	1	0	0	0	0	0	0	0	0	NA	0	0	0	0	1	0	22.19301848	11.29625827	NA	NA	FALSE	FALSE	0	0	1	2	0	0	1	0
179	CT	CT	GA	CT	CC	CT	Male	Caucasian	Crohn's disease	0	0	0	0	0	0	1	1	1	1	1	1	1	1	0	0	NA	0	0	0	1	1	1	17.56046087	14.91033539	NA	NA	FALSE	FALSE	1	0	0	1	0	1	1	0
180	TT	TT	GA	CT	CC	CC	Female	Caucasian	Crohn's disease	NA	NA	NA	NA	NA	1	NA	NA	NA	NA	NA	NA	NA	0	0	0	NA	0	0	0	1	1	0	27.72883869	13.74401095	NA	NA	FALSE	FALSE	0	0	0	NA	0	0	1	1
181	CT	CC	GG	CT	CC	CC	Male	Caucasian	Crohn's disease	NA	NA	NA	NA	NA	NA	NA	NA	NA	1	1	1	NA	1	0	0	NA	0	0	0	1	1	1	13.31690623	16.6131645	NA	NA	FALSE	FALSE	0	0	0	NA	0	2	1	0
182	TT	CT	GG	TT	CC	CC	Male	Other	Crohn's disease	0	0	0	0	0	1	0	0	0	0	0	0	0	1	0	0	NA	0	0	0	0	1	1	26.19301848	15.77538216	NA	0.533766826	FALSE	TRUE	0	1	0	3	0	1	NA	0
183	CT	CC	GG	CC	CG	CC	Female	Caucasian	Crohn's disease	0	0	0	0	0	0	1	1	1	1	1	1	0	0	NA	NA	NA	NA	NA	NA	1	1	0	22.72678531	11.33755419	NA	NA	FALSE	FALSE	1	0	0	1	0	0	1	0
184	CT	CC	GG	CT	GG	CC	Male	Caucasian	Crohn's disease	NA	NA	NA	NA	NA	1	NA	NA	NA	NA	NA	NA	NA	0	0	0	NA	0	0	0	1	1	0	24.72815423	23.13483915	NA	NA	FALSE	FALSE	0	0	0	NA	0	0	NA	0
185	CC	CC	GG	CC	CC	CC	Male	Caucasian	Crohn's disease	0	0	0	0	NA	1	1	1	0	0	0	0	0	1	0	0	NA	0	0	0	0	1	1	NA	32.6295916	NA	28.50638832	FALSE	TRUE	0	0	1	2	0	1	1	0
186	TT	TT	AA	CC	CC	CC	Female	Caucasian	Crohn's disease	NA	NA	NA	NA	1	1	NA	NA	NA	NA	NA	NA	NA	0	0	0	NA	0	0	0	1	1	0	42.69119325	11.26899384	NA	NA	FALSE	FALSE	0	0	0	NA	1	0	1	1
187	TT	CC	GG	CC	GG	CC	Female	Caucasian	Ulcerative colitis	NA	NA	NA	NA	NA	NA	1	1	1	1	1	1	NA	0	NA	NA	NA	NA	NA	NA	0	1	1	31.72883869	17.18001369	NA	NA	FALSE	FALSE	0	0	0	NA	0	1	NA	0
188	CT	CC	GG	CT	CG	CT	Female	Caucasian	Crohn's disease	0	0	0	0	0	1	1	1	1	1	1	1	1	0	1	0	NA	0	0	0	1	1	0	20.72815423	15.00342231	NA	NA	FALSE	FALSE	0	0	1	2	0	0	NA	0
189	CT	CT	GG	CC	CC	CC	Female	Caucasian	Crohn's disease	0	0	0	0	1	1	1	1	1	1	1	1	0	0	NA	NA	NA	NA	NA	NA	1	1	0	23.35112936	11.72895277	NA	NA	FALSE	FALSE	0	0	1	2	1	0	1	0
190	CT	CT	GA	CC	CG	CC	Male	Caucasian	Ulcerative colitis	0	0	0	0	0	0	0	0	0	1	1	1	0	0	0	0	NA	0	0	0	0	0	0	33.19370294	24.2681953	NA	NA	FALSE	FALSE	1	0	0	1	0	0	0	1
191	CT	TT	GA	CC	CC	CC	Male	Caucasian	Crohn's disease	0	0	0	0	0	1	1	1	1	1	1	1	0	0	NA	NA	NA	NA	NA	NA	1	1	0	55.72883869	11.81382615	NA	NA	FALSE	FALSE	0	0	1	2	0	0	NA	0
192	TT	CT	GA	CT	CC	CC	Female	Caucasian	Ulcerative colitis	0	0	0	0	0	0	1	1	1	1	1	1	0	0	0	0	NA	0	0	0	1	0	0	17.27310062	11.67408168	NA	NA	FALSE	FALSE	1	0	0	1	0	0	0	1
193	CT	TT	GA	CT	CC	CC	Male	Caucasian	Ulcerative colitis	0	0	0	0	0	0	1	1	1	1	1	1	0	0	0	0	NA	0	0	0	0	0	0	46.19575633	21.84531143	NA	NA	FALSE	FALSE	1	0	0	1	0	0	0	0
194	CT	CT	GG	CC	CC	CC	Male	Caucasian	Ulcerative colitis	0	0	0	0	0	0	1	1	1	1	1	1	0	0	NA	NA	NA	NA	NA	NA	0	0	0	29.51665526	0.136892539	NA	NA	FALSE	FALSE	1	0	0	1	0	0	NA	0
195	TT	CT	GA	CT	CC	CT	Female	Caucasian	Ulcerative colitis	0	0	0	0	0	0	1	1	1	1	1	1	NA	0	1	NA	NA	NA	NA	NA	0	1	0	70.1655259	11.12388775	NA	NA	FALSE	FALSE	1	0	0	1	0	0	1	0
196	CC	CC	GG	CC	CC	CC	Female	Caucasian	Crohn's disease	0	0	0	0	0	1	0	0	0	0	0	0	0	0	1	NA	NA	NA	NA	NA	0	0	0	49.72199407	10.89390828	NA	NA	FALSE	FALSE	0	1	0	3	0	0	0	0
197	CT	CC	GG	CC	CC	CC	Female	Caucasian	Crohn's disease	0	0	0	0	0	1	1	1	NA	NA	NA	NA	NA	0	1	0	0	1	0	0	1	1	0	28.72815423	10.70225873	NA	NA	FALSE	FALSE	0	0	1	2	0	0	1	0
198	TT	CC	GG	CC	CG	CC	Male	Caucasian	Ulcerative colitis	0	0	0	0	0	0	0	0	0	1	1	1	0	0	NA	NA	NA	NA	NA	NA	1	1	0	55.18685832	11.20328542	NA	NA	FALSE	FALSE	1	0	0	1	0	0	1	0
199	TT	CC	GA	CC	CG	CT	Male	Asian	Ulcerative colitis	0	0	0	0	0	0	0	0	0	0	1	1	0	NA	NA	NA	NA	NA	NA	NA	0	0	0	31.27446954	0.635067305	NA	NA	FALSE	FALSE	1	0	0	1	0	0	NA	0
200	CC	CC	GG	CC	CG	CC	Female	Caucasian	Crohn's disease	NA	NA	NA	NA	NA	1	1	NA	NA	NA	NA	NA	NA	0	NA	NA	NA	NA	NA	NA	0	1	0	20.47900981	7.989048597	0	NA	TRUE	FALSE	0	0	1	2	0	0	NA	1
201	CC	TT	GA	CC	CC	CC	Male	Caucasian	Crohn's disease	NA	NA	NA	NA	NA	1	NA	NA	NA	NA	NA	NA	NA	0	NA	NA	NA	NA	NA	NA	0	1	0	47.60837326	12.90349076	3.906913073	NA	TRUE	FALSE	0	0	0	NA	0	0	NA	0
202	CT	CC	GG	CC	CC	CC	Female	Caucasian	Crohn's disease	0	0	0	0	0	1	0	0	0	0	0	0	0	0	NA	NA	NA	NA	NA	NA	1	1	0	15.06639288	12.42151494	NA	NA	FALSE	FALSE	0	1	0	3	0	0	1	0
203	TT	CT	GA	TT	CC	CC	Male	Caucasian	Crohn's disease	0	0	0	1	1	1	0	0	0	0	0	0	0	0	NA	NA	NA	NA	NA	NA	0	0	0	68.28188455	12.03011636	NA	NA	FALSE	FALSE	0	1	0	3	1	0	0	NA
204	CC	CC	GG	CC	CC	CC	Female	Caucasian	Crohn's disease	0	0	1	NA	NA	1	0	0	0	0	0	0	0	0	NA	NA	NA	NA	NA	NA	1	1	0	16.9800365	5.533196441	NA	0	FALSE	TRUE	0	1	0	3	1	0	1	1
205	CT	CT	GG	CC	CC	CC	Female	Caucasian	Crohn's disease	0	0	0	0	0	1	0	0	0	0	0	0	0	0	NA	NA	NA	NA	NA	NA	0	0	0	46.5269222	10.88033311	NA	NA	FALSE	FALSE	0	1	0	3	0	0	0	1
206	CT	CT	GA	CC	CG	CC	Female	Caucasian	Crohn's disease	0	0	0	0	0	1	1	1	1	1	1	0	0	0	NA	NA	NA	NA	1	NA	1	1	0	48.06297057	14.92391056	0	NA	TRUE	FALSE	0	0	1	2	0	0	1	0
207	TT	CC	GG	CT	CG	CC	Male	Caucasian	Crohn's disease	0	0	0	0	0	1	0	0	0	0	0	0	0	0	NA	NA	NA	NA	NA	NA	0	1	0	16.98551221	16.16438512	9.05418663	NA	TRUE	FALSE	0	1	0	3	0	0	NA	0
208	TT	CT	GG	TT	CC	CC	Female	NA	Crohn's disease	0	0	0	0	0	0	1	1	1	1	1	1	0	0	NA	NA	NA	NA	NA	NA	0	1	0	12.64601871	26.46144193	NA	NA	FALSE	FALSE	1	0	0	1	0	0	NA	0
209	TT	CT	GA	CT	CG	CC	Female	Caucasian	Crohn's disease	0	0	0	0	0	1	1	0	0	1	1	1	0	0	0	0	NA	0	0	0	1	1	1	22.64738763	16.3394935	NA	3.082819986	FALSE	TRUE	0	0	1	2	0	1	1	0
210	CT	CC	GG	CC	CG	CT	Female	Caucasian	Crohn's disease	0	0	1	0	0	0	1	1	0	0	0	0	0	0	1	0	NA	0	0	0	1	1	0	18.72952316	16.29580196	NA	NA	FALSE	FALSE	1	0	0	1	1	0	1	0
211	CT	TT	AA	CT	CC	CC	Female	Caucasian	Crohn's disease	0	0	0	0	0	1	NA	0	0	0	0	0	0	0	1	0	0	0	0	0	1	1	1	29.73020762	14.38751996	2.967830253	NA	TRUE	FALSE	0	0	0	NA	0	1	1	1
212	CT	CT	GG	CT	CG	CC	Female	Other	Crohn's disease	0	0	0	0	NA	1	1	1	0	0	0	0	0	0	0	0	NA	1	0	0	1	1	1	29.02669405	13.63712069	9.037645448	NA	TRUE	FALSE	0	0	1	2	0	2	1	0
213	CC	CC	GG	CT	CG	CC	Male	Caucasian	Crohn's disease	0	0	0	0	1	1	1	1	1	1	1	1	0	1	0	0	NA	0	0	0	1	1	1	20.64601871	25.30047912	NA	NA	FALSE	FALSE	0	0	1	2	1	0	1	1
214	CT	CC	GG	CC	CG	CC	Female	Caucasian	Crohn's disease	0	0	0	0	0	1	1	1	0	0	0	0	0	0	NA	NA	NA	NA	NA	NA	1	1	1	25.72746977	14.66678074	5.752224504	NA	TRUE	FALSE	0	0	1	2	0	2	1	1
215	CT	CT	GA	CT	CC	CC	Female	Caucasian	Crohn's disease	0	0	0	0	0	0	0	0	0	0	1	1	1	1	NA	NA	NA	NA	NA	NA	1	1	0	39.72883869	14.80082136	NA	NA	FALSE	FALSE	1	0	0	1	0	0	1	0
216	CT	CC	GG	CC	CG	CT	Male	Caucasian	Crohn's disease	NA	NA	NA	NA	NA	1	NA	1	1	1	1	NA	NA	1	1	0	NA	0	0	0	1	1	1	21.72746977	16.19986311	NA	NA	FALSE	FALSE	0	0	1	2	0	1	1	0
217	CT	CT	GA	CC	CC	CC	Female	Caucasian	Crohn's disease	0	0	0	NA	0	NA	1	1	1	1	1	1	NA	1	1	NA	NA	NA	NA	NA	1	1	1	20.72815423	34.3409765	NA	22.00136893	FALSE	TRUE	0	0	0	NA	0	1	1	1
218	CT	CT	GG	CC	CC	CC	Male	Caucasian	Crohn's disease	0	0	0	0	0	0	1	1	1	1	1	1	1	1	NA	NA	NA	NA	NA	NA	1	1	1	12.71446498	12.88980151	NA	NA	FALSE	FALSE	1	0	0	1	0	1	1	0
219	CT	TT	AA	CC	CC	CC	Female	Caucasian	Crohn's disease	NA	NA	NA	NA	NA	NA	NA	NA	1	1	1	1	0	0	1	0	NA	0	0	0	1	1	1	21.16084873	13.3085786	NA	NA	FALSE	FALSE	0	0	0	NA	0	1	1	1
220	CT	CT	GA	CC	CC	CC	Male	Caucasian	Crohn's disease	0	0	0	0	0	1	0	0	0	0	0	0	0	0	0	0	NA	0	0	0	1	1	1	47.77538216	13.80971937	NA	NA	FALSE	FALSE	0	1	0	3	0	1	NA	0
221	TT	CT	GG	TT	CC	CT	Female	Caucasian	Crohn's disease	0	0	0	1	0	1	0	0	0	0	0	0	0	0	NA	NA	NA	NA	NA	NA	1	1	0	21.06776181	9.998631075	NA	NA	FALSE	FALSE	0	1	0	3	1	0	NA	0
222	CT	CC	GG	CT	CC	CC	Female	Caucasian	Crohn's disease	0	0	0	0	0	1	1	1	1	1	1	1	1	1	0	0	0	1	0	0	1	1	1	22.72952316	20.27926078	0.999315537	NA	TRUE	FALSE	0	0	1	2	0	1	1	0
223	CT	CT	GG	TT	CG	CT	Male	Caucasian	Crohn's disease	NA	NA	NA	NA	NA	1	NA	NA	NA	NA	NA	NA	NA	1	NA	NA	NA	NA	NA	NA	1	1	1	26.23408624	34.43109742	20.19974903	18.49406799	TRUE	TRUE	0	0	0	NA	0	2	1	0
224	CT	TT	GA	CT	CC	CC	Male	Caucasian	Crohn's disease	0	0	0	0	0	1	0	0	0	0	0	0	0	0	0	0	NA	0	0	0	0	1	0	30.72952316	10.24229979	NA	NA	FALSE	FALSE	0	1	0	3	0	0	NA	1
225	CT	CC	GG	CT	CG	CC	Female	Caucasian	Crohn's disease	0	0	0	0	0	1	0	0	0	0	0	0	1	1	0	0	NA	0	0	0	1	1	1	27.72883869	11.66062058	NA	NA	FALSE	FALSE	0	1	0	3	0	0	NA	0
226	CT	CT	GA	CC	CC	CC	Female	Caucasian	Ulcerative colitis	0	0	0	0	0	0	1	1	1	1	1	1	0	0	0	0	NA	0	0	0	0	1	0	49.72746977	10.71868583	NA	NA	FALSE	FALSE	1	0	0	1	0	0	NA	0
227	CC	CC	GG	CT	CC	CC	Male	Caucasian	Crohn's disease	0	0	0	0	0	0	0	NA	1	1	1	1	0	0	0	0	NA	0	0	0	0	1	0	19.72883869	9.998631075	NA	NA	FALSE	FALSE	1	0	0	1	0	0	NA	0
228	CC	CT	GA	CC	CC	CC	Female	Caucasian	Crohn's disease	0	0	0	0	0	0	0	0	0	1	1	1	0	0	0	0	NA	0	0	0	0	1	0	53.72746977	11.15126626	NA	NA	FALSE	FALSE	1	0	0	1	0	0	NA	0
229	CT	CC	GG	CC	CG	CC	Female	Caucasian	Crohn's disease	0	0	0	0	0	1	1	1	1	1	1	1	0	0	0	0	NA	0	0	0	1	1	1	26.72678531	34.96783025	1.002053388	NA	TRUE	FALSE	0	0	1	2	0	3	1	0
230	CT	CC	GA	CC	CC	CT	Female	Caucasian	Ulcerative colitis	0	0	0	0	0	0	0	0	0	1	1	1	0	0	0	0	NA	0	0	0	0	1	0	61.72746977	9.349874515	NA	NA	FALSE	FALSE	1	0	0	1	0	0	NA	0
231	CT	CC	GG	CC	GG	CC	Female	Caucasian	Crohn's disease	0	0	0	0	0	1	0	0	0	0	0	0	0	0	0	0	NA	0	0	0	0	1	0	55.86846909	11.03901437	NA	NA	FALSE	FALSE	0	1	0	3	0	0	1	0
232	TT	CT	GA	CC	CG	CT	Female	Caucasian	Ulcerative colitis	0	0	0	0	0	0	0	0	0	0	0	1	0	0	0	0	NA	0	0	0	0	0	0	33.72746977	11.25804244	NA	NA	FALSE	FALSE	1	0	0	1	0	0	0	1
233	TT	CT	GA	CC	CC	CC	Male	Caucasian	Crohn's disease	0	0	0	0	0	0	0	0	0	0	1	1	1	1	0	0	0	1	0	0	0	1	1	27.72883869	4.17522245	NA	NA	FALSE	FALSE	1	0	0	1	0	0	NA	0
234	CT	CC	GG	CC	CG	CT	Female	Caucasian	Ulcerative colitis	0	0	0	0	0	0	0	0	0	0	1	1	0	0	NA	NA	NA	NA	NA	NA	0	0	0	24.64601871	10.11088296	NA	NA	FALSE	FALSE	1	0	0	1	0	0	0	0
235	CT	CT	GA	CT	CG	CC	Male	Caucasian	Ulcerative colitis	0	0	0	0	0	0	1	1	1	1	1	1	0	0	NA	NA	NA	NA	NA	NA	1	1	0	69.72735569	9.234770705	NA	NA	FALSE	FALSE	1	0	0	1	0	0	NA	0
236	CT	CC	GG	CC	CG	CC	Female	Caucasian	Crohn's disease	0	0	0	0	0	1	1	1	1	1	1	0	0	1	NA	NA	NA	NA	NA	NA	0	0	0	28.14784394	10.07255305	NA	NA	FALSE	FALSE	0	0	1	2	0	0	0	1
237	TT	TT	GA	CC	CC	CC	Male	Caucasian	Ulcerative colitis	0	0	0	0	0	0	1	1	1	1	1	1	0	0	NA	NA	NA	NA	NA	NA	1	1	0	26.72952316	16.29306411	NA	NA	FALSE	FALSE	1	0	0	1	0	0	1	1
238	CC	CT	GG	CC	CC	CC	Female	Caucasian	Ulcerative colitis	0	0	0	0	0	0	0	0	0	1	1	1	0	0	NA	NA	NA	NA	NA	NA	0	0	0	36.91432809	1.344398814	NA	NA	FALSE	FALSE	1	0	0	1	0	0	NA	1
239	CC	CT	GA	CC	CC	CC	Male	Caucasian	Crohn's disease	0	0	0	0	0	1	0	0	0	0	0	0	0	0	NA	NA	NA	NA	NA	NA	0	0	0	53.57962583	1.412731006	NA	NA	FALSE	FALSE	0	1	0	3	0	0	NA	NA
240	CT	CC	GG	CT	CG	CC	Female	Other	Crohn's disease	0	0	0	1	0	0	1	1	1	1	1	1	0	0	NA	NA	NA	NA	NA	NA	0	1	0	50.88010495	8.594113621	NA	NA	FALSE	FALSE	1	0	0	1	1	0	NA	0
241	CT	CT	GG	CC	CC	CC	Female	Caucasian	Ulcerative colitis	0	0	0	0	0	0	1	1	1	1	1	1	0	0	NA	NA	NA	NA	NA	NA	0	0	0	68.64590463	8.856947296	NA	NA	FALSE	FALSE	1	0	0	1	0	0	0	0
242	CT	CC	GG	CC	CG	CC	Female	Caucasian	Crohn's disease	NA	NA	NA	0	0	1	0	1	1	0	0	0	NA	0	1	0	NA	0	0	0	0	1	0	13.56319872	22.34633812	NA	NA	FALSE	FALSE	0	0	1	2	0	0	NA	0
243	CT	CC	GG	TT	CC	CT	Male	Caucasian	Crohn's disease	0	0	0	0	0	0	0	1	1	0	1	0	0	1	0	0	NA	0	0	0	1	1	0	24.85957107	15.87679671	NA	NA	FALSE	FALSE	1	0	0	1	0	0	1	0
244	CT	CC	GG	CC	GG	CC	Male	Caucasian	Crohn's disease	0	0	0	0	0	0	1	1	1	1	1	1	0	0	1	0	NA	0	0	0	1	1	1	17.89995437	8.599589322	NA	NA	FALSE	FALSE	1	0	0	1	0	1	1	0
245	CC	CT	GA	CC	CG	CC	Male	Caucasian	Crohn's disease	NA	NA	NA	NA	NA	1	0	0	0	0	0	0	1	1	NA	NA	NA	NA	NA	NA	1	1	1	33.23203285	15.35375314	NA	NA	FALSE	FALSE	0	1	0	3	0	0	1	0
246	TT	CT	GG	CT	CC	CC	Male	Arab	Crohn's disease	0	0	0	0	0	0	0	0	1	1	1	1	1	1	0	0	NA	0	0	0	1	1	0	39.98345882	11.75633128	NA	NA	FALSE	FALSE	1	0	0	1	0	0	1	0
247	TT	TT	GA	TT	CC	CC	Female	Caucasian	Crohn's disease	0	1	0	0	0	1	1	0	1	1	1	0	0	0	1	0	1	0	0	0	1	1	1	20.52007757	16.36960986	NA	0.651722564	FALSE	TRUE	0	0	1	2	1	1	NA	0
248	CT	CC	GG	CT	CG	CC	Male	Caucasian	Ulcerative colitis	0	0	0	0	0	0	0	0	0	1	1	1	0	1	NA	NA	NA	NA	NA	NA	0	0	0	65.31690623	8.347592973	NA	NA	FALSE	FALSE	1	0	0	1	0	0	0	0
249	CT	CT	GA	CC	CC	CC	Female	Caucasian	Ulcerative colitis	NA	NA	NA	NA	NA	NA	0	0	0	1	1	1	0	0	NA	NA	NA	NA	NA	NA	1	0	0	29.6455624	47.18126854	NA	NA	FALSE	FALSE	0	0	0	NA	0	0	0	0
250	CC	CC	GG	TT	CC	CC	Female	Caucasian	Crohn's disease	0	0	0	1	0	1	1	1	1	1	1	1	0	0	NA	NA	NA	NA	NA	NA	1	1	0	27.89858544	4.062970568	NA	NA	FALSE	FALSE	0	0	1	2	1	0	1	1
251	CC	CT	GA	CC	CC	CC	Male	Caucasian	Crohn's disease	0	0	0	0	0	1	0	0	0	0	0	0	0	0	0	0	NA	0	0	0	1	1	1	53.06502396	13.01300479	0	NA	TRUE	FALSE	0	1	0	3	0	2	1	0
252	CT	TT	GG	CT	CC	CC	Male	Caucasian	Crohn's disease	0	0	0	0	0	0	1	1	1	1	1	1	0	0	NA	NA	NA	NA	NA	NA	0	1	0	50.89926991	12.11498973	NA	NA	FALSE	FALSE	1	0	0	1	0	0	NA	0
253	CC	TT	AA	CC	CC	CC	Male	Caucasian	Crohn's disease	NA	NA	0	0	0	1	NA	0	0	0	0	0	0	0	NA	NA	NA	NA	NA	NA	0	1	0	26.98961898	8.840520192	NA	NA	FALSE	FALSE	0	0	0	NA	0	0	NA	0
254	CC	CT	GA	CC	CG	CC	Male	Other	Ulcerative colitis	NA	NA	NA	NA	NA	NA	1	1	1	1	1	0	0	NA	NA	NA	NA	NA	NA	NA	0	0	0	21.69187771	9.253935661	NA	NA	FALSE	FALSE	0	0	0	NA	0	0	0	0
255	CT	CT	GG	CC	CC	CC	Male	Caucasian	Ulcerative colitis	NA	NA	NA	NA	NA	NA	0	0	0	0	0	1	NA	0	0	0	NA	0	0	0	0	0	0	26.64464978	11.25530459	NA	NA	FALSE	FALSE	0	0	0	NA	0	0	0	0
256	CT	CT	GG	CT	CG	CC	Male	Caucasian	Ulcerative colitis	0	0	0	0	0	0	1	1	1	1	1	1	0	0	0	0	NA	0	0	0	0	0	0	50.60905772	11.92334018	NA	NA	FALSE	FALSE	1	0	0	1	0	0	0	1
257	CT	CC	GG	CC	CC	CC	Male	Caucasian	Ulcerative colitis	NA	NA	NA	NA	NA	NA	0	0	0	0	0	1	0	NA	NA	NA	NA	NA	NA	NA	0	0	0	35.72883869	11.98083504	NA	NA	FALSE	FALSE	0	0	0	NA	0	0	0	0
258	TT	CC	GG	CC	CG	CC	Female	Caucasian	Crohn's disease	0	0	0	0	0	0	1	0	1	1	1	0	0	1	NA	NA	NA	NA	NA	NA	1	1	0	31.35660507	8.385922884	NA	NA	FALSE	FALSE	1	0	0	1	0	0	NA	1
259	TT	NA	NA	TT	NA	CC	Female	Caucasian	Ulcerative colitis	NA	NA	NA	NA	NA	NA	0	0	0	1	1	1	NA	0	NA	NA	NA	NA	NA	NA	0	1	0	29.25119781	0.396874287	NA	NA	FALSE	FALSE	0	0	0	NA	0	0	NA	0
260	TT	CC	GG	CT	CC	CC	Male	Caucasian	Ulcerative colitis	NA	NA	NA	NA	NA	NA	0	0	0	0	0	1	0	0	0	0	NA	0	0	0	0	1	0	30.98151951	39.69598449	NA	NA	FALSE	FALSE	0	0	0	NA	0	0	NA	0
261	CT	CC	GG	CC	GG	CC	Female	Caucasian	Crohn's disease	0	0	0	0	0	1	1	1	1	1	1	0	0	0	0	0	NA	0	0	0	0	0	0	28.64601871	11.68252339	NA	NA	FALSE	FALSE	0	0	1	2	0	0	0	0
262	CT	CT	GG	CC	CG	CC	Male	Caucasian	Ulcerative colitis	NA	NA	NA	NA	NA	NA	0	0	0	0	1	1	0	0	NA	NA	NA	NA	NA	NA	1	1	0	55.20602327	11.49885923	NA	NA	FALSE	FALSE	0	0	0	NA	0	0	NA	0
263	CC	CT	GG	CC	CC	CC	Female	Caucasian	Ulcerative colitis	NA	NA	NA	NA	NA	0	1	1	1	1	1	1	0	0	NA	NA	NA	NA	NA	NA	0	0	0	41.91638147	8.788501027	NA	NA	FALSE	FALSE	1	0	0	1	0	0	0	0
264	CT	CT	GA	CT	CG	CC	Female	Caucasian	Crohn's disease	0	0	0	0	0	1	0	0	0	0	0	0	0	0	NA	NA	NA	NA	NA	NA	1	1	0	23.14852841	13.0513347	NA	NA	FALSE	FALSE	0	1	0	3	0	0	NA	1
265	CT	CC	GG	CC	CG	CC	Male	Caucasian	Crohn's disease	0	0	0	0	0	1	1	1	0	0	0	0	0	0	0	0	NA	0	0	0	0	0	1	56.31747661	23.04175222	13.58783938	NA	TRUE	FALSE	0	0	1	2	0	1	NA	1
266	CT	CC	GG	CC	CC	CC	Male	Caucasian	Crohn's disease	0	0	0	0	0	1	1	0	0	0	0	0	0	0	0	0	NA	0	0	0	0	1	1	54.39288159	15.57551905	NA	4	FALSE	TRUE	0	0	1	2	0	1	NA	0
267	CC	CC	GG	CC	CG	CC	Male	Caucasian	Crohn's disease	0	0	1	0	0	1	0	0	1	1	1	1	0	0	0	0	NA	0	0	0	1	1	0	18.35728953	14.55156286	NA	NA	FALSE	FALSE	0	0	1	2	1	0	1	0
268	CT	CC	GG	CT	CG	CT	Male	Caucasian	Crohn's disease	NA	NA	NA	NA	NA	1	1	0	0	0	0	0	0	0	1	0	0	0	0	0	1	1	1	21.73020762	36.99110198	26.25598905	NA	TRUE	FALSE	0	0	1	2	0	2	1	0
269	TT	CT	GA	CT	CG	CC	Male	Caucasian	Crohn's disease	NA	NA	NA	NA	NA	1	1	1	1	1	NA	NA	NA	1	0	0	NA	0	0	0	1	1	0	24.73089208	18.38751996	NA	0.251882272	FALSE	TRUE	0	0	1	2	0	0	1	0
270	TT	CT	GG	CT	CG	CC	Male	Caucasian	Crohn's disease	NA	NA	NA	NA	NA	NA	NA	NA	NA	1	1	NA	NA	1	1	0	NA	0	0	0	1	1	0	37.27857632	18.44204883	NA	0.079397673	FALSE	TRUE	0	0	0	NA	0	0	NA	0
271	CT	CC	GG	CC	CG	CC	Male	Caucasian	Crohn's disease	0	0	0	0	0	0	0	1	1	1	1	0	0	0	0	0	NA	0	0	0	1	1	0	26.52418435	21.17727584	NA	NA	FALSE	FALSE	1	0	0	1	0	0	1	0
272	CC	CC	GG	CC	CC	CC	Female	Caucasian	Crohn's disease	0	0	0	NA	0	0	0	0	0	1	1	0	0	0	0	0	NA	0	0	0	1	1	0	33.52213096	19.81394022	NA	NA	FALSE	FALSE	1	0	0	1	0	0	NA	0
273	TT	TT	GA	TT	CC	CC	Female	Caucasian	Crohn's disease	0	0	0	0	NA	1	0	1	0	0	1	0	0	0	1	0	NA	0	0	0	1	1	1	18.72678531	19.17864476	NA	NA	FALSE	FALSE	0	0	1	2	0	1	1	0
274	CT	CT	GA	CT	CC	CC	Female	Caucasian	Crohn's disease	0	NA	0	0	0	0	0	0	0	1	1	0	0	0	0	0	NA	0	0	0	0	0	1	33.73020762	48.35318275	37.31143053	NA	TRUE	FALSE	1	0	0	1	0	1	NA	0
275	CT	CT	GA	CT	CC	CC	Female	Caucasian	Crohn's disease	0	0	0	0	0	1	1	1	1	1	1	0	0	0	1	0	NA	0	0	0	1	1	0	43.44136436	20.55030801	NA	NA	FALSE	FALSE	0	0	1	2	0	0	1	0
276	CT	CT	GA	CC	CC	CC	Male	Caucasian	Crohn's disease	0	0	0	0	0	1	1	0	0	0	0	0	0	0	0	0	NA	0	0	0	0	1	1	17.06502396	22.86367785	6.505019393	6.505019393	TRUE	TRUE	0	0	1	2	0	1	NA	1
277	CT	TT	GA	CC	CC	CC	Female	Caucasian	Crohn's disease	0	0	0	0	0	1	0	0	0	0	0	0	0	0	1	0	NA	0	0	0	0	1	1	26.72952316	16.55042209	2.502509697	NA	TRUE	FALSE	0	1	0	3	0	1	1	0
278	CC	CC	GG	CC	GG	CC	Male	Caucasian	Crohn's disease	0	0	0	0	0	1	0	0	0	0	0	0	0	0	0	0	NA	0	0	0	1	1	1	20.6076888	16.32032854	NA	3.247091034	FALSE	TRUE	0	1	0	3	0	1	1	0
279	CC	CT	GA	CC	CC	CC	Female	Caucasian	Crohn's disease	0	0	0	0	0	0	0	0	1	1	1	0	0	0	0	0	NA	0	0	0	0	0	0	54.77606662	15.92607803	NA	NA	FALSE	FALSE	1	0	0	1	0	0	0	1
280	TT	CC	GG	CC	CG	CC	Female	Caucasian	Crohn's disease	0	0	0	0	0	0	0	0	0	0	1	0	0	1	1	0	NA	1	1	0	1	1	0	29.77675108	17.98220397	NA	NA	FALSE	FALSE	1	0	0	1	0	0	1	0
281	CT	CT	GG	CT	CG	CC	Female	NA	Crohn's disease	0	0	1	0	0	1	1	1	1	1	1	1	0	0	1	0	NA	0	0	0	0	1	0	30.19575633	9.34690851	NA	NA	FALSE	FALSE	0	0	1	2	1	0	1	0
282	CT	CC	GG	CT	GG	CC	Male	Caucasian	Crohn's disease	0	0	0	0	0	1	0	0	0	0	0	0	0	0	1	0	NA	0	0	0	0	0	0	69.19358887	11.8384668	NA	NA	FALSE	FALSE	0	1	0	3	0	0	0	0
283	CC	CT	GA	CC	CG	CC	Male	Caucasian	Crohn's disease	NA	NA	NA	NA	NA	1	NA	NA	NA	NA	NA	NA	NA	0	0	0	NA	0	0	0	1	1	1	31.86846909	17.17465206	3.685147159	3.685147159	TRUE	TRUE	0	0	0	NA	0	2	1	0
284	CT	CC	GG	CT	GG	CC	Male	Caucasian	Crohn's disease	0	0	0	0	0	1	0	0	0	0	0	0	0	1	0	1	NA	0	0	0	1	1	0	28.64875656	13.8973306	NA	1.081451061	FALSE	TRUE	0	1	0	3	0	0	1	0
285	CT	CT	GA	CT	CC	CC	Female	NA	Crohn's disease	NA	NA	NA	NA	NA	NA	NA	NA	1	NA	NA	NA	NA	1	0	0	NA	0	0	0	0	0	0	33.06502396	11.59194616	NA	NA	FALSE	FALSE	0	0	0	NA	0	0	0	0
286	CC	CT	GA	CC	CC	CC	Female	Caucasian	Crohn's disease	0	0	0	0	0	0	0	0	1	1	0	1	0	1	1	0	NA	1	0	0	1	1	1	23.72883869	36.14236824	22.07255305	NA	TRUE	FALSE	1	0	0	1	0	1	NA	0
287	CC	CT	GA	CC	CG	CC	Female	Caucasian	Crohn's disease	0	0	0	0	0	1	NA	0	0	0	0	0	0	0	0	0	NA	0	0	0	0	0	0	64.97992243	13.49760438	NA	NA	FALSE	FALSE	0	0	0	NA	0	0	0	0
288	CC	CC	GG	CC	CC	CC	Female	Caucasian	Crohn's disease	0	0	0	0	0	0	0	0	1	0	1	0	0	0	0	1	NA	0	0	0	1	1	0	37.47832535	19.12388775	NA	6.250513347	FALSE	TRUE	1	0	0	1	0	0	NA	1
289	CT	CC	GG	CT	CG	CC	Male	Caucasian	Crohn's disease	NA	NA	NA	NA	NA	1	1	1	1	1	1	1	NA	1	0	0	NA	0	0	0	1	1	1	27.72883869	22.39025781	NA	NA	FALSE	FALSE	0	0	1	2	0	0	1	1
290	TT	CT	GA	CT	CG	CC	Male	Caucasian	Crohn's disease	0	0	0	0	0	0	0	0	1	1	1	1	0	1	0	0	NA	0	0	0	1	1	1	50.13552361	16.83493041	NA	NA	FALSE	FALSE	1	0	0	1	0	0	1	0
291	CT	CC	GG	CT	GG	CC	Female	Caucasian	Crohn's disease	0	0	0	0	0	1	0	0	0	0	0	0	0	0	0	0	0	0	0	0	1	1	1	22.44204883	18.29158111	1.327857632	NA	TRUE	FALSE	0	1	0	3	0	3	1	1
292	CT	CT	GG	CT	CC	CC	Female	Caucasian	Crohn's disease	0	0	0	0	0	1	1	1	1	1	1	1	1	1	0	0	NA	0	0	0	1	1	1	34.69119325	18.23682409	NA	7.036276523	FALSE	TRUE	0	0	1	2	0	2	1	0
293	CC	CC	GG	CC	CC	CC	Female	Caucasian	Crohn's disease	NA	NA	NA	NA	NA	1	NA	NA	NA	NA	NA	NA	NA	0	0	0	NA	0	0	0	1	1	0	21.73020762	10.70499658	NA	NA	FALSE	FALSE	0	0	0	NA	0	0	NA	0
294	CT	CT	GA	CT	CC	CC	Female	Caucasian	Crohn's disease	NA	NA	NA	NA	NA	1	NA	1	1	1	1	1	NA	1	1	0	NA	0	0	0	1	1	1	20.72815423	33.14168378	0.156057495	NA	TRUE	FALSE	0	0	1	2	0	4	1	1
295	CC	CC	GG	CT	CG	CC	Male	Caucasian	Crohn's disease	0	0	0	0	0	0	0	0	0	1	1	1	0	1	0	0	NA	0	0	0	1	1	0	57.35535022	19.6659822	NA	NA	FALSE	FALSE	1	0	0	1	0	0	NA	0
296	CT	CT	GA	CT	CG	CC	Female	Caucasian	Crohn's disease	NA	NA	NA	NA	NA	1	NA	NA	NA	NA	NA	NA	NA	0	1	0	0	0	0	0	0	1	1	32.73089208	18.19849418	0.605179101	NA	TRUE	FALSE	0	0	0	NA	0	1	NA	1
297	CT	CT	GG	CC	CC	CC	Female	Caucasian	Crohn's disease	0	0	0	0	0	1	0	1	1	1	1	0	NA	1	0	0	NA	0	0	0	1	1	1	17.98220397	24.16427105	NA	3.917750399	FALSE	TRUE	0	0	1	2	0	1	1	1
298	TT	CC	GA	CC	CC	CC	Male	Caucasian	Crohn's disease	0	0	0	0	0	1	0	1	0	1	1	0	0	0	0	0	NA	0	0	0	1	1	1	17.60700433	24.32032854	12.66541182	3.134839151	TRUE	TRUE	0	0	1	2	0	2	1	0
299	CC	CT	GA	CC	CG	CC	Female	Caucasian	Crohn's disease	0	0	0	0	0	1	1	1	0	0	0	0	0	0	1	0	NA	0	0	0	1	1	1	40.72815423	24.95550992	NA	NA	FALSE	FALSE	0	0	1	2	0	1	NA	1
300	CT	CC	GG	CT	GG	CC	Male	Caucasian	Crohn's disease	NA	NA	NA	NA	NA	1	NA	NA	NA	NA	1	NA	NA	0	0	0	NA	0	0	0	1	1	1	46.19575633	24.61590235	5.070499658	6.373602555	TRUE	TRUE	0	0	1	2	0	1	1	0
301	CT	CC	GG	CC	CC	CC	Male	Caucasian	Crohn's disease	NA	NA	NA	0	0	1	1	1	0	0	0	0	NA	0	NA	NA	1	NA	NA	NA	1	1	1	33.02669405	20.53650468	NA	0	FALSE	TRUE	0	0	1	2	0	1	1	0
302	CT	CT	GG	CT	CG	CC	Female	Caucasian	Crohn's disease	0	0	0	0	0	0	1	1	1	1	1	1	0	0	0	0	NA	0	0	0	1	0	0	18.72678531	22.41216062	NA	NA	FALSE	FALSE	1	0	0	1	0	0	0	0
303	TT	CC	GG	TT	CG	CC	Male	Caucasian	Crohn's disease	0	0	0	0	1	1	0	0	0	0	0	0	0	0	0	0	NA	0	0	0	1	1	1	38.60905772	21.4730778	0	NA	TRUE	FALSE	0	1	0	3	1	1	NA	1
304	CC	CT	GA	CC	CC	CC	Female	Caucasian	Crohn's disease	0	0	0	0	0	1	0	0	0	0	0	0	0	1	0	0	NA	0	0	0	0	0	0	18.64464978	15.26351814	NA	NA	FALSE	FALSE	0	1	0	3	0	0	0	0
305	TT	CC	GG	CT	CG	CC	Male	Caucasian	Crohn's disease	0	0	0	1	1	1	0	1	1	1	1	0	0	0	0	0	NA	0	0	0	1	1	0	49.77401323	15.23340178	4.711841205	NA	TRUE	FALSE	0	0	1	2	1	0	NA	0
306	CC	CC	GG	CC	GG	CC	Male	Caucasian	Crohn's disease	NA	NA	NA	NA	NA	NA	NA	NA	NA	1	1	1	NA	1	0	0	NA	1	0	0	0	0	0	20.9636094	19.09936117	NA	NA	FALSE	FALSE	0	0	0	NA	0	0	0	0
307	CT	TT	GA	CC	CC	CC	Female	Arab	Crohn's disease	0	0	0	0	0	1	0	0	0	0	0	0	0	1	NA	NA	NA	NA	NA	NA	1	1	0	25.85888661	18.87474333	NA	NA	FALSE	FALSE	0	1	0	3	0	0	1	0
308	CT	TT	GA	CC	CC	CC	Female	Caucasian	Crohn's disease	0	0	0	0	0	0	1	1	1	1	1	1	0	1	1	0	NA	1	0	0	1	1	0	14.72963723	47.7397901	NA	NA	FALSE	FALSE	1	0	0	1	0	0	1	0
309	TT	CC	GG	CC	CG	CC	Male	Caucasian	Crohn's disease	0	0	0	0	0	1	0	0	0	0	0	0	0	0	1	0	0	0	0	0	0	1	1	28.64601871	17.97946612	NA	3.126625599	FALSE	TRUE	0	1	0	3	0	1	NA	1
310	CC	CC	GG	CC	CG	CC	Female	Caucasian	Crohn's disease	NA	NA	NA	NA	1	1	NA	NA	NA	NA	NA	NA	NA	0	0	0	NA	0	0	0	1	1	1	37.72746977	24.33686972	6.001368925	NA	TRUE	FALSE	0	0	0	NA	1	1	NA	1
311	CT	CT	GA	CC	CC	CC	Female	Caucasian	Crohn's disease	0	1	1	0	0	1	0	0	0	0	0	0	0	0	0	0	1	1	0	0	1	1	1	20.10951403	18.57072781	NA	NA	FALSE	FALSE	0	1	0	3	1	1	1	1
312	CT	CT	GA	CC	CC	CC	Male	Caucasian	Crohn's disease	0	0	0	0	0	1	0	0	0	0	0	0	0	0	0	0	NA	0	0	0	1	1	0	32.73089208	14.20123203	NA	NA	FALSE	FALSE	0	1	0	3	0	0	NA	0
313	CT	CT	GG	CC	CC	CC	Male	Caucasian	Ulcerative colitis	NA	NA	NA	NA	NA	NA	1	1	1	1	1	1	0	NA	NA	NA	NA	NA	NA	NA	1	1	1	45.98208989	9.489390828	NA	NA	FALSE	FALSE	0	0	0	NA	0	1	1	0
314	CT	CT	GA	CC	CC	CC	Male	Caucasian	Ulcerative colitis	0	0	0	0	0	0	0	0	0	0	0	1	0	0	NA	NA	NA	NA	NA	NA	0	0	0	34.23134839	19.411248	NA	NA	FALSE	FALSE	1	0	0	1	0	0	0	0
315	CC	NA	GG	CC	CG	CC	Male	Caucasian	Crohn's disease	0	0	0	0	0	1	0	0	0	0	0	0	0	0	NA	NA	NA	NA	NA	NA	0	1	0	36.54745608	6.940451745	NA	NA	FALSE	FALSE	0	1	0	3	0	0	NA	1
316	CT	CC	GG	CC	GG	CC	Male	Caucasian	Crohn's disease	0	0	0	0	0	0	0	0	0	1	1	1	0	0	NA	NA	NA	NA	NA	NA	1	1	0	33.23203285	8.673397217	NA	NA	FALSE	FALSE	1	0	0	1	0	0	1	1
317	CT	CT	GA	CT	CG	CC	Male	Caucasian	Ulcerative colitis	0	0	0	0	0	0	1	1	1	1	1	1	1	0	NA	NA	NA	NA	NA	NA	0	1	1	30.64464978	29.46486425	NA	NA	FALSE	FALSE	1	0	0	1	0	1	1	0
318	CT	TT	AA	CC	CC	CC	Female	Caucasian	Crohn's disease	0	0	0	0	0	1	1	1	1	1	1	1	0	1	NA	NA	NA	NA	NA	NA	1	1	1	10.68583162	9.412845083	NA	NA	FALSE	FALSE	0	0	1	2	0	0	1	0
319	TT	CT	GG	CC	CG	CC	Female	Caucasian	Ulcerative colitis	NA	NA	NA	NA	NA	NA	NA	NA	1	1	1	1	0	0	NA	NA	NA	NA	NA	NA	0	0	0	65.92459503	8.83504449	NA	NA	FALSE	FALSE	0	0	0	NA	0	0	0	0
320	CT	CT	GA	CC	CC	CT	Female	Caucasian	Crohn's disease	0	0	0	0	0	1	1	0	0	0	0	0	0	0	NA	NA	NA	NA	NA	NA	1	1	1	18.23408624	8.40782569	0.832306639	NA	TRUE	FALSE	0	0	1	2	0	1	1	1
321	CT	CT	GA	CT	CC	CT	Female	NA	Crohn's disease	0	0	1	0	0	1	0	0	0	0	0	0	0	0	NA	NA	NA	NA	NA	NA	1	1	0	27.06639288	6.981519507	NA	NA	FALSE	FALSE	0	1	0	3	1	0	1	1
322	CT	CC	GG	CC	GG	CC	Female	Caucasian	Crohn's disease	0	0	0	0	0	1	1	1	1	1	1	1	0	0	NA	NA	NA	NA	NA	NA	0	1	0	18.56251426	8.862422998	NA	NA	FALSE	FALSE	0	0	1	2	0	0	NA	0
323	CC	CC	GG	CC	GG	CC	Male	Caucasian	Crohn's disease	0	0	0	0	0	0	0	1	1	0	0	0	0	1	NA	NA	NA	NA	NA	NA	1	1	1	15.39493498	12.66529774	NA	NA	FALSE	FALSE	1	0	0	1	0	0	1	1
324	CT	CT	GG	CC	CC	CC	Female	Caucasian	Crohn's disease	0	0	0	0	0	1	1	1	1	1	1	1	0	0	NA	NA	NA	NA	NA	NA	1	1	0	21.98208989	8.950034223	NA	NA	FALSE	FALSE	0	0	1	2	0	0	1	0
325	CT	CT	GG	CC	CC	CC	Female	Arab	Ulcerative colitis	NA	NA	NA	NA	NA	0	1	1	1	1	1	1	0	0	NA	NA	NA	NA	NA	NA	0	0	0	26.64738763	14.41216062	NA	NA	FALSE	FALSE	1	0	0	1	0	0	0	0
326	CC	CT	GA	CC	CC	CC	Female	Caucasian	Crohn's disease	0	0	0	0	0	1	1	1	1	1	1	1	1	0	1	0	0	1	0	0	1	1	1	49.3963039	13.68925394	NA	NA	FALSE	FALSE	0	0	1	2	0	1	1	0
327	TT	CT	GG	CT	CG	CC	Female	Caucasian	Crohn's disease	NA	NA	NA	NA	NA	1	1	1	1	1	1	0	0	NA	0	0	1	0	0	0	1	1	0	43.80276067	10.06160164	NA	NA	FALSE	FALSE	0	0	1	2	0	0	1	1
328	CT	CT	GG	CT	CG	CC	Female	Caucasian	Ulcerative colitis	NA	NA	NA	NA	NA	NA	0	0	0	1	1	1	0	0	NA	NA	NA	NA	NA	NA	0	0	0	35.40588638	9.193588866	NA	NA	FALSE	FALSE	0	0	0	NA	0	0	0	0
329	CC	CC	GG	CC	CC	CC	Female	Caucasian	Crohn's disease	0	0	0	0	0	1	1	1	1	1	1	1	0	0	0	1	NA	1	0	0	0	1	0	35.5618298	12.53947068	NA	NA	FALSE	FALSE	0	0	1	2	0	0	1	1
330	TT	CT	GA	CC	CG	CC	Female	Caucasian	Crohn's disease	0	0	0	0	0	1	0	0	0	0	0	0	0	NA	NA	NA	NA	NA	NA	NA	0	0	0	23.06639288	9.357859913	NA	NA	FALSE	FALSE	0	1	0	3	0	0	0	0
331	CT	CC	GG	CC	CC	CC	Male	Caucasian	Ulcerative colitis	NA	NA	NA	NA	NA	NA	NA	NA	NA	NA	1	1	NA	1	NA	NA	NA	NA	NA	NA	0	0	0	63.49064568	11.01437372	NA	NA	FALSE	FALSE	0	0	0	NA	0	0	0	0
332	CC	CC	GG	CC	CC	CC	Male	Caucasian	Crohn's disease	0	0	0	0	0	1	0	0	0	0	0	0	0	0	0	0	NA	0	0	0	1	1	1	31.37303217	12.59673739	NA	3.011635866	FALSE	TRUE	0	1	0	3	0	1	1	0
333	CC	TT	AA	CT	CC	CC	Male	Caucasian	Crohn's disease	0	0	1	1	1	1	0	0	0	0	0	0	0	0	0	0	NA	0	0	0	0	1	1	49.43999544	20.54483231	1.067761807	NA	TRUE	FALSE	0	1	0	3	1	1	1	0
334	CC	CT	GA	CC	CG	CC	Male	Caucasian	Crohn's disease	NA	NA	NA	NA	NA	1	1	0	0	0	0	0	0	0	0	0	NA	0	0	0	1	1	1	32.31759069	12.38318503	0	0.58031029	TRUE	TRUE	0	0	1	2	0	1	1	1
335	TT	CC	GG	CC	CG	CC	Female	Caucasian	Crohn's disease	NA	NA	NA	NA	NA	1	NA	NA	1	NA	NA	NA	NA	0	0	0	NA	0	0	0	1	1	1	76.72804016	8.542208533	NA	NA	FALSE	FALSE	0	0	1	2	0	1	1	0
336	TT	CT	GA	CT	CG	NA	Female	Caucasian	Crohn's disease	0	0	0	0	0	1	1	1	1	1	1	1	NA	1	1	0	NA	1	0	0	1	1	0	30.60905772	12.25735797	NA	NA	FALSE	FALSE	0	0	1	2	0	0	1	1
337	CT	CC	GG	CT	CG	CC	Male	Caucasian	Crohn's disease	0	0	0	0	0	1	0	0	1	0	0	0	0	1	0	0	NA	0	0	0	0	1	1	23.35660507	22.59263062	13.07597536	0	TRUE	TRUE	0	0	1	2	0	1	1	0
338	CT	CT	GA	CC	CG	CC	Male	NA	Crohn's disease	0	0	0	0	0	0	1	1	1	1	1	1	0	0	0	0	NA	0	0	0	0	1	0	25.39356605	6.365389003	NA	NA	FALSE	FALSE	1	0	0	1	0	0	NA	1
339	CC	CT	GG	CC	CC	CC	Male	Caucasian	Crohn's disease	NA	NA	NA	NA	NA	1	1	1	1	1	1	1	0	1	NA	NA	NA	NA	NA	NA	1	1	1	18.75690167	32.03559206	18.43953913	NA	TRUE	FALSE	0	0	1	2	0	0	1	0
340	CC	CT	GG	CT	CC	CC	Female	Caucasian	Crohn's disease	0	0	0	0	0	1	1	0	0	1	0	0	0	1	0	0	NA	0	0	0	0	0	0	39.11019849	21.87531371	NA	NA	FALSE	FALSE	0	0	1	2	0	0	0	0
341	TT	CC	GG	CT	GG	CT	Female	Caucasian	Crohn's disease	0	0	0	0	0	0	1	1	1	1	1	1	0	1	0	0	NA	0	0	0	1	1	0	34.52966005	19.41409993	NA	NA	FALSE	FALSE	1	0	0	1	0	0	1	0
342	CT	CT	GA	CC	CG	CC	Female	Caucasian	Crohn's disease	NA	NA	NA	NA	NA	0	0	0	0	1	1	0	0	0	NA	NA	NA	NA	NA	NA	0	0	0	29.49475245	1.629135295	NA	NA	FALSE	FALSE	1	0	0	1	0	0	NA	1
343	CC	CC	GG	CC	CC	CC	Female	Caucasian	Crohn's disease	0	0	0	0	1	1	0	0	0	0	0	0	0	0	0	0	NA	0	0	0	0	1	1	38.35728953	24.24629249	8.290098106	7.372918093	TRUE	TRUE	0	1	0	3	1	2	1	0
344	CT	CC	GG	CC	GG	CC	Female	Caucasian	Crohn's disease	0	0	0	0	0	1	0	0	0	0	0	0	0	0	0	0	NA	0	0	0	1	1	1	38.64738763	16.43543235	NA	1.081451061	FALSE	TRUE	0	1	0	3	0	2	1	1
345	TT	TT	GG	CT	CC	CC	Male	Caucasian	Crohn's disease	NA	NA	NA	NA	NA	1	0	0	0	1	1	0	NA	1	NA	NA	NA	NA	NA	NA	1	1	1	21.73294547	24.36972393	NA	NA	FALSE	FALSE	0	0	1	2	0	2	1	0
346	CC	CC	GG	CT	CC	CC	Female	Caucasian	Crohn's disease	0	0	0	0	0	1	0	1	0	0	0	0	0	1	0	0	NA	0	0	0	0	1	0	48.06570842	13.27036277	NA	NA	FALSE	FALSE	0	0	1	2	0	0	NA	0
347	CT	CC	GG	TT	CG	CC	Male	Caucasian	Crohn's disease	NA	NA	NA	NA	1	1	1	0	0	0	0	0	0	0	NA	NA	NA	NA	NA	NA	1	1	1	27.72883869	15.35671914	NA	NA	FALSE	FALSE	0	0	1	2	1	1	1	1
348	CT	CC	GG	CC	CG	CT	Female	Caucasian	Crohn's disease	0	0	0	0	0	1	1	1	0	0	0	0	0	0	NA	NA	NA	NA	NA	NA	1	1	1	21.72746977	15.33755419	6.962354552	6.962354552	TRUE	TRUE	0	0	1	2	0	1	NA	0
349	TT	CT	GG	CC	CC	CC	Male	Caucasian	Ulcerative colitis	0	0	0	0	0	0	1	1	1	1	1	1	0	0	0	0	NA	0	0	0	1	1	0	34.72952316	12.26009582	NA	NA	FALSE	FALSE	1	0	0	1	0	0	NA	0
350	CT	CT	GG	CC	CC	CC	Male	Caucasian	Crohn's disease	0	0	0	0	0	1	0	0	0	0	0	0	0	1	NA	NA	NA	NA	NA	NA	0	0	1	61.64533425	8.301163587	NA	NA	FALSE	FALSE	0	1	0	3	0	0	NA	0
351	CT	CC	GG	CC	GG	CC	Female	Caucasian	Crohn's disease	0	0	0	0	0	1	0	0	0	0	0	0	0	0	1	0	0	0	0	0	1	1	1	42.72678531	14.36287931	NA	NA	FALSE	FALSE	0	1	0	3	0	1	NA	1
352	CC	CC	GG	CC	CG	CC	Male	Caucasian	Ulcerative colitis	0	0	0	0	0	0	0	0	0	0	0	1	0	0	NA	NA	NA	NA	NA	NA	0	0	0	30.72952316	33.18275154	NA	NA	FALSE	FALSE	1	0	0	1	0	0	0	0
353	CC	CT	GA	CC	CG	CC	Male	Caucasian	Crohn's disease	0	0	0	0	0	1	0	0	0	0	0	0	0	0	NA	NA	NA	NA	NA	NA	0	1	1	32.43258042	10.5982204	NA	0.049167237	FALSE	TRUE	0	1	0	3	0	1	NA	0
354	CT	TT	GA	CC	CC	CC	Female	Caucasian	Crohn's disease	0	0	0	0	0	1	1	1	0	0	0	0	0	1	1	0	NA	0	0	0	0	0	0	46.72952316	28.23819302	NA	NA	FALSE	FALSE	0	0	1	2	0	0	0	0
355	CT	CC	GG	CC	CG	CC	Female	Caucasian	Crohn's disease	0	0	0	0	0	1	0	0	0	0	0	0	0	0	0	0	NA	0	0	0	1	1	0	24.72815423	22.36287931	0	NA	TRUE	FALSE	0	1	0	3	0	0	NA	0
356	CT	CT	GG	CC	CG	CT	Male	Caucasian	Crohn's disease	0	0	0	0	0	1	1	1	1	0	0	0	0	0	NA	NA	NA	NA	NA	NA	0	0	0	32.72815423	10.60654803	NA	NA	FALSE	FALSE	0	0	1	2	0	0	0	0
357	TT	CC	GG	CC	CG	CC	Male	Caucasian	Crohn's disease	0	0	0	0	0	1	1	1	0	0	0	0	0	0	1	0	NA	0	0	0	0	0	0	43.72883869	12.6051791	NA	NA	FALSE	FALSE	0	0	1	2	0	0	0	1
358	CC	CT	GA	CC	CG	CC	Male	Caucasian	Crohn's disease	0	0	0	0	0	1	0	0	0	0	0	1	0	0	NA	NA	NA	NA	NA	NA	1	1	0	28.73089208	10.3300251	NA	1.664727356	FALSE	TRUE	0	0	1	2	0	0	1	0
359	CT	CT	GG	TT	CC	CT	Male	Caucasian	Ulcerative colitis	0	0	0	0	0	0	1	1	1	1	1	1	0	0	0	0	NA	1	0	0	0	0	0	27.72883869	9.555213324	NA	NA	FALSE	FALSE	1	0	0	1	0	0	0	0
360	CT	CT	GG	CC	CC	CC	Male	Caucasian	Crohn's disease	NA	NA	NA	NA	NA	1	0	0	0	0	0	0	0	0	NA	NA	NA	NA	NA	NA	0	1	0	18.29431896	10.15731234	NA	NA	FALSE	FALSE	0	1	0	3	0	0	1	0
361	TT	CT	GA	TT	CG	CC	Male	Caucasian	Crohn's disease	0	0	0	0	0	1	0	0	0	0	0	0	0	0	0	0	NA	0	0	0	0	0	0	27.72883869	10.95687885	NA	NA	FALSE	FALSE	0	1	0	3	0	0	0	1
362	TT	CC	GG	CC	CC	CC	Female	Caucasian	Crohn's disease	0	0	0	0	0	1	1	1	0	0	0	0	0	0	1	0	NA	0	0	0	1	1	1	27.72883869	16.93086927	NA	0	FALSE	TRUE	0	0	1	2	0	1	NA	0
363	CC	CC	GG	CC	CG	CT	Male	Caucasian	Ulcerative colitis	0	0	0	0	0	0	1	1	1	1	1	1	0	0	NA	NA	NA	NA	NA	NA	0	0	0	34.43657312	8.569472964	NA	NA	FALSE	FALSE	1	0	0	1	0	0	0	0
364	CT	CC	GG	CT	GG	CC	Male	Caucasian	Ulcerative colitis	NA	NA	NA	NA	NA	NA	0	0	1	1	1	1	0	0	0	0	NA	0	0	0	1	1	1	33.73020762	17.25393566	NA	NA	FALSE	FALSE	0	0	0	NA	0	3	1	0
365	CT	CC	GG	CC	CC	CC	Male	Caucasian	Ulcerative colitis	0	0	0	0	0	0	1	1	1	1	1	1	0	0	0	0	NA	0	0	0	0	1	0	24.72815423	16.32318047	NA	NA	FALSE	FALSE	1	0	0	1	0	0	1	0
366	CT	CT	GA	CC	CC	CC	Male	Caucasian	Crohn's disease	0	0	0	0	0	1	1	1	1	1	1	1	0	1	1	0	0	1	0	0	1	1	1	27.06639288	8.706251426	NA	NA	FALSE	FALSE	0	0	1	2	0	0	NA	0
367	CC	CT	GA	CC	CG	CC	Female	Caucasian	Crohn's disease	0	0	0	0	0	0	0	0	1	1	1	1	1	1	NA	NA	NA	NA	NA	NA	1	1	0	29.56867442	8.221765914	NA	NA	FALSE	FALSE	1	0	0	1	0	0	NA	0
368	CT	CC	GG	CT	GG	CC	Male	Caucasian	Crohn's disease	0	0	0	0	0	1	0	0	0	1	1	1	0	0	NA	NA	NA	NA	NA	NA	1	1	0	31.47421857	2.529774127	NA	0	FALSE	TRUE	0	0	1	2	0	0	NA	0
369	CT	TT	GA	CC	CC	CC	Male	Caucasian	Crohn's disease	0	0	0	0	0	1	0	0	0	0	0	0	0	0	0	0	NA	0	0	0	0	1	1	60.72815423	10.89938398	-0.394136436	NA	TRUE	FALSE	0	1	0	3	0	1	NA	0
370	TT	CC	GG	CT	CG	CC	Female	Caucasian	Crohn's disease	0	0	0	0	0	0	0	0	0	1	1	1	1	1	NA	NA	NA	NA	NA	NA	1	1	1	51.72883869	21.33618526	NA	0	FALSE	TRUE	1	0	0	1	0	1	1	0
371	TT	CT	GG	CC	CG	CC	Male	Caucasian	Crohn's disease	0	0	0	0	0	1	0	0	0	0	0	0	0	0	0	0	NA	0	0	0	1	1	0	25.89721652	11.11019849	NA	NA	FALSE	FALSE	0	1	0	3	0	0	NA	0
372	CC	CC	GG	CC	CC	CC	Male	NA	Crohn's disease	0	0	0	0	0	1	1	1	0	0	0	0	0	0	0	0	NA	0	0	0	1	1	1	23.72883869	7.800136893	NA	0	FALSE	TRUE	0	0	1	2	0	1	NA	0
373	CC	CT	GA	CC	CC	CC	Male	Caucasian	Ulcerative colitis	0	0	0	0	0	0	1	1	1	1	1	1	0	0	0	0	NA	0	0	0	0	0	0	49.72746977	16.19986311	NA	NA	FALSE	FALSE	1	0	0	1	0	0	0	0
374	CC	CC	GG	CC	CC	CC	Female	Caucasian	Ulcerative colitis	0	0	0	0	0	0	0	0	0	0	1	1	0	0	0	0	NA	0	0	0	0	0	0	49.72746977	7.345767739	NA	NA	FALSE	FALSE	1	0	0	1	0	0	0	0
375	CT	TT	AA	CC	CC	CC	Female	Caucasian	Ulcerative colitis	0	0	0	0	0	0	1	1	1	1	1	1	0	0	1	0	0	0	1	0	0	0	0	59.72895277	14.37930641	NA	NA	FALSE	FALSE	1	0	0	1	0	0	0	0
376	TT	TT	GA	CT	CC	CC	Male	Caucasian	Crohn's disease	NA	1	NA	1	NA	1	NA	1	NA	NA	NA	NA	NA	0	0	0	NA	0	0	0	1	1	0	18.64738763	16.93634497	NA	NA	FALSE	FALSE	0	0	1	2	1	0	1	1
377	CT	TT	AA	CC	CC	CC	Female	Caucasian	Crohn's disease	NA	NA	NA	NA	NA	1	NA	NA	NA	NA	NA	NA	NA	1	0	0	NA	0	0	0	1	1	1	22.72952316	16.27926078	NA	NA	FALSE	FALSE	0	0	0	NA	0	2	1	1
378	TT	CC	GG	CC	CC	CT	Male	Caucasian	Crohn's disease	0	0	0	0	0	0	0	0	0	1	1	0	0	0	1	NA	NA	NA	NA	NA	1	1	0	35.60837326	25.29774127	13.47581565	6.056125941	TRUE	TRUE	1	0	0	1	0	0	NA	0
379	TT	CT	GG	CT	CC	CC	Female	Caucasian	Crohn's disease	0	0	0	0	0	0	1	1	1	1	0	0	0	0	NA	NA	NA	NA	NA	NA	1	1	0	21.23203285	10.75690167	NA	NA	FALSE	FALSE	1	0	0	1	0	0	NA	0
380	TT	CT	GA	CT	CG	CT	Female	Caucasian	Crohn's disease	0	0	0	0	0	0	0	0	1	1	1	1	1	1	1	0	0	1	0	0	1	1	1	33.90543007	12.72005476	5.489504905	NA	TRUE	FALSE	1	0	0	1	0	2	1	0
381	TT	CT	GG	CT	CC	CC	Male	Caucasian	Crohn's disease	0	0	0	0	0	0	1	1	1	1	1	1	0	1	0	0	0	1	0	0	1	1	1	63.83572895	10.85010267	NA	NA	FALSE	FALSE	1	0	0	1	0	0	NA	0
382	CT	TT	GA	CC	CC	CC	Female	Caucasian	Crohn's disease	NA	NA	NA	NA	NA	1	1	NA	NA	NA	NA	NA	NA	0	0	0	NA	0	0	0	1	1	1	32.14784394	21.8205567	NA	NA	FALSE	FALSE	0	0	1	2	0	2	1	0
383	CT	CC	GG	CT	CC	CC	Male	Caucasian	Crohn's disease	NA	NA	NA	NA	NA	NA	1	1	1	1	1	1	NA	0	NA	NA	NA	NA	NA	NA	0	0	0	25.73020762	39.60586356	NA	NA	FALSE	FALSE	0	0	0	NA	0	0	0	0
384	TT	TT	GG	CT	CC	CC	Male	Caucasian	Crohn's disease	0	0	0	0	0	1	1	1	1	1	1	1	0	0	NA	NA	NA	NA	NA	NA	1	1	1	12.56114533	13.33059548	NA	5.418206708	FALSE	TRUE	0	0	1	2	0	1	1	0
385	CT	CC	GG	CT	CG	CC	Female	Caucasian	Crohn's disease	NA	NA	NA	NA	NA	1	1	1	0	0	0	0	0	1	1	NA	NA	NA	NA	NA	1	1	1	23.72883869	40.25462012	22.60107232	NA	TRUE	FALSE	0	0	1	2	0	2	1	NA
386	CT	CT	GA	CC	CG	CC	Male	Caucasian	Crohn's disease	NA	NA	NA	NA	NA	1	1	1	0	1	1	0	0	1	NA	NA	NA	NA	NA	NA	1	1	1	29.19370294	28.40782569	0	0.999315537	TRUE	TRUE	0	0	1	2	0	2	1	1
387	CC	CT	GG	CC	CC	CC	Female	Caucasian	Crohn's disease	NA	NA	NA	NA	NA	1	NA	NA	NA	NA	1	1	NA	0	NA	NA	NA	NA	NA	NA	0	1	0	22.23408624	17.50296601	NA	NA	FALSE	FALSE	0	0	1	2	0	0	NA	1
388	TT	CC	GG	CT	GG	CC	Male	Caucasian	Crohn's disease	NA	NA	NA	NA	NA	1	0	0	0	0	0	0	0	0	1	0	0	0	0	0	1	1	1	26.23408624	20.69256217	10.49680584	12.99383984	TRUE	TRUE	0	1	0	3	0	1	NA	0
389	CT	CC	GG	CC	CC	CT	Male	Caucasian	Crohn's disease	0	0	0	0	0	0	0	0	1	1	0	0	0	0	NA	NA	NA	NA	NA	NA	0	0	0	39.10746064	18.03148528	NA	NA	FALSE	FALSE	1	0	0	1	0	0	0	0
390	CC	TT	AA	CC	CC	CC	Female	Caucasian	Crohn's disease	0	0	0	0	0	1	0	0	0	0	0	0	0	0	0	0	NA	0	0	0	0	0	0	26.89926991	16.82135524	NA	NA	FALSE	FALSE	0	1	0	3	0	0	0	0
391	CT	CT	GG	CC	CG	CC	Female	Caucasian	Ulcerative colitis	0	0	0	0	0	0	0	1	1	1	1	1	0	0	0	0	NA	0	0	0	0	1	0	33.64533425	35.37862195	NA	NA	FALSE	FALSE	1	0	0	1	0	0	1	0
392	CT	CT	GG	CC	CC	CC	Female	Other	Crohn's disease	0	NA	0	0	0	1	1	1	1	1	1	1	0	1	1	1	1	0	0	0	1	1	0	19.89858544	18.08350445	NA	NA	FALSE	FALSE	0	0	1	2	0	0	1	0
393	CC	CC	GG	CC	CC	CC	Male	Caucasian	Ulcerative colitis	NA	NA	NA	NA	NA	NA	NA	0	0	0	0	1	0	0	0	0	NA	0	0	0	0	0	0	34.31895962	5.37976272	NA	NA	FALSE	FALSE	0	0	0	NA	0	0	0	0
394	TT	TT	GA	CT	CC	CC	Male	Caucasian	Crohn's disease	0	0	0	0	0	1	0	0	0	0	0	0	0	0	0	0	NA	0	0	0	0	1	0	30.56251426	13.27310062	NA	-0.082135524	FALSE	TRUE	0	1	0	3	0	0	1	0
395	CC	CC	GG	CC	GG	CC	Female	Caucasian	Ulcerative colitis	NA	NA	NA	NA	NA	NA	0	0	0	0	1	1	0	0	0	0	NA	0	0	0	0	0	0	16.64601871	29.34154689	NA	NA	FALSE	FALSE	0	0	0	NA	0	0	0	0
396	CC	TT	AA	CC	CC	CC	Male	Caucasian	Ulcerative colitis	NA	NA	NA	NA	NA	NA	1	1	1	1	1	1	0	0	0	0	NA	0	0	0	0	1	1	37.73020762	17.70568104	NA	NA	FALSE	FALSE	0	0	0	NA	0	1	1	0
397	CT	CT	GG	CT	CG	CC	Female	Caucasian	Crohn's disease	0	0	0	0	0	0	1	1	1	1	1	0	0	0	0	0	NA	0	0	0	0	0	0	35.72883869	17.3115446	NA	NA	FALSE	FALSE	1	0	0	1	0	0	0	1
398	CC	CC	GG	CC	CG	CC	Female	Caucasian	Crohn's disease	0	0	0	0	0	0	0	0	0	1	1	0	0	0	0	0	NA	0	0	0	0	0	1	82.06696327	7.994524298	NA	NA	FALSE	FALSE	1	0	0	1	0	2	1	0
399	TT	TT	GG	CC	CC	CC	Female	Caucasian	Crohn's disease	0	0	0	0	0	0	0	0	1	1	1	1	0	0	0	0	NA	0	0	0	0	1	1	32.90063883	13.68104038	NA	NA	FALSE	FALSE	1	0	0	1	0	1	1	0
400	CC	CT	GA	CC	CC	CC	Female	Caucasian	Ulcerative colitis	NA	NA	NA	NA	NA	NA	0	0	0	0	1	1	0	0	0	0	NA	0	0	0	0	0	0	27.5618298	13.81530915	NA	NA	FALSE	FALSE	0	0	0	NA	0	0	0	1
401	CC	CC	GG	CC	CC	CT	Female	Caucasian	Crohn's disease	0	0	0	1	1	1	0	0	0	0	0	0	0	0	0	0	NA	0	0	0	0	1	1	22.11088296	15.54814054	0	NA	TRUE	FALSE	0	1	0	3	1	2	1	0
402	CC	CC	GG	CC	CG	CC	Female	Caucasian	Crohn's disease	0	0	0	0	0	0	0	1	1	1	1	1	0	1	0	0	NA	0	0	0	0	1	0	48.64601871	16.28199863	NA	NA	FALSE	FALSE	1	0	0	1	0	0	1	1
403	TT	CT	GA	CT	CC	CC	Male	Caucasian	Ulcerative colitis	NA	NA	NA	NA	NA	NA	0	0	0	0	1	1	0	0	0	0	NA	0	0	0	0	0	0	47.1430527	15.84382843	NA	NA	FALSE	FALSE	0	0	0	NA	0	0	0	1
404	TT	TT	GA	CC	CC	CC	Male	Caucasian	Ulcerative colitis	NA	NA	NA	NA	NA	NA	1	1	1	1	1	1	0	1	0	0	NA	0	0	0	0	0	0	22.64738763	18.91854894	NA	NA	FALSE	FALSE	0	0	0	NA	0	0	0	0
405	CT	TT	AA	CC	CC	CC	Female	Caucasian	Ulcerative colitis	NA	NA	NA	NA	NA	NA	0	0	0	1	1	1	0	0	0	0	NA	0	0	0	0	0	0	69.81222907	15.14031485	NA	NA	FALSE	FALSE	0	0	0	NA	0	0	0	0
406	TT	CT	GA	CC	CC	CC	Male	Caucasian	Ulcerative colitis	0	0	0	0	0	0	0	0	0	0	0	1	0	0	0	0	NA	0	0	0	0	0	0	22.31895962	15.87132101	NA	NA	FALSE	FALSE	1	0	0	1	0	0	0	0
407	CC	TT	AA	CC	CC	CC	Male	Caucasian	Ulcerative colitis	0	0	0	0	0	0	0	0	0	0	1	1	0	0	0	0	NA	0	0	0	0	0	0	20.72815423	8.153319644	NA	NA	FALSE	FALSE	1	0	0	1	0	0	0	1
408	CT	CC	GG	CC	CC	CC	Male	Caucasian	Ulcerative colitis	NA	NA	NA	NA	NA	NA	NA	0	0	0	0	1	0	0	0	0	NA	0	0	0	0	0	0	36.47900981	16.21902806	NA	NA	FALSE	FALSE	0	0	0	NA	0	0	0	1
409	CC	CC	GG	CC	CC	CC	Female	Caucasian	Ulcerative colitis	NA	NA	NA	NA	NA	NA	0	0	0	1	1	1	0	0	0	0	NA	0	0	0	0	0	0	25.56046087	11.57300935	NA	NA	FALSE	FALSE	0	0	0	NA	0	0	0	0
410	CT	TT	AA	CC	CC	CC	Female	Caucasian	Ulcerative colitis	NA	NA	NA	NA	NA	NA	0	0	0	0	0	1	0	0	0	0	NA	0	0	0	0	0	0	37.73020762	14.52167465	NA	NA	FALSE	FALSE	0	0	0	NA	0	0	0	0
411	CC	CC	GG	CC	CG	CC	Male	Caucasian	Ulcerative colitis	NA	NA	NA	NA	NA	NA	0	0	1	1	1	1	0	0	0	0	NA	0	0	0	0	0	0	27.11019849	15.60563541	NA	NA	FALSE	FALSE	0	0	0	NA	0	0	0	0
412	TT	CT	GA	CC	CG	CC	Female	Caucasian	Ulcerative colitis	NA	NA	NA	NA	NA	NA	0	0	1	1	1	1	0	0	0	0	NA	0	0	0	0	0	0	30.98140543	12.95003422	NA	NA	FALSE	FALSE	0	0	0	NA	0	0	0	0
413	TT	CC	GG	CT	CG	CC	Male	Caucasian	Ulcerative colitis	NA	NA	NA	NA	NA	NA	0	0	1	1	1	1	0	0	0	0	NA	0	0	0	0	0	0	21.6480721	21.0294319	NA	NA	FALSE	FALSE	0	0	0	NA	0	0	0	1
414	CT	TT	GG	CT	CC	CC	Male	Caucasian	Ulcerative colitis	NA	NA	NA	NA	NA	NA	0	0	0	0	0	1	0	0	0	0	NA	0	0	0	0	0	0	28.3613963	26.31884554	NA	NA	FALSE	FALSE	0	0	0	NA	0	0	0	0
415	NA	CC	GG	CC	CG	CC	Male	Caucasian	Crohn's disease	0	0	0	0	0	0	1	1	1	1	1	0	0	0	0	0	NA	0	0	0	0	1	0	27.31827515	21.7467488	NA	NA	FALSE	FALSE	1	0	0	1	0	0	NA	0
416	CT	CT	GA	CT	CC	CC	Female	Caucasian	Ulcerative colitis	NA	NA	NA	NA	NA	NA	1	1	1	1	1	1	0	0	0	0	1	0	0	0	0	1	1	25.56319872	6.581907369	NA	NA	FALSE	FALSE	0	0	0	NA	0	1	NA	1
417	CC	CC	GG	CC	CG	CC	Male	Caucasian	Ulcerative colitis	NA	NA	NA	NA	NA	NA	0	0	0	0	1	1	0	0	0	0	NA	0	0	0	0	0	0	40.59399954	18.93223819	NA	NA	FALSE	FALSE	0	0	0	NA	0	0	0	0
418	TT	CC	GG	CT	CG	CC	Female	Caucasian	Ulcerative colitis	NA	NA	NA	NA	NA	NA	0	0	0	1	1	1	0	0	0	0	NA	0	0	0	0	0	0	21.64533425	15.95619439	NA	NA	FALSE	FALSE	0	0	0	NA	0	0	0	0
419	TT	TT	GG	CT	CC	CC	Male	Caucasian	Ulcerative colitis	NA	NA	NA	NA	NA	NA	0	0	0	1	1	1	0	1	0	0	NA	0	0	0	0	1	0	43.64670317	17.01574264	NA	NA	FALSE	FALSE	0	0	0	NA	0	0	1	0
420	CT	CC	GG	CC	NA	CC	Male	Caucasian	Crohn's disease	0	0	0	0	0	1	0	0	0	1	1	1	0	1	0	0	NA	0	0	0	1	1	0	57.06502396	12.53376683	NA	NA	FALSE	FALSE	0	0	1	2	0	0	1	0
421	CC	CT	GG	CC	CG	CC	Male	Caucasian	Ulcerative colitis	NA	NA	NA	NA	NA	NA	1	1	1	1	1	1	0	0	0	0	NA	0	0	0	0	0	0	67.72872462	2.568218115	NA	NA	FALSE	FALSE	0	0	0	NA	0	0	NA	0
422	CC	CT	GA	CC	CC	CT	Female	Caucasian	Crohn's disease	0	0	0	0	0	0	1	1	1	1	1	1	0	0	0	0	0	0	1	0	1	1	0	34.39288159	15.59468401	NA	NA	FALSE	FALSE	1	0	0	1	0	0	1	1
423	CT	CC	GG	CC	CG	CC	Male	Caucasian	Crohn's disease	0	0	1	0	0	1	0	0	0	0	1	0	0	0	0	0	NA	0	0	0	0	1	0	34.78701802	13.23488478	NA	NA	FALSE	FALSE	0	0	1	2	1	0	NA	0
424	CT	TT	GA	CT	CC	CC	Female	Caucasian	Ulcerative colitis	NA	NA	NA	NA	NA	NA	1	1	1	1	1	1	0	0	0	0	NA	0	0	0	0	0	0	41.89995437	29.01026694	NA	NA	FALSE	FALSE	0	0	0	NA	0	0	0	0
425	TT	CC	GG	TT	CC	CC	Female	Caucasian	Crohn's disease	0	0	0	0	0	1	1	1	1	1	1	1	0	0	0	0	NA	0	0	0	0	1	0	20.30390144	6.99247091	1.201802418	1.201802418	TRUE	TRUE	0	0	1	2	0	0	1	0
426	CC	TT	GA	CC	CC	CC	Female	Caucasian	Crohn's disease	1	0	0	0	0	1	1	1	1	1	1	1	0	0	0	0	0	0	0	0	0	1	0	39.64670317	27.33744011	NA	NA	FALSE	FALSE	0	0	1	2	1	0	NA	0
427	TT	CT	GA	CT	CG	CC	Male	Caucasian	Crohn's disease	0	0	0	0	0	1	1	1	1	1	1	1	0	0	0	0	0	0	0	0	0	1	1	22.89926991	20.45185946	9.248574036	NA	TRUE	FALSE	0	0	1	2	0	1	1	0
428	TT	CC	GG	CT	GG	CC	Male	Caucasian	Crohn's disease	0	0	0	0	0	0	0	1	1	0	0	0	0	1	0	0	NA	0	0	0	0	1	1	23.47969427	24.27926078	NA	NA	FALSE	FALSE	1	0	0	1	0	1	1	0
429	TT	CT	GG	CT	CC	CC	Male	Caucasian	Crohn's disease	0	0	0	0	0	1	0	0	0	0	0	0	0	1	0	0	NA	0	0	0	1	1	1	27.64670317	20.15058179	1.998631075	NA	TRUE	FALSE	0	1	0	3	0	1	1	1
430	CT	CC	GG	CT	CC	CC	Female	Caucasian	Ulcerative colitis	NA	NA	NA	NA	NA	NA	NA	0	0	0	0	1	NA	0	0	0	NA	0	0	0	0	0	0	39.39493498	19.59194616	NA	NA	FALSE	FALSE	0	0	0	NA	0	0	0	0
431	CT	CT	GA	CT	CG	CC	Female	Caucasian	Ulcerative colitis	0	0	0	0	0	0	0	0	0	0	1	1	0	0	0	0	NA	0	0	0	0	0	0	35.89858544	17.06502396	NA	NA	FALSE	FALSE	1	0	0	1	0	0	0	1
432	CT	CC	GG	CT	GG	CC	Male	Caucasian	Ulcerative colitis	NA	NA	NA	NA	NA	NA	1	1	1	1	1	1	0	0	0	0	NA	0	0	0	1	1	0	43.39493498	13.57415013	NA	NA	FALSE	FALSE	0	0	0	NA	0	0	1	0
433	CC	CT	GA	CC	CC	CC	Male	Caucasian	Crohn's disease	0	0	1	1	1	1	1	1	1	1	0	0	0	1	0	0	NA	0	0	0	0	1	1	12.39425051	23.5892083	NA	NA	FALSE	FALSE	0	0	1	2	1	1	1	1
434	CC	CT	GG	CC	CG	CC	Female	Caucasian	Crohn's disease	0	0	0	0	0	0	0	1	1	1	1	1	0	0	0	0	NA	0	0	0	0	1	0	22.64738763	17.41832078	NA	NA	FALSE	FALSE	1	0	0	1	0	0	NA	0
435	CT	CC	GG	CC	GG	CC	Female	Asian	Ulcerative colitis	NA	NA	NA	NA	NA	NA	NA	0	0	1	1	1	0	0	0	0	NA	0	0	0	0	0	0	36.64601871	29.28405202	NA	NA	FALSE	FALSE	0	0	0	NA	0	0	0	0
436	CT	CT	GA	CC	CG	CT	Male	NA	Undetermined IBD	NA	NA	NA	NA	NA	NA	NA	0	0	1	1	1	0	0	0	0	NA	0	0	0	0	1	0	48.64601871	23.34291581	NA	NA	FALSE	FALSE	0	0	0	NA	0	0	1	0
437	CT	CC	GG	CC	GG	CC	Male	Caucasian	Crohn's disease	0	0	0	0	0	1	1	1	1	1	1	1	0	0	0	0	NA	0	0	0	0	1	1	42.06433949	27.99726215	15.58099475	NA	TRUE	FALSE	0	0	1	2	0	1	1	1
438	CT	CT	GA	CC	CC	CC	Male	Caucasian	Crohn's disease	0	0	0	0	0	1	1	1	1	1	1	1	0	0	0	0	NA	0	0	0	0	1	1	31.98072097	15.73990418	NA	-2.332648871	FALSE	TRUE	0	0	1	2	0	1	NA	0
439	CT	CT	GG	CC	CC	CT	Male	Caucasian	Ulcerative colitis	0	0	0	0	0	0	0	0	0	0	1	1	0	0	0	0	NA	0	0	0	0	1	0	22.64738763	26.75165412	NA	NA	FALSE	FALSE	1	0	0	1	0	0	NA	0
440	TT	CT	GG	TT	CC	CC	Male	Caucasian	Ulcerative colitis	0	0	0	0	0	0	1	1	1	1	1	1	0	0	0	0	1	0	0	0	1	1	0	20.47900981	20.33675565	NA	NA	FALSE	FALSE	1	0	0	1	0	0	1	0
441	TT	CC	GG	CT	CC	CC	Male	Caucasian	Ulcerative colitis	NA	NA	NA	NA	NA	NA	NA	1	1	1	1	1	0	0	0	0	NA	0	0	0	0	0	0	17.89995437	25.59890486	NA	NA	FALSE	FALSE	0	0	0	NA	0	0	0	0
442	TT	CT	GG	CC	CG	CC	Female	Caucasian	Ulcerative colitis	NA	NA	NA	NA	NA	NA	NA	0	0	1	1	1	1	0	0	0	NA	0	0	0	0	0	0	48.64875656	14.0862423	NA	NA	FALSE	FALSE	0	0	0	NA	0	0	0	0
443	TT	CT	GA	TT	CG	CC	Female	Caucasian	Crohn's disease	0	0	0	0	0	0	0	1	1	1	1	1	0	0	0	0	NA	0	0	0	0	1	0	43.35660507	14.01779603	NA	NA	FALSE	FALSE	1	0	0	1	0	0	1	0
444	CC	CC	GG	CT	CG	CC	Male	Caucasian	Crohn's disease	0	1	1	0	0	1	0	0	0	0	0	0	0	0	0	0	NA	0	0	0	1	1	1	24.64601871	29.47033995	0	NA	TRUE	FALSE	0	1	0	3	1	1	1	0
445	CT	TT	AA	CT	CC	CC	Male	Caucasian	Ulcerative colitis	NA	NA	NA	NA	NA	NA	NA	0	0	0	0	1	NA	0	0	0	NA	0	0	0	0	1	0	40.90063883	18.22051107	NA	NA	FALSE	FALSE	0	0	0	NA	0	0	1	0
446	CT	TT	GA	CC	CC	CC	Male	Caucasian	Crohn's disease	0	0	1	0	0	1	0	0	0	0	1	1	0	0	0	0	NA	0	0	0	0	1	1	31.64670317	22.10814511	6.642140087	0	TRUE	TRUE	0	0	1	2	1	2	1	0
447	CC	CT	GA	CC	CG	CC	Female	Caucasian	Ulcerative colitis	NA	NA	NA	NA	NA	NA	NA	1	1	1	1	1	0	0	0	0	NA	0	0	0	0	1	0	51.14852841	21.96851472	NA	NA	FALSE	FALSE	0	0	0	NA	0	0	NA	0
448	CT	CC	GG	CT	CG	CC	Male	Caucasian	Crohn's disease	NA	NA	NA	NA	NA	1	1	1	1	1	1	0	0	0	0	0	NA	0	0	0	0	1	0	31.06639288	21.95756331	NA	NA	FALSE	FALSE	0	0	1	2	0	0	NA	0
449	CT	CT	GA	CC	CG	CC	Female	Romani	Crohn's disease	NA	NA	NA	NA	0	1	0	0	0	0	0	0	0	1	0	0	NA	0	0	0	1	1	1	20.64601871	17.34154689	NA	NA	FALSE	FALSE	0	1	0	3	0	1	1	0
450	CT	CT	GA	CC	CG	CC	Male	Caucasian	Ulcerative colitis	NA	NA	NA	NA	NA	NA	1	1	1	1	1	1	0	0	0	0	NA	0	0	0	0	1	0	18.39561944	17.3031029	NA	NA	FALSE	FALSE	0	0	0	NA	0	0	NA	0
451	TT	CC	GG	CC	CG	CC	Female	Caucasian	Ulcerative colitis	NA	NA	NA	NA	NA	NA	0	0	1	1	1	1	NA	1	0	0	NA	0	0	0	0	0	0	18.64464978	26.97604381	NA	NA	FALSE	FALSE	0	0	0	NA	0	0	0	0
452	CC	CC	GG	CT	GG	CC	Female	Caucasian	Crohn's disease	NA	NA	NA	NA	0	1	0	0	0	0	0	0	0	1	0	0	NA	0	0	0	0	1	1	24.14784394	14.72404746	NA	NA	FALSE	FALSE	0	1	0	3	0	0	1	1
453	CC	CT	GA	CC	CC	CC	Female	Caucasian	Crohn's disease	0	0	0	0	0	1	0	0	0	0	0	0	0	0	0	0	NA	0	0	0	0	0	0	36.56388319	13.23750856	NA	NA	FALSE	FALSE	0	1	0	3	0	0	0	1
454	CC	CC	GG	CC	CC	CC	Female	Caucasian	Crohn's disease	0	0	0	1	1	1	0	0	0	0	0	0	0	1	0	0	0	1	0	0	1	1	1	16.64601871	19.03627652	3.961670089	NA	TRUE	FALSE	0	1	0	3	1	1	1	1
455	CC	CT	GA	CC	CG	CC	Female	Caucasian	Ulcerative colitis	NA	NA	NA	NA	NA	NA	NA	0	0	0	0	1	0	0	0	0	NA	0	0	0	0	0	0	41.64533425	23.41968971	NA	NA	FALSE	FALSE	0	0	0	NA	0	0	0	0
456	TT	CT	GG	CC	CG	CC	Female	Caucasian	Crohn's disease	0	0	0	0	0	1	0	0	0	0	0	0	0	0	0	0	NA	0	0	0	0	0	0	36.64875656	17.45117499	NA	NA	FALSE	FALSE	0	1	0	3	0	0	0	0
457	CT	CT	GG	CC	CG	CC	Male	Caucasian	Crohn's disease	0	0	0	0	0	1	1	1	1	1	1	1	0	1	0	0	NA	1	0	0	1	1	1	23.31827515	17.81519507	6.828199863	NA	TRUE	FALSE	0	0	1	2	0	1	1	1
458	TT	TT	GG	CC	CC	CC	Male	Caucasian	Crohn's disease	NA	NA	NA	NA	0	1	1	1	1	1	1	0	0	0	0	0	NA	0	0	0	1	1	1	26.31895962	11.46874287	1.327743555	NA	TRUE	FALSE	0	0	1	2	0	1	1	1
459	CT	CT	GA	CC	CC	CC	Female	Caucasian	Ulcerative colitis	NA	NA	NA	NA	NA	NA	NA	0	0	0	0	1	0	0	0	0	NA	0	0	0	0	0	0	50.38751996	26.65297741	NA	NA	FALSE	FALSE	0	0	0	NA	0	0	0	0
460	TT	CT	GA	CC	CG	CC	Male	Caucasian	Ulcerative colitis	NA	NA	NA	NA	NA	NA	0	0	0	0	1	1	NA	0	0	0	NA	0	0	0	0	1	0	20.64875656	22.27789185	NA	NA	FALSE	FALSE	0	0	0	NA	0	0	NA	1
461	CC	CC	GG	CC	GG	CC	Male	Caucasian	Crohn's disease	0	0	0	NA	0	1	NA	1	1	1	1	1	NA	1	0	0	NA	0	0	0	0	0	0	26.39288159	19.14567648	NA	NA	FALSE	FALSE	0	0	1	2	0	0	0	0
462	CT	TT	GA	CT	CC	CC	Male	Caucasian	Ulcerative colitis	NA	NA	NA	NA	NA	NA	1	0	0	0	0	1	0	0	0	0	NA	0	0	0	0	0	0	42.55977641	15.34839151	NA	NA	FALSE	FALSE	0	0	0	NA	0	0	0	0
463	CC	CT	GA	CT	CC	CC	Female	Caucasian	Ulcerative colitis	NA	NA	NA	NA	NA	NA	NA	NA	NA	NA	NA	1	NA	0	0	0	NA	0	0	0	0	0	0	22.89926991	5.722108145	NA	NA	FALSE	FALSE	0	0	0	NA	0	0	0	0
464	CC	CC	GG	CC	CG	CC	Female	Caucasian	Ulcerative colitis	NA	NA	NA	NA	NA	NA	NA	0	0	0	1	1	0	0	0	0	NA	0	0	0	0	0	0	36.9800365	18.72142368	NA	NA	FALSE	FALSE	0	0	0	NA	0	0	0	0
465	CT	CC	GG	CC	CG	CC	Male	Caucasian	Crohn's disease	0	0	0	0	0	1	0	0	0	0	0	0	0	0	0	0	NA	0	0	0	0	1	0	59.64670317	18.33812457	NA	NA	FALSE	FALSE	0	1	0	3	0	0	NA	0
466	CC	TT	GA	CT	CC	CC	Male	Caucasian	Crohn's disease	0	0	0	0	0	0	1	1	1	1	1	1	0	1	0	0	NA	0	0	0	0	0	1	51.64670317	20.65446042	NA	NA	FALSE	FALSE	1	0	0	1	0	1	NA	0
467	CT	CC	GG	CT	CC	CC	Female	Caucasian	Crohn's disease	0	0	0	0	0	1	0	0	0	0	0	0	0	1	0	0	NA	1	0	0	1	1	1	21.06502396	19.4057723	NA	NA	FALSE	FALSE	0	1	0	3	0	1	1	1
468	CC	CT	GA	CC	CC	CC	Male	Caucasian	Crohn's disease	0	0	0	0	0	0	1	1	1	1	1	1	0	1	1	0	NA	0	0	0	1	1	0	26.89653206	19.11019849	NA	NA	FALSE	FALSE	1	0	0	1	0	0	1	1
469	TT	TT	GG	CC	CC	CC	Female	Caucasian	Crohn's disease	0	0	0	0	0	1	0	0	0	0	0	0	0	1	0	0	NA	0	0	0	1	1	1	29.31690623	22.49406799	17.07871321	NA	TRUE	FALSE	0	1	0	3	0	1	NA	1
470	TT	TT	GA	CC	CC	CC	Male	Caucasian	Ulcerative colitis	NA	NA	NA	NA	NA	NA	NA	0	0	0	1	1	0	1	0	0	NA	0	0	0	0	0	0	43.14852841	27.55361624	NA	NA	FALSE	FALSE	0	0	0	NA	0	0	0	0
471	CT	CT	GA	CC	CG	CC	Male	Caucasian	Ulcerative colitis	NA	NA	NA	NA	NA	NA	NA	0	1	1	1	1	0	0	0	0	NA	0	0	0	1	1	0	31.44136436	12.9501483	NA	NA	FALSE	FALSE	0	0	0	NA	0	0	1	0
472	CT	CT	GA	CC	CC	CT	Male	Caucasian	Crohn's disease	0	0	0	0	0	1	0	0	0	0	0	0	0	0	0	0	NA	0	0	0	0	0	0	16.64601871	23.41147616	NA	NA	FALSE	FALSE	0	1	0	3	0	0	0	1
473	CT	CT	GG	CT	CG	CC	Male	Caucasian	Ulcerative colitis	NA	NA	NA	NA	NA	NA	0	0	1	1	1	1	0	0	0	0	NA	0	0	0	0	1	0	43.89858544	21.19929272	NA	NA	FALSE	FALSE	0	0	0	NA	0	0	NA	0
474	CC	CT	GA	CC	CG	CC	Male	Caucasian	Ulcerative colitis	NA	NA	NA	NA	NA	NA	NA	1	1	1	1	1	0	0	0	0	NA	0	0	0	0	0	0	57.33059548	12.12035136	NA	NA	FALSE	FALSE	0	0	0	NA	0	0	0	0
475	TT	TT	GA	CC	CC	CC	Male	Caucasian	Crohn's disease	0	0	0	0	0	1	1	1	0	0	0	0	0	0	1	0	NA	0	0	0	1	1	0	21.44273329	14.90497376	NA	NA	FALSE	FALSE	0	0	1	2	0	0	NA	0
476	CC	CT	GA	CC	CC	CC	Male	Caucasian	Crohn's disease	0	0	0	0	0	0	0	0	0	1	1	1	NA	1	1	0	NA	0	0	0	0	1	1	34.72963723	41.2951175	NA	29.62365959	FALSE	TRUE	1	0	0	1	0	1	1	1
477	CC	CC	GG	TT	CC	CC	Female	Caucasian	Crohn's disease	0	0	0	1	1	1	1	1	1	1	1	1	0	0	NA	NA	NA	NA	NA	NA	1	1	0	27.98072097	11.9890486	NA	NA	FALSE	FALSE	0	0	1	2	1	0	1	1
478	CT	CT	GA	CC	CG	CC	Male	Caucasian	Crohn's disease	0	0	0	0	0	1	1	1	1	0	0	0	NA	0	0	0	NA	0	0	0	0	1	1	21.73020762	21.00752909	NA	0.63529546	FALSE	TRUE	0	0	1	2	0	1	NA	0
479	CT	CT	GA	CT	CC	CC	Male	Caucasian	Crohn's disease	0	0	0	0	0	0	1	1	1	1	1	1	0	0	NA	NA	NA	NA	NA	NA	0	0	1	44.4406799	23.9152407	NA	NA	FALSE	FALSE	1	0	0	1	0	1	NA	0
480	CT	CT	GA	CC	CG	CC	Male	Caucasian	Crohn's disease	NA	NA	NA	NA	NA	1	1	1	0	0	0	1	NA	0	NA	NA	NA	NA	NA	NA	1	0	0	22.60905772	8.131416838	NA	0	FALSE	TRUE	0	0	1	2	0	0	0	0
481	CC	CT	GA	CC	CG	CC	Male	Caucasian	Crohn's disease	0	0	0	0	0	1	1	0	0	0	0	0	0	0	NA	NA	NA	NA	NA	NA	1	1	1	16.72815423	17.25941136	NA	7.638717773	FALSE	TRUE	0	0	1	2	0	1	1	0
482	TT	CC	GG	CC	CG	CC	Male	Caucasian	Crohn's disease	0	0	0	0	0	1	0	0	0	0	0	0	0	0	NA	NA	NA	NA	NA	NA	0	1	0	41.89447867	3.381359799	NA	NA	FALSE	FALSE	0	1	0	3	0	0	NA	0
483	TT	CT	GA	CT	CC	CC	Female	Caucasian	Ulcerative colitis	0	0	0	0	0	0	1	1	1	1	1	1	0	0	1	NA	NA	NA	NA	NA	0	0	0	19.72883869	39.73990418	NA	NA	FALSE	FALSE	1	0	0	1	0	0	0	0
484	CT	CT	GG	CT	CG	CC	Male	Caucasian	Ulcerative colitis	0	0	0	0	0	0	0	0	0	0	1	1	0	0	NA	NA	NA	NA	NA	NA	0	1	0	32.72815423	10.68868355	NA	NA	FALSE	FALSE	1	0	0	1	0	0	NA	0
485	CT	TT	AA	CC	CC	CC	Female	Caucasian	Crohn's disease	0	0	0	0	0	1	0	0	0	0	0	0	0	0	NA	NA	NA	NA	NA	NA	1	1	0	26.02874743	7.110198494	0	NA	TRUE	FALSE	0	1	0	3	0	0	1	0
486	CC	CT	GG	CT	CC	CC	Male	Caucasian	Crohn's disease	0	0	0	0	0	1	0	1	0	0	0	0	0	0	0	1	0	0	1	0	1	0	1	39.72883869	13.81793292	0	NA	TRUE	FALSE	0	0	1	2	0	1	NA	0
487	TT	CC	GG	CT	CC	CC	Female	Caucasian	Ulcerative colitis	0	0	0	0	0	0	0	0	1	1	1	1	0	0	0	0	NA	0	0	0	0	1	0	30.72952316	15.04449008	NA	NA	FALSE	FALSE	1	0	0	1	0	0	NA	0
488	TT	CT	GG	CC	CC	CC	Female	Caucasian	Ulcerative colitis	0	0	0	0	0	0	0	0	1	1	1	1	0	0	0	0	NA	0	0	0	0	0	0	69.72735569	14.75975359	NA	NA	FALSE	FALSE	1	0	0	1	0	0	0	0
489	CC	CT	GA	CT	CC	CC	Female	Caucasian	Crohn's disease	0	0	0	0	0	1	1	1	0	0	0	0	0	0	0	0	NA	0	0	0	0	1	1	45.72758385	29.18548939	11.00068446	NA	TRUE	FALSE	0	0	1	2	0	2	1	0
490	CC	CC	GG	CC	CG	CC	Male	Caucasian	Ulcerative colitis	0	0	0	0	0	0	0	0	0	1	1	1	0	0	1	0	NA	0	0	0	0	0	0	50.72952316	5.338923112	NA	NA	FALSE	FALSE	1	0	0	1	0	0	0	0
491	CC	CC	GG	CC	CG	CC	Female	Caucasian	Crohn's disease	0	0	0	0	0	1	0	0	0	0	0	0	0	1	0	0	NA	1	0	0	0	1	0	45.72746977	18.9486653	NA	NA	FALSE	FALSE	0	1	0	3	0	0	NA	1
492	CT	CT	GG	CC	CC	CC	Female	Caucasian	Crohn's disease	0	0	0	0	0	1	0	0	0	0	0	0	0	0	1	0	0	0	0	0	0	0	1	29.72746977	13.59354324	NA	NA	FALSE	FALSE	0	1	0	3	0	1	NA	1
493	CT	CT	GA	CC	CC	CC	Female	Caucasian	Crohn's disease	0	0	0	0	0	1	0	0	0	0	0	0	0	1	NA	NA	NA	NA	NA	NA	1	1	1	29.9930413	5.45927447	NA	NA	FALSE	FALSE	0	1	0	3	0	1	1	0
494	CT	CT	GA	CC	CC	CC	Female	Caucasian	Ulcerative colitis	0	0	0	0	0	0	0	0	0	1	1	1	0	0	0	0	NA	0	0	0	0	0	0	38.72952316	7.772758385	NA	NA	FALSE	FALSE	1	0	0	1	0	0	0	0
495	TT	CT	GA	CT	CG	CC	Male	Caucasian	Crohn's disease	0	0	0	0	0	1	1	1	1	1	0	0	0	0	NA	NA	NA	NA	NA	NA	0	1	0	25.72746977	18.43406343	NA	NA	FALSE	FALSE	0	0	1	2	0	0	NA	1
496	TT	TT	AA	TT	CC	CC	Male	Caucasian	Crohn's disease	0	0	0	0	0	1	0	0	0	0	0	0	0	0	0	0	0	1	0	0	1	1	0	11.64670317	6.382044262	NA	NA	FALSE	FALSE	0	1	0	3	0	0	NA	0
497	CT	CT	GA	CT	CC	CC	Male	Caucasian	Ulcerative colitis	0	0	0	0	0	0	0	0	0	0	0	1	0	0	NA	NA	NA	NA	NA	NA	0	0	0	46.64738763	13.34702259	NA	NA	FALSE	FALSE	1	0	0	1	0	0	0	0
498	CT	CT	GG	CC	CC	CC	Female	Caucasian	Ulcerative colitis	0	0	0	0	0	0	0	0	0	0	0	1	0	0	NA	NA	NA	NA	NA	NA	0	0	0	25.33059548	10.75427789	NA	NA	FALSE	FALSE	1	0	0	1	0	0	0	0
499	CT	CC	GG	CT	GG	CC	Female	Caucasian	Ulcerative colitis	0	0	0	0	0	0	0	0	0	0	1	1	0	0	NA	NA	NA	NA	NA	NA	0	1	0	59.72872462	24.33413187	NA	NA	FALSE	FALSE	1	0	0	1	0	0	NA	0
500	CT	CT	GG	CC	CC	CC	Male	NA	Crohn's disease	0	0	0	0	0	1	1	1	1	1	1	1	0	0	NA	NA	NA	NA	NA	NA	1	1	1	23.72883869	30.29169519	NA	NA	FALSE	FALSE	0	0	1	2	0	1	NA	1
501	CT	CT	GA	CT	CG	CT	Female	NA	Undetermined IBD	0	0	0	0	0	0	0	0	0	0	0	0	0	0	NA	NA	NA	NA	NA	NA	0	1	0	43.11293634	9.429044034	NA	NA	FALSE	FALSE	0	0	0	NA	0	0	1	NA
502	CT	CC	GG	CT	CG	CC	Female	Caucasian	Ulcerative colitis	0	0	0	0	0	0	1	1	1	1	1	1	1	0	NA	NA	NA	NA	NA	NA	1	1	0	27.08829569	8.194387406	NA	NA	FALSE	FALSE	1	0	0	1	0	0	NA	0
503	CC	CT	GG	CC	CC	CC	Male	Caucasian	Crohn's disease	0	0	0	0	0	1	0	0	0	0	0	0	0	0	NA	NA	NA	NA	NA	NA	1	1	1	44.9800365	7.934291581	NA	-0.41889117	FALSE	TRUE	0	1	0	3	0	2	1	0
504	TT	CC	GG	CC	CG	CC	Male	Caucasian	Crohn's disease	0	0	0	0	0	0	1	1	0	0	0	0	0	0	NA	NA	NA	NA	NA	NA	0	0	0	47.66586813	8.010951403	NA	NA	FALSE	FALSE	1	0	0	1	0	0	0	NA
505	CC	CC	GG	CC	CG	CT	Female	Caucasian	Crohn's disease	0	0	0	0	0	1	0	0	0	0	0	0	0	0	0	0	NA	0	0	0	1	1	1	21.72746977	32.18617385	NA	0	FALSE	TRUE	0	1	0	3	0	2	1	0
506	CT	TT	GG	CT	CC	CC	Male	Caucasian	Crohn's disease	0	0	0	0	0	1	0	0	0	0	0	0	0	1	0	0	NA	0	0	0	1	1	1	20.73089208	37.94661191	8.917180014	NA	TRUE	FALSE	0	1	0	3	0	3	1	0
507	CC	CC	GG	CC	CG	CT	Female	Caucasian	Crohn's disease	0	0	0	0	0	1	0	0	0	0	0	0	0	0	0	0	NA	0	0	0	0	0	1	23.72883869	19.52372804	NA	0	FALSE	TRUE	0	1	0	3	0	1	NA	0
508	CC	CC	GG	CC	CC	CC	Female	Caucasian	Ulcerative colitis	0	0	0	0	0	0	0	0	0	0	0	1	0	0	NA	NA	NA	NA	NA	NA	0	0	0	31.94239106	6.228724618	NA	NA	FALSE	FALSE	1	0	0	1	0	0	0	0
509	CT	CT	GA	TT	CG	CC	Male	Caucasian	Crohn's disease	0	0	0	0	0	1	1	1	0	0	0	0	0	1	0	0	NA	0	0	0	1	1	0	26.72952316	11.91238877	NA	NA	FALSE	FALSE	0	0	1	2	0	0	NA	1
510	CT	CC	GG	CC	CG	CC	Male	Caucasian	Crohn's disease	0	0	0	0	0	1	1	1	0	0	0	0	0	1	0	0	NA	1	0	0	1	1	1	12.72815423	23.37862195	NA	6.253251198	FALSE	TRUE	0	0	1	2	0	1	NA	0
511	TT	TT	GA	CT	CC	CC	Male	Caucasian	Ulcerative colitis	0	0	0	0	0	0	1	1	1	1	1	1	0	0	NA	NA	NA	NA	NA	NA	0	1	0	38.64738763	8.591489847	NA	NA	FALSE	FALSE	1	0	0	1	0	0	1	0
512	CT	TT	GG	CT	CC	CC	Female	Caucasian	Ulcerative colitis	0	0	0	0	0	0	0	0	0	0	0	1	0	0	0	0	NA	0	0	0	0	0	0	26.72952316	13.91101985	NA	NA	FALSE	FALSE	1	0	0	1	0	0	0	1
513	CT	CC	GG	CT	CG	CC	Male	Caucasian	Crohn's disease	0	0	0	0	0	1	1	1	0	0	0	0	0	1	0	0	NA	0	0	0	1	1	1	23.72883869	17.92744695	NA	NA	FALSE	FALSE	0	0	1	2	0	0	NA	0
514	TT	CT	GG	CC	CC	CC	Male	Caucasian	Ulcerative colitis	0	0	0	0	0	0	0	0	0	1	1	1	0	0	0	0	NA	0	0	0	0	0	0	42.72952316	23.32112708	NA	NA	FALSE	FALSE	1	0	0	1	0	0	0	0
515	TT	CC	GG	CC	CC	CC	Male	Caucasian	Ulcerative colitis	0	0	0	0	0	0	0	0	0	0	0	1	0	0	0	0	NA	0	0	0	0	0	0	36.72815423	10.9705681	NA	NA	FALSE	FALSE	1	0	0	1	0	0	0	0
516	CC	CC	GG	CC	GG	CC	Male	Caucasian	Crohn's disease	0	0	1	0	0	1	0	0	0	0	0	0	0	0	0	0	NA	0	0	0	1	1	1	18.57894136	16.81325576	-0.166894821	2.149212868	TRUE	TRUE	0	1	0	3	1	2	1	1
517	CT	TT	AA	CC	CC	CC	Male	Caucasian	Crohn's disease	0	0	0	0	0	1	1	0	0	0	0	0	0	1	0	0	NA	0	0	0	1	1	1	39.72883869	27.17864476	0	NA	TRUE	FALSE	0	0	1	2	0	2	1	0
518	TT	CC	GG	CT	CG	CC	Female	Caucasian	Crohn's disease	0	0	0	0	0	1	0	0	0	0	0	0	0	0	NA	NA	NA	NA	NA	NA	1	1	1	44.64601871	8.145106092	NA	NA	FALSE	FALSE	0	1	0	3	0	1	1	0
519	TT	CT	GA	CT	CG	CC	Female	NA	Crohn's disease	0	0	0	0	0	1	1	1	0	0	0	0	0	1	1	0	0	0	0	0	1	1	1	23.72883869	27.06365503	NA	7.000684463	FALSE	TRUE	0	0	1	2	0	1	NA	0
520	CT	CT	GG	CT	CG	CC	Female	Caucasian	Crohn's disease	0	0	0	0	0	1	0	0	0	0	0	0	0	1	NA	NA	NA	NA	NA	NA	0	1	1	27.74800365	2.836413415	NA	NA	FALSE	FALSE	0	1	0	3	0	0	NA	1
521	CT	CC	GG	CC	CG	CC	Male	NA	Ulcerative colitis	0	0	0	0	0	0	0	0	1	1	1	1	0	0	0	0	NA	0	0	0	0	1	0	37.72746977	17.81793292	NA	NA	FALSE	FALSE	1	0	0	1	0	0	NA	0
522	CT	TT	GA	CC	CC	CC	Male	Caucasian	Crohn's disease	0	1	0	0	1	1	1	1	1	1	0	0	0	1	NA	NA	NA	NA	NA	NA	0	1	0	46.72678531	13.51140771	NA	NA	FALSE	FALSE	0	0	1	2	1	0	1	0
523	CT	CT	GA	CC	CC	CT	Female	NA	Crohn's disease	0	0	0	0	0	0	0	1	0	0	0	0	0	0	1	0	NA	0	0	0	0	1	0	41.73020762	29.23750856	NA	NA	FALSE	FALSE	1	0	0	1	0	0	1	1
524	CC	CT	GA	CC	CG	CC	Female	Caucasian	Ulcerative colitis	0	0	0	0	0	0	1	1	1	1	1	1	0	0	NA	NA	NA	NA	NA	NA	0	0	0	59.35660507	6.803559206	NA	NA	FALSE	FALSE	1	0	0	1	0	0	0	0
525	CT	CT	GG	CC	CG	CC	Female	Caucasian	Crohn's disease	0	0	0	0	0	1	1	1	0	0	0	0	0	1	0	0	NA	0	0	0	1	1	1	22.72952316	27.52646589	NA	21.99863107	FALSE	TRUE	0	0	1	2	0	1	1	0
526	CC	CC	GG	CC	CG	CC	Female	Caucasian	Crohn's disease	0	0	0	0	0	0	0	0	1	0	0	0	0	0	0	0	NA	0	0	0	0	1	0	50.72689938	26.5079854	NA	NA	FALSE	FALSE	1	0	0	1	0	0	NA	0
527	CT	CT	GA	CT	CG	CC	Female	Caucasian	Crohn's disease	0	0	0	0	0	1	1	1	0	0	0	0	0	0	0	0	NA	0	0	0	0	1	1	40.72815423	5.429272188	NA	NA	FALSE	FALSE	0	0	1	2	0	0	NA	1
528	TT	CC	GG	CT	GG	CC	Female	Caucasian	Crohn's disease	0	0	0	0	0	1	1	1	0	0	0	0	0	0	1	1	1	0	1	0	1	1	0	34.72678531	23.20054757	1.002053388	NA	TRUE	FALSE	0	0	1	2	0	0	NA	1
529	CT	CC	GG	CC	GG	CC	Female	Caucasian	Crohn's disease	0	0	0	0	0	1	1	1	0	0	0	0	0	0	0	0	1	0	0	0	1	1	0	25.73020762	10.31359799	NA	NA	FALSE	FALSE	0	0	1	2	0	0	NA	1
530	TT	CT	GG	CT	CC	CC	Female	Caucasian	Crohn's disease	NA	NA	NA	NA	NA	1	NA	NA	NA	NA	NA	NA	1	1	NA	NA	NA	NA	NA	NA	1	1	1	15.72883869	23.77549624	NA	NA	FALSE	FALSE	0	0	0	NA	0	0	1	0
531	CT	CC	GG	CT	CG	CC	Female	Caucasian	Crohn's disease	0	0	0	0	0	1	1	1	0	0	0	0	0	0	NA	NA	NA	1	NA	NA	1	1	1	18.24503765	18.73773671	0	NA	TRUE	FALSE	0	0	1	2	0	1	1	0
532	CC	CC	GG	CC	CC	CC	Male	Caucasian	Crohn's disease	0	0	0	0	0	1	0	0	0	0	0	0	0	0	NA	NA	NA	NA	NA	NA	1	1	0	28.39425051	9.661875428	NA	NA	FALSE	FALSE	0	1	0	3	0	0	1	1
533	CT	CT	GA	CC	CC	CC	Male	Caucasian	Crohn's disease	NA	NA	NA	NA	NA	1	1	1	1	1	1	1	1	1	NA	NA	NA	NA	NA	NA	0	1	0	29.07871321	9.787702487	0.999315537	NA	TRUE	FALSE	0	0	1	2	0	0	1	1
534	CT	CC	GG	CC	CG	CC	Male	Caucasian	Crohn's disease	NA	NA	NA	NA	NA	NA	1	NA	1	1	1	1	NA	1	0	0	NA	0	0	0	1	1	0	35.99988592	14.77891855	NA	1.957563313	FALSE	TRUE	0	0	0	NA	0	0	1	1
535	TT	CT	GG	CT	CC	CC	Female	Caucasian	Crohn's disease	0	0	0	0	0	1	1	1	1	1	1	1	1	1	0	0	NA	0	0	0	1	1	0	22.41478439	24.56935889	NA	6.316107689	FALSE	TRUE	0	0	1	2	0	0	1	0
536	CC	CT	GA	CC	CC	CT	Male	Caucasian	Ulcerative colitis	0	0	0	0	0	0	0	0	0	0	1	1	0	0	0	0	NA	0	0	0	0	0	0	36.27926078	13.73853525	NA	NA	FALSE	FALSE	1	0	0	1	0	0	0	0
537	TT	CC	GG	CC	CG	CC	Male	Caucasian	Crohn's disease	NA	NA	NA	NA	NA	1	1	1	1	1	1	NA	NA	0	0	0	NA	0	0	0	1	1	1	33.51117956	14.03422313	NA	NA	FALSE	FALSE	0	0	1	2	0	3	1	1
538	CT	CT	GG	CC	CG	CC	Male	Caucasian	Crohn's disease	0	0	0	0	1	1	1	0	0	0	0	0	0	0	0	0	NA	0	0	0	1	1	0	59.89310974	13.16917636	2.308122291	NA	TRUE	FALSE	0	0	1	2	1	0	1	0
539	CT	CT	GA	CT	CC	CT	Female	Caucasian	Ulcerative colitis	0	0	0	0	0	0	1	1	1	1	1	1	0	0	NA	NA	NA	NA	NA	NA	1	1	0	42.15195072	3.679557381	NA	NA	FALSE	FALSE	1	0	0	1	0	0	1	0
540	CC	CC	GG	CC	GG	CC	Male	Caucasian	Ulcerative colitis	0	0	0	0	0	0	0	0	1	1	1	1	0	0	0	0	NA	0	0	0	0	0	0	60.23283139	16.98288843	NA	NA	FALSE	FALSE	1	0	0	1	0	0	0	0
541	CT	CC	GG	CC	GG	CC	Male	Caucasian	Ulcerative colitis	0	0	0	0	0	0	1	1	1	1	1	1	0	0	NA	NA	NA	NA	NA	NA	0	0	0	22.80618298	6.64476386	NA	NA	FALSE	FALSE	1	0	0	1	0	0	0	0
542	CT	CC	GG	CC	CC	CC	Female	Caucasian	Ulcerative colitis	0	0	0	0	0	0	1	1	1	1	1	1	0	0	NA	NA	NA	NA	NA	NA	0	1	0	18.81439653	3.589436459	NA	NA	FALSE	FALSE	1	0	0	1	0	0	NA	0
543	TT	CT	GG	CC	CC	CC	Female	Caucasian	Crohn's disease	0	0	0	0	0	1	1	0	0	0	0	0	0	0	0	1	0	0	0	0	1	1	1	56.52007757	9.095140315	0	NA	TRUE	FALSE	0	0	1	2	0	1	1	0
544	TT	CC	GG	CC	CC	CT	Female	Caucasian	Ulcerative colitis	0	0	0	0	0	0	0	0	0	0	1	1	0	0	NA	NA	NA	NA	NA	NA	0	0	0	40.56114533	9.344284736	NA	NA	FALSE	FALSE	1	0	0	1	0	0	0	0
545	CT	CT	GG	CC	CC	CC	Female	Other	Crohn's disease	0	0	0	0	0	0	1	1	1	1	1	0	1	1	0	1	0	0	0	0	1	1	0	37.73020762	9.232032854	NA	NA	FALSE	FALSE	1	0	0	1	0	0	1	1
546	CC	CC	GG	CC	GG	CC	Male	Caucasian	Crohn's disease	0	0	0	0	0	1	1	0	0	0	0	0	0	0	1	0	NA	1	0	0	1	1	1	22.19575633	30.33253479	NA	NA	FALSE	FALSE	0	0	1	2	0	1	1	0
547	CT	TT	GA	CT	CC	CC	Male	Caucasian	Crohn's disease	0	0	0	0	1	1	0	0	0	0	0	0	0	0	0	0	NA	0	0	0	1	0	0	51.10198494	10.93771389	NA	NA	FALSE	FALSE	0	1	0	3	1	0	0	0
548	TT	CT	GG	CT	CC	CC	Male	Caucasian	Crohn's disease	0	0	0	1	0	1	0	0	0	0	0	0	0	0	NA	NA	NA	NA	NA	NA	1	1	0	43.06639288	8.991101985	NA	NA	FALSE	FALSE	0	1	0	3	1	0	NA	1
549	CT	CC	GG	CT	CC	CC	Female	Caucasian	Crohn's disease	NA	NA	NA	NA	NA	1	1	1	1	1	1	NA	NA	0	0	0	NA	0	0	0	0	1	0	77.73556924	15.19233402	NA	NA	FALSE	FALSE	0	0	1	2	0	0	1	0
550	CC	CT	GA	CC	CC	CC	Female	Caucasian	Crohn's disease	0	0	0	1	1	1	0	0	0	0	1	1	0	0	NA	NA	NA	NA	NA	NA	1	1	0	42.89926991	7.052703628	NA	NA	FALSE	FALSE	0	0	1	2	1	0	NA	0
551	TT	CT	GG	CC	CC	CC	Female	Caucasian	Ulcerative colitis	0	0	0	0	0	0	0	0	0	0	1	1	0	0	NA	NA	NA	NA	NA	NA	1	1	0	21.65628565	9.292265572	NA	NA	FALSE	FALSE	1	0	0	1	0	0	1	0
552	CT	CT	GA	CT	CG	CC	Female	Caucasian	Crohn's disease	0	0	0	1	1	1	1	0	0	0	0	0	0	0	NA	NA	NA	NA	NA	NA	0	1	1	27.72883869	22.95687885	3.189596167	NA	TRUE	FALSE	0	0	1	2	1	2	1	1
553	TT	CT	GA	CC	CC	CC	Female	Caucasian	Crohn's disease	0	0	0	0	1	1	1	0	0	0	0	1	0	0	NA	NA	NA	NA	NA	NA	1	1	0	30.52418435	8.446269678	NA	NA	FALSE	FALSE	0	0	1	2	1	0	1	0
554	CT	CC	GG	CC	CG	CC	Male	Caucasian	Crohn's disease	0	0	0	0	0	1	0	0	0	0	0	0	0	0	NA	NA	NA	NA	NA	NA	0	1	1	40.36413415	13.86173854	0.079283596	0.079283596	TRUE	TRUE	0	1	0	3	0	1	1	0
555	CT	CT	GA	CC	CG	CC	Female	Caucasian	Crohn's disease	0	0	0	0	1	1	1	1	1	1	1	1	1	1	0	0	1	1	1	0	1	1	1	10.8773671	10.76796715	1.730321697	4.468286562	TRUE	TRUE	0	0	1	2	1	1	1	0
556	CC	CC	GG	CT	CC	CC	Male	NA	Crohn's disease	0	0	0	0	0	0	0	0	0	0	0	1	1	1	NA	NA	NA	NA	NA	NA	1	1	1	34.55977641	10.03148528	NA	1.494980607	FALSE	TRUE	1	0	0	1	0	0	NA	0
557	CT	CT	GG	CC	CC	CC	Female	Caucasian	Crohn's disease	NA	NA	NA	1	1	1	0	0	0	0	1	0	0	1	1	0	0	0	0	0	1	1	1	55.86287931	26.22324892	NA	18.77344285	FALSE	TRUE	0	0	1	2	1	2	1	0
558	CC	CC	GG	CC	CC	CC	Female	Caucasian	Crohn's disease	0	0	0	0	0	1	0	0	0	0	0	0	0	0	NA	NA	NA	NA	NA	NA	1	1	0	35.01711157	9.089664613	NA	NA	FALSE	FALSE	0	1	0	3	0	0	1	0
559	CC	CC	GG	CT	CC	CC	Male	Caucasian	Crohn's disease	0	0	0	0	0	1	0	0	0	0	0	0	0	0	NA	NA	NA	NA	NA	NA	0	0	0	24.15331964	0.730892083	NA	NA	FALSE	FALSE	0	1	0	3	0	0	NA	1
560	CT	CT	GG	CT	CG	CC	Female	Caucasian	Crohn's disease	0	0	0	0	0	1	1	0	0	0	0	0	0	0	0	0	0	1	0	0	1	1	0	62.2477755	8.374971481	NA	NA	FALSE	FALSE	0	0	1	2	0	0	NA	0
561	TT	CT	GA	CT	CG	CC	Male	Caucasian	Crohn's disease	0	0	0	0	0	0	1	1	1	1	1	1	0	0	NA	NA	NA	NA	NA	NA	0	0	0	46.0807666	6.934861967	NA	NA	FALSE	FALSE	1	0	0	1	0	0	0	0
562	CT	CT	GA	CC	CC	CC	Male	Caucasian	Crohn's disease	0	0	1	0	1	1	0	0	0	0	0	0	0	0	NA	NA	NA	NA	NA	NA	1	1	0	61.31690623	8.396874287	NA	NA	FALSE	FALSE	0	1	0	3	1	0	1	0
563	CC	CT	GG	CC	CC	CC	Male	Caucasian	Crohn's disease	0	0	0	0	0	1	1	1	1	1	1	1	0	0	0	0	0	1	0	0	1	1	0	35.39493498	7.753593429	0.251768195	NA	TRUE	FALSE	0	0	1	2	0	0	1	0
564	CC	CC	GG	CC	CC	CC	Male	Caucasian	Crohn's disease	0	0	0	0	0	1	0	0	0	0	0	0	0	1	NA	NA	NA	NA	NA	NA	0	1	1	49.50844171	8.20807666	NA	NA	FALSE	FALSE	0	1	0	3	0	0	NA	1
565	CT	CC	GG	CC	CG	CC	Male	Caucasian	Crohn's disease	0	0	0	1	1	1	1	1	1	1	1	0	0	1	1	NA	NA	NA	NA	NA	1	1	0	49.57415013	8.506616473	NA	NA	FALSE	FALSE	0	0	1	2	1	0	NA	0
566	CC	CC	GG	CC	CC	CT	Female	Caucasian	Crohn's disease	0	0	0	0	0	0	0	0	1	1	1	1	0	0	NA	NA	NA	NA	NA	NA	1	1	0	34.64738763	5.730435775	0	NA	TRUE	FALSE	1	0	0	1	0	0	1	0
567	CT	TT	GG	CC	CC	CC	Male	NA	Crohn's disease	0	0	0	0	0	1	0	0	0	0	0	0	0	0	NA	NA	NA	NA	NA	NA	1	1	1	23.5892083	23.32648871	0	NA	TRUE	FALSE	0	1	0	3	0	2	1	1
568	CC	CC	GG	CC	CG	CT	Female	Caucasian	Crohn's disease	0	0	0	0	0	1	NA	NA	NA	NA	NA	NA	NA	0	NA	NA	NA	NA	NA	NA	1	1	0	19.19507187	9.941136208	0	NA	TRUE	FALSE	0	0	0	NA	0	0	1	0
569	CC	CC	GG	CC	CC	CC	Female	Other	Crohn's disease	NA	NA	NA	NA	NA	NA	1	1	1	1	1	1	1	1	NA	NA	NA	1	NA	NA	0	1	0	44.81576546	3.397786904	NA	NA	FALSE	FALSE	0	0	0	NA	0	0	1	0
570	CC	CC	GG	CC	CG	CC	Male	Caucasian	Crohn's disease	NA	NA	NA	NA	NA	1	0	0	0	0	0	0	0	0	NA	NA	NA	NA	NA	NA	0	1	0	24.08761123	3.96440794	NA	NA	FALSE	FALSE	0	1	0	3	0	0	NA	1
571	TT	CT	GA	CT	CC	CC	Female	Caucasian	Crohn's disease	0	0	1	1	1	1	1	0	0	0	0	NA	NA	0	NA	NA	NA	NA	NA	NA	1	1	0	21.81234314	7.712525667	NA	NA	FALSE	FALSE	0	0	1	2	1	0	1	0
572	CT	CT	GG	CC	CC	CC	Female	Caucasian	Crohn's disease	0	0	0	0	0	1	0	0	0	0	0	0	0	0	NA	NA	NA	NA	NA	NA	0	1	0	23.96976956	2.338238649	NA	NA	FALSE	FALSE	0	1	0	3	0	0	NA	1
573	TT	TT	GG	CC	CC	CC	Female	NA	Lymphocytic colitis	NA	NA	NA	NA	NA	NA	NA	NA	NA	NA	NA	NA	NA	NA	NA	NA	NA	NA	NA	NA	0	0	0	NA	NA	NA	NA	FALSE	FALSE	0	0	0	NA	0	0	NA	NA
574	TT	TT	GG	CT	CC	CC	Female	Caucasian	Crohn's disease	0	0	0	0	0	1	1	1	1	1	0	0	0	0	NA	NA	NA	NA	NA	NA	1	1	0	28.61590235	7.378507871	NA	NA	FALSE	FALSE	0	0	1	2	0	0	NA	0
575	CT	CC	GG	CT	CG	NA	Female	Caucasian	Crohn's disease	0	0	0	0	0	1	1	1	1	1	1	1	0	0	0	0	NA	0	0	0	0	0	0	63.72895277	8.509354324	NA	NA	FALSE	FALSE	0	0	1	2	0	0	0	0
576	CT	CT	GA	CC	CC	CC	Female	Caucasian	Crohn's disease	0	0	0	0	0	1	0	1	1	1	0	0	0	0	1	NA	NA	NA	NA	NA	0	1	0	36.72815423	11.3813598	NA	NA	FALSE	FALSE	0	0	1	2	0	0	1	0
577	CT	CT	GG	CT	CC	CC	Female	NA	Crohn's disease	0	0	0	0	0	1	0	0	0	0	0	0	0	0	NA	NA	NA	NA	NA	NA	0	0	1	32.60495095	1.196440794	NA	-6.95687885	FALSE	TRUE	0	1	0	3	0	1	NA	0
578	CT	CC	GG	CT	CC	CT	Male	Caucasian	Crohn's disease	0	0	0	0	0	0	0	0	0	1	1	1	0	0	0	0	NA	0	0	0	0	1	0	36.72815423	27.26351814	NA	NA	FALSE	FALSE	1	0	0	1	0	0	NA	1
579	CT	CC	GG	CT	CG	CC	Female	Caucasian	Ulcerative colitis	0	0	0	0	0	0	1	1	1	1	1	1	0	1	NA	NA	NA	NA	NA	NA	0	0	1	29.73020762	24.56137349	NA	NA	FALSE	FALSE	1	0	0	1	0	2	1	0
580	CT	CC	GG	CC	CG	CC	Female	Caucasian	Crohn's disease	0	0	0	0	0	1	1	0	0	0	0	0	0	0	NA	NA	NA	NA	NA	NA	1	0	0	74.40645676	0.254506046	NA	0	FALSE	TRUE	0	0	1	2	0	0	NA	0
581	CT	TT	GA	CC	CC	CC	Male	Caucasian	Ulcerative colitis	0	0	0	0	0	0	0	0	1	1	1	1	0	0	0	0	NA	0	0	0	0	0	0	55.72883869	4.837782341	NA	NA	FALSE	FALSE	1	0	0	1	0	0	0	0
582	TT	CC	GG	CT	CC	CC	Male	Caucasian	Crohn's disease	0	0	0	0	0	0	0	0	0	1	1	1	0	0	0	0	NA	0	0	0	0	1	0	22.72952316	18.5298882	NA	NA	FALSE	FALSE	1	0	0	1	0	0	NA	0
583	TT	CC	GG	CT	CC	CC	Female	Caucasian	Ulcerative colitis	0	0	0	0	0	0	0	0	0	1	1	1	0	0	NA	NA	NA	NA	NA	NA	0	0	0	41.72746977	12.13415469	NA	NA	FALSE	FALSE	1	0	0	1	0	0	0	1
584	CT	CT	GG	CT	CG	CC	Female	Caucasian	Crohn's disease	0	0	0	0	0	1	1	1	1	1	1	1	0	0	NA	NA	NA	NA	NA	NA	1	1	1	23.52897559	31.58943646	6.119096509	NA	TRUE	FALSE	0	0	1	2	0	3	1	1
585	TT	CC	GG	CT	CG	CC	Male	Caucasian	Crohn's disease	0	0	0	0	0	1	1	0	0	0	0	0	0	0	1	0	0	0	0	0	0	1	1	18.72952316	30.37109286	15.79466119	NA	TRUE	FALSE	0	0	1	2	0	1	NA	0
586	CT	CT	GA	CT	CC	CC	Female	Caucasian	Ulcerative colitis	0	0	0	0	0	0	0	0	0	0	0	1	0	0	NA	NA	NA	NA	NA	NA	0	0	0	13.64533425	11.91786448	NA	NA	FALSE	FALSE	1	0	0	1	0	0	0	0
587	CT	CC	GG	CC	CC	CC	Male	Caucasian	Crohn's disease	0	0	0	0	0	1	0	0	0	0	0	0	0	0	0	0	NA	0	0	0	0	1	0	29.73020762	6.874743326	NA	1.993155373	FALSE	TRUE	0	1	0	3	0	0	NA	0
588	TT	CC	GG	CT	GG	CC	Female	NA	Ulcerative colitis	0	0	0	0	0	0	1	1	1	1	1	1	0	0	0	0	NA	0	0	0	0	0	0	41.73020762	17.36082592	NA	NA	FALSE	FALSE	1	0	0	1	0	0	0	0
589	CT	CC	GG	CT	CC	CC	Female	Caucasian	Crohn's disease	0	0	0	0	0	1	1	1	1	1	0	0	0	0	0	0	NA	0	0	0	1	1	0	24.73089208	21.33344741	NA	NA	FALSE	FALSE	0	0	1	2	0	0	1	0
590	TT	TT	GA	CT	CC	CC	Male	Caucasian	Ulcerative colitis	0	0	0	0	0	0	1	1	1	1	1	1	0	0	NA	NA	NA	NA	NA	NA	0	1	0	58.64738763	6.784394251	NA	NA	FALSE	FALSE	1	0	0	1	0	0	NA	0
591	CT	TT	AA	CC	CC	CC	Female	Caucasian	Crohn's disease	0	0	0	0	0	1	0	0	0	0	0	0	0	0	0	0	NA	0	0	0	1	1	1	25.72746977	17.81519507	NA	0	FALSE	TRUE	0	1	0	3	0	1	NA	0
592	CT	CC	GG	CC	CG	CC	Female	Caucasian	Crohn's disease	0	0	0	0	0	1	0	0	0	0	0	0	0	0	NA	NA	NA	NA	NA	NA	1	0	1	55.64658909	26.41216062	0	0	TRUE	TRUE	0	1	0	3	0	1	NA	0
593	CT	TT	GA	CT	CC	CC	Male	Caucasian	Ulcerative colitis	0	0	0	0	0	0	0	0	1	1	1	1	0	0	NA	NA	NA	NA	NA	NA	0	0	0	59.16769336	4.473534109	NA	NA	FALSE	FALSE	1	0	0	1	0	0	0	0
594	TT	TT	GA	CC	CC	CC	Female	Caucasian	Ulcerative colitis	0	0	0	0	0	0	0	0	0	1	1	1	0	0	NA	NA	NA	NA	NA	NA	0	0	0	34.90200776	10.04243669	NA	NA	FALSE	FALSE	1	0	0	1	0	0	0	0
595	CT	CT	GA	CC	NA	NA	Male	Caucasian	Crohn's disease	0	0	0	0	0	1	1	1	1	1	1	1	0	0	NA	NA	NA	NA	NA	NA	1	1	0	23.45231577	8.013689254	NA	NA	FALSE	FALSE	0	0	1	2	0	0	NA	0
596	TT	TT	GA	CT	CC	CC	Female	Caucasian	Ulcerative colitis	0	0	0	0	0	0	0	0	0	1	1	1	0	0	0	0	0	0	1	0	0	1	0	54.64738763	12.0109514	NA	NA	FALSE	FALSE	1	0	0	1	0	0	NA	0
597	TT	CT	GG	CT	CG	CC	Male	Caucasian	Crohn's disease	0	0	0	1	1	1	1	1	1	1	1	1	0	0	NA	NA	NA	NA	NA	NA	1	1	1	43.39493498	7.137462925	NA	0	FALSE	TRUE	0	0	1	2	1	1	NA	0
598	CT	CC	GG	CC	GG	CC	Male	Caucasian	Ulcerative colitis	0	0	0	0	0	0	0	0	0	1	1	1	1	0	NA	NA	NA	NA	NA	NA	0	0	1	35.21971253	0.44341775	NA	NA	FALSE	FALSE	1	0	0	1	0	1	NA	1
599	CT	CC	GG	CT	CG	CC	Male	Caucasian	Crohn's disease	0	0	0	0	0	1	1	1	1	1	1	1	0	0	NA	NA	NA	NA	NA	NA	0	1	0	17.23203285	7.427675108	NA	NA	FALSE	FALSE	0	0	1	2	0	0	NA	0
600	CT	CC	GG	CC	CG	CC	Female	NA	Crohn's disease	0	0	0	0	0	1	0	0	0	0	0	0	0	1	1	0	NA	0	0	0	1	1	1	15.72883869	15.33207849	0	NA	TRUE	FALSE	0	1	0	3	0	2	1	0
601	CT	TT	GG	CT	CC	CC	Male	Caucasian	Crohn's disease	0	0	0	0	0	1	1	0	0	0	0	0	0	0	0	0	NA	0	0	0	0	0	1	25.19644079	17.71378052	NA	NA	FALSE	FALSE	0	0	1	2	0	1	NA	0
602	CT	CT	GA	CT	CC	CC	Male	Caucasian	Ulcerative colitis	0	0	0	0	0	0	1	1	1	1	1	1	0	0	0	0	NA	0	0	0	1	1	0	34.19301848	17.90554415	NA	NA	FALSE	FALSE	1	0	0	1	0	0	1	0
603	CT	TT	GA	CC	CC	CC	Female	Caucasian	Crohn's disease	0	1	1	1	1	1	0	0	0	0	0	0	0	0	NA	NA	NA	NA	NA	NA	1	1	0	37.4072553	9.081336984	NA	NA	FALSE	FALSE	0	1	0	3	1	0	NA	1
604	CT	TT	GA	CT	CC	CT	Male	Caucasian	Ulcerative colitis	0	0	0	0	0	0	0	0	0	0	1	1	1	NA	NA	NA	NA	NA	NA	NA	1	1	1	61.72746977	7.389573352	NA	NA	FALSE	FALSE	1	0	0	1	0	1	1	0
605	CT	CT	GA	CC	CC	CC	Male	Caucasian	Ulcerative colitis	0	0	0	0	0	0	0	0	1	1	1	1	0	0	0	0	NA	0	0	0	0	0	1	37.73020762	27.95345654	NA	NA	FALSE	FALSE	1	0	0	1	0	1	NA	0
606	CC	CT	GA	CC	CG	CC	Male	NA	Crohn's disease	0	0	0	0	0	1	0	0	0	0	0	0	0	0	0	0	NA	0	0	0	0	1	0	55.64658909	25.86447639	NA	NA	FALSE	FALSE	0	1	0	3	0	0	NA	0
607	CT	CT	GA	CC	CG	CC	Female	Caucasian	Crohn's disease	0	0	0	0	0	1	1	1	0	0	0	1	0	0	1	0	0	0	0	0	0	1	0	29.73020762	20.18069815	NA	0	FALSE	TRUE	0	0	1	2	0	0	1	0
608	CT	CC	GG	CC	GG	CC	Female	NA	Crohn's disease	0	0	0	0	0	1	1	1	0	0	0	0	0	1	1	0	NA	1	0	0	1	1	1	43.72883869	14.14647502	NA	NA	FALSE	FALSE	0	0	1	2	0	3	1	0
609	TT	TT	GG	CC	CC	CC	Female	Caucasian	Ulcerative colitis	0	0	0	0	0	0	1	1	1	1	1	1	0	0	1	NA	NA	NA	NA	NA	0	0	0	31.72883869	10.80629706	NA	NA	FALSE	FALSE	1	0	0	1	0	0	0	0
610	TT	CC	GG	CT	GG	CC	Male	Caucasian	Ulcerative colitis	0	0	0	0	0	0	0	0	0	0	0	1	0	0	NA	NA	NA	NA	NA	NA	0	0	0	33.72746977	10.07802875	NA	NA	FALSE	FALSE	1	0	0	1	0	0	0	0
611	CT	CT	GA	CC	CC	CC	Male	Caucasian	Crohn's disease	0	0	0	0	0	1	1	1	1	1	1	1	0	0	NA	NA	NA	NA	NA	NA	0	1	1	29.72746977	31.48813598	NA	2.001368925	FALSE	TRUE	0	0	1	2	0	3	1	1
612	CT	CC	GG	CC	CG	CC	Male	Caucasian	Crohn's disease	0	0	0	0	0	1	1	0	0	0	0	0	0	0	NA	NA	NA	NA	NA	NA	0	1	0	20.06570842	11.28542094	NA	NA	FALSE	FALSE	0	0	1	2	0	0	1	0
613	TT	CT	GG	CT	CG	CC	Female	Caucasian	Crohn's disease	0	0	0	0	0	1	1	1	0	0	0	0	0	0	0	0	NA	0	0	0	1	1	0	18.72952316	11.49634953	0	NA	TRUE	FALSE	0	0	1	2	0	0	NA	0
614	CT	CT	GG	CC	CC	CC	Female	Caucasian	Ulcerative colitis	0	0	0	0	0	0	1	1	1	1	1	1	0	0	NA	NA	NA	NA	NA	NA	0	0	0	24.31759069	0.095824778	NA	NA	FALSE	FALSE	1	0	0	1	0	0	NA	0
615	CT	CT	GA	CT	CC	CC	Female	Caucasian	Ulcerative colitis	0	0	0	0	0	0	1	1	1	1	1	1	0	0	NA	NA	NA	NA	NA	NA	1	0	0	69.91101985	8.112365959	NA	NA	FALSE	FALSE	1	0	0	1	0	0	0	0
616	TT	CT	GA	CT	CG	CC	Male	Caucasian	Crohn's disease	0	0	0	0	0	0	1	1	1	1	1	1	0	0	NA	NA	NA	NA	NA	NA	0	0	0	45.72746977	11.35398129	NA	NA	FALSE	FALSE	1	0	0	1	0	0	0	0
617	TT	CT	GG	CT	CG	CC	Female	Caucasian	Crohn's disease	0	0	0	0	0	0	1	1	NA	NA	NA	NA	NA	0	0	0	0	1	0	0	1	1	1	48.64601871	22.74891627	NA	NA	FALSE	FALSE	1	0	0	1	0	1	1	0
618	CC	CT	GA	CC	CG	CC	Male	Caucasian	Ulcerative colitis	0	0	0	0	0	0	0	0	0	0	1	1	0	0	NA	NA	NA	NA	NA	NA	0	0	0	35.23066393	6.734998859	NA	NA	FALSE	FALSE	1	0	0	1	0	0	0	0
619	CT	CC	GG	TT	CC	CC	Female	NA	Undetermined IBD	0	0	0	0	0	0	0	0	1	1	1	1	0	0	NA	NA	NA	NA	NA	NA	1	1	0	24.06570842	12.20260096	NA	NA	FALSE	FALSE	1	0	0	1	0	0	NA	0
620	CC	CC	GG	CT	CC	CC	Male	Caucasian	Crohn's disease	0	0	0	0	0	1	1	1	1	1	1	0	0	1	NA	NA	NA	NA	NA	NA	1	1	1	16.37508556	7.457791467	NA	NA	FALSE	FALSE	0	0	1	2	0	1	1	0
621	CC	CT	GA	CC	CG	CC	Male	Caucasian	Ulcerative colitis	0	0	0	0	0	0	0	0	0	0	1	1	0	0	1	0	0	0	0	0	0	0	0	46.64464978	24.71469313	NA	NA	FALSE	FALSE	1	0	0	1	0	0	0	0
622	CC	TT	GA	CC	CC	CC	Female	Caucasian	Crohn's disease	NA	NA	NA	NA	NA	NA	NA	NA	NA	NA	NA	NA	NA	0	NA	NA	NA	NA	NA	NA	0	1	0	39.98345882	10.42037417	NA	NA	FALSE	FALSE	0	0	0	NA	0	0	1	1
623	TT	CT	GG	CT	CC	CC	Female	Caucasian	Crohn's disease	0	0	0	0	0	0	1	1	1	1	1	1	0	0	NA	NA	NA	NA	NA	NA	0	1	0	30.5214465	15.40314853	NA	NA	FALSE	FALSE	1	0	0	1	0	0	NA	0
624	CT	CT	GA	CT	CG	CC	Male	Caucasian	Crohn's disease	0	0	0	0	0	0	1	1	0	0	1	1	0	0	NA	NA	NA	NA	NA	NA	0	1	1	36.64601871	23.18685832	NA	NA	FALSE	FALSE	1	0	0	1	0	1	1	0
625	CT	CC	GG	CC	CG	CC	Female	Caucasian	Crohn's disease	0	0	0	0	0	0	0	NA	NA	1	1	1	0	1	NA	NA	NA	NA	NA	NA	1	1	1	20.64601871	26.89938398	NA	NA	FALSE	FALSE	1	0	0	1	0	0	1	1
626	CC	CT	GA	CC	CC	CC	Female	Caucasian	Ulcerative colitis	0	0	0	0	0	0	0	0	0	0	1	1	0	0	NA	NA	NA	NA	NA	NA	0	1	0	55.64681725	17.60723249	NA	NA	FALSE	FALSE	1	0	0	1	0	0	NA	0
627	CT	TT	GA	CC	CC	CT	Male	Caucasian	Crohn's disease	0	0	0	0	0	1	1	0	0	0	0	0	0	1	NA	NA	NA	NA	NA	NA	0	0	0	34.64738763	24.24914442	NA	NA	FALSE	FALSE	0	0	1	2	0	0	0	0
628	TT	CC	GG	CC	CG	CC	Male	Caucasian	Crohn's disease	0	0	0	1	0	0	0	0	0	0	0	0	0	0	NA	NA	NA	NA	NA	NA	0	1	0	42.56251426	10.18480493	NA	NA	FALSE	FALSE	0	0	0	NA	1	0	NA	0
629	TT	CT	GG	CT	CG	CC	Female	Caucasian	Crohn's disease	0	0	0	0	0	1	1	0	0	0	0	0	0	0	0	0	0	1	0	0	0	1	1	63.14590463	7.786333561	0	NA	TRUE	FALSE	0	0	1	2	0	1	NA	0
630	CC	CC	GG	CC	CG	CC	Male	Caucasian	Crohn's disease	0	0	0	0	0	0	0	0	0	0	1	1	0	0	0	0	0	0	0	0	0	1	1	38.89926991	22.66119097	NA	NA	FALSE	FALSE	1	0	0	1	0	1	NA	NA
631	CT	TT	GA	CC	CC	CT	Male	Caucasian	Crohn's disease	0	0	0	0	0	0	1	1	0	0	0	0	0	0	NA	1	1	0	1	0	0	1	0	47.64670317	17.0349076	NA	NA	FALSE	FALSE	1	0	0	1	0	0	1	0
632	TT	CC	GG	CC	CG	CC	Female	Caucasian	Crohn's disease	0	0	0	0	0	1	1	1	0	0	0	0	0	0	NA	NA	NA	NA	NA	NA	0	1	1	24.64601871	12.67910107	-4.785763176	NA	TRUE	FALSE	0	0	1	2	0	1	1	0
633	TT	CC	GG	TT	CC	CC	Male	Caucasian	Crohn's disease	0	0	0	0	0	0	1	1	1	1	0	0	0	1	0	0	0	1	0	0	1	1	1	29.6480721	18.69415925	NA	NA	FALSE	FALSE	1	0	0	1	0	0	1	0
634	CT	CC	GG	CT	CG	CC	Female	Caucasian	Crohn's disease	0	0	0	0	0	1	1	1	1	1	1	0	0	1	1	0	0	0	0	0	1	1	1	33.6480721	15.87679671	NA	NA	FALSE	FALSE	0	0	1	2	0	0	1	1
635	CC	CT	GA	CC	CC	CC	Female	Caucasian	Crohn's disease	1	0	0	0	0	1	1	1	1	0	0	0	0	0	1	0	0	0	0	0	1	1	1	22.64464978	7.255304586	NA	NA	FALSE	FALSE	0	0	1	2	1	0	1	0
636	CT	CT	GG	CC	CC	CC	Male	Caucasian	Ulcerative colitis	0	0	0	0	0	0	0	1	1	1	1	1	0	0	NA	NA	NA	NA	NA	NA	1	1	0	58.64727356	21.25667351	NA	NA	FALSE	FALSE	1	0	0	1	0	0	NA	0
637	CT	CT	GA	CT	CC	CC	Female	Caucasian	Ulcerative colitis	0	0	0	0	0	0	0	0	1	1	1	1	0	0	NA	NA	NA	NA	NA	NA	0	1	0	24.64601871	22.40394707	NA	NA	FALSE	FALSE	1	0	0	1	0	0	1	0
638	CT	CC	GG	CC	GG	CC	Female	Caucasian	Crohn's disease	0	0	0	0	0	1	0	1	0	0	0	0	0	0	1	0	0	0	0	0	1	1	1	27.06639288	14.69666895	0	NA	TRUE	FALSE	0	0	1	2	0	3	1	1
639	TT	CC	GA	CC	CC	CC	Male	Caucasian	Crohn's disease	0	0	0	0	0	1	0	0	0	0	0	0	0	0	NA	NA	NA	NA	NA	NA	0	1	0	55.72883869	11.10472279	0	8.153319644	TRUE	TRUE	0	1	0	3	0	0	NA	0
640	CT	CT	GA	CC	CC	CC	Male	Caucasian	Ulcerative colitis	0	0	0	0	0	0	0	0	0	0	1	1	0	0	NA	NA	NA	NA	NA	NA	0	1	0	61.64795802	14.20123203	NA	NA	FALSE	FALSE	1	0	0	1	0	0	1	0
641	CC	TT	GA	CC	CC	CC	Male	Caucasian	Crohn's disease	0	0	0	0	0	1	1	1	1	1	0	0	0	0	0	0	0	1	0	0	1	1	1	14.56251426	30.77629478	13.08418891	NA	TRUE	FALSE	0	0	1	2	0	2	1	0
642	CT	CT	GA	TT	CG	CC	Female	Caucasian	Ulcerative colitis	0	0	0	0	0	0	0	0	1	1	1	1	0	0	1	0	0	1	0	0	1	1	0	38.64738763	24.47102441	NA	NA	FALSE	FALSE	1	0	0	1	0	0	1	0
643	CC	CC	GG	CC	CC	CC	Female	Caucasian	Ulcerative colitis	0	0	0	0	0	0	0	0	1	1	1	1	0	0	NA	NA	NA	NA	NA	NA	0	1	0	16.72815423	21.07871321	NA	NA	FALSE	FALSE	1	0	0	1	0	0	1	0
644	CT	CC	GG	CT	CG	CC	Male	Caucasian	Ulcerative colitis	0	0	0	0	0	0	0	0	0	0	1	1	0	0	NA	NA	NA	NA	NA	NA	0	0	0	21.73020762	38.64761579	NA	NA	FALSE	FALSE	1	0	0	1	0	0	0	0
645	CT	CT	GA	CC	CC	CC	Female	Caucasian	Crohn's disease	0	0	0	0	0	1	1	1	0	0	0	0	0	0	NA	NA	NA	NA	NA	NA	1	1	0	21.90543007	5.886379192	NA	NA	FALSE	FALSE	0	0	1	2	0	0	1	1
646	CC	CC	GG	CC	GG	CC	Male	Caucasian	Ulcerative colitis	0	0	0	0	0	0	0	1	1	1	1	1	0	0	NA	NA	NA	NA	NA	NA	0	0	0	25.72746977	13.77138946	NA	NA	FALSE	FALSE	1	0	0	1	0	0	0	NA
647	CC	CC	GG	CC	CG	CC	Male	Caucasian	Ulcerative colitis	0	0	0	0	0	0	0	1	1	1	1	1	0	0	0	1	0	0	0	0	0	0	0	15.64670317	39.46349532	NA	NA	FALSE	FALSE	1	0	0	1	0	0	0	0
648	CT	CC	GG	CC	CC	CC	Male	Caucasian	Crohn's disease	NA	NA	NA	NA	NA	1	1	1	1	1	1	NA	NA	0	0	1	NA	0	0	0	0	0	1	41.72746977	42.26682637	0	NA	TRUE	FALSE	0	0	1	2	0	3	1	0
649	TT	CC	GG	CC	CG	CC	Female	Caucasian	Crohn's disease	0	0	0	1	1	0	0	1	1	1	1	1	NA	0	0	0	NA	0	0	0	1	0	1	34.19564225	41.75484828	0.533880903	NA	TRUE	FALSE	1	0	0	1	1	1	NA	1
650	CC	CC	GG	CC	CC	CC	Male	Caucasian	Ulcerative colitis	0	0	0	0	0	0	0	0	0	0	1	1	0	0	0	0	NA	0	0	0	1	1	0	43.54814054	16.22724162	NA	NA	FALSE	FALSE	1	0	0	1	0	0	1	0
651	CT	CC	GG	CC	CG	CC	Male	Caucasian	Ulcerative colitis	0	0	0	0	0	0	0	0	0	0	0	1	0	0	1	NA	NA	NA	NA	NA	0	1	0	70.52407027	14.01779603	NA	NA	FALSE	FALSE	1	0	0	1	0	0	1	0
652	CT	CT	GA	CT	CC	CC	Male	Caucasian	Crohn's disease	0	0	0	0	0	0	1	1	1	1	1	1	0	0	0	1	NA	0	0	0	1	1	0	29.19370294	30.1026694	NA	NA	FALSE	FALSE	1	0	0	1	0	0	1	0
653	CC	CT	GA	CC	CC	CC	Male	Caucasian	Crohn's disease	NA	NA	NA	NA	NA	NA	NA	NA	1	1	1	NA	NA	0	1	0	NA	0	0	0	0	1	0	23.65217887	11.63324207	NA	NA	FALSE	FALSE	0	0	0	NA	0	0	NA	1
654	CT	CT	GA	CT	CG	CC	Female	Caucasian	Crohn's disease	0	0	0	1	1	1	1	1	1	1	1	1	0	0	0	0	NA	0	0	0	1	1	0	43.67681953	9.618183892	NA	NA	FALSE	FALSE	0	0	1	2	1	0	1	1
655	CC	CT	GA	CC	CG	CC	Male	Caucasian	Ulcerative colitis	0	0	0	0	0	0	0	0	0	1	1	1	0	0	NA	NA	NA	NA	NA	NA	0	1	0	50.47764089	7.887862195	NA	NA	FALSE	FALSE	1	0	0	1	0	0	NA	1
656	CT	CT	GA	CC	CC	CC	Female	Caucasian	Ulcerative colitis	0	0	0	0	0	1	1	0	0	0	1	1	0	0	NA	NA	NA	NA	NA	NA	0	1	0	25.73020762	14.13826146	NA	NA	FALSE	FALSE	0	0	1	2	0	0	NA	NA
657	TT	CT	GG	CT	CC	CC	Female	Caucasian	Crohn's disease	0	0	0	0	0	1	1	1	1	1	1	1	0	0	NA	NA	1	NA	NA	NA	0	1	0	26.72678531	21.32249601	NA	NA	FALSE	FALSE	0	0	1	2	0	0	NA	0
658	CC	TT	AA	CC	CC	CC	Male	NA	Ulcerative colitis	NA	NA	NA	NA	NA	NA	NA	NA	NA	NA	1	1	NA	0	1	1	NA	NA	NA	NA	0	0	0	54.83629934	0.405315994	NA	NA	FALSE	FALSE	0	0	0	NA	0	0	NA	0
659	CT	CC	GG	CC	CG	CC	Male	Caucasian	Ulcerative colitis	0	0	0	0	0	0	0	0	0	1	1	1	0	0	NA	NA	NA	NA	NA	NA	0	1	0	21.73020762	26.03969884	NA	NA	FALSE	FALSE	1	0	0	1	0	0	NA	0
660	TT	CT	GA	CC	CC	CC	Male	Caucasian	Ulcerative colitis	NA	NA	NA	NA	NA	NA	NA	NA	NA	1	1	1	NA	NA	NA	NA	NA	NA	NA	NA	0	0	0	42.72952316	26.66678074	NA	NA	FALSE	FALSE	0	0	0	NA	0	0	0	0
661	TT	CC	GG	CC	CC	CT	Male	Other	Ulcerative colitis	0	0	0	0	0	0	1	1	1	1	1	1	0	0	NA	NA	NA	NA	NA	NA	0	0	0	25.72746977	32.12320329	NA	NA	FALSE	FALSE	1	0	0	1	0	0	0	0
662	CT	TT	AA	CT	CC	CC	Male	Caucasian	Crohn's disease	0	0	0	0	0	1	1	1	1	1	0	0	0	0	1	1	0	0	0	0	1	1	0	22.61453342	8.944558522	NA	NA	FALSE	FALSE	0	0	1	2	0	0	1	0
663	TT	TT	GA	TT	CC	CC	Female	Caucasian	Ulcerative colitis	0	0	0	0	0	0	0	0	0	0	1	1	0	0	NA	NA	NA	NA	NA	NA	0	1	0	38.39561944	8.566621036	NA	NA	FALSE	FALSE	1	0	0	1	0	0	1	0
664	CT	CC	GG	CT	CG	CC	Female	Caucasian	Crohn's disease	NA	NA	NA	NA	NA	1	NA	NA	NA	1	1	1	NA	1	NA	NA	NA	NA	NA	NA	1	1	1	65.24024641	7.244239106	NA	NA	FALSE	FALSE	0	0	1	2	0	0	NA	0
665	TT	TT	GG	TT	CC	CC	Female	Caucasian	Crohn's disease	0	0	0	0	0	1	0	0	0	0	0	0	0	0	NA	NA	NA	NA	NA	NA	0	1	0	NA	NA	NA	NA	FALSE	FALSE	0	1	0	3	0	0	NA	0
666	CC	TT	GA	CC	CC	CC	Male	Caucasian	Crohn's disease	0	0	0	0	0	1	1	1	1	1	1	1	0	0	NA	NA	NA	NA	NA	NA	1	1	0	35.5618298	7.44421629	NA	NA	FALSE	FALSE	0	0	1	2	0	0	1	1
667	CT	CT	GG	CC	CC	CC	Female	Caucasian	Crohn's disease	0	0	0	0	NA	1	1	1	1	0	0	0	0	0	NA	NA	NA	1	NA	NA	1	1	0	33.58236368	7.397672827	NA	NA	FALSE	FALSE	0	0	1	2	0	0	1	1
668	TT	CT	GG	TT	CC	CT	Male	Caucasian	Crohn's disease	0	0	0	0	0	1	0	0	0	0	0	0	0	0	NA	NA	NA	NA	NA	NA	0	1	0	72.98813598	5.347136664	NA	NA	FALSE	FALSE	0	1	0	3	0	0	NA	0
669	CT	CT	GG	CT	CG	CC	Female	Caucasian	Crohn's disease	0	0	0	0	1	1	0	0	0	0	0	0	0	0	NA	NA	NA	NA	NA	NA	0	1	0	25.72746977	6.833675565	NA	NA	FALSE	FALSE	0	1	0	3	1	0	NA	1
670	CT	CT	GA	CC	CG	CT	Female	African	Crohn's disease	0	0	0	0	0	1	NA	NA	NA	1	1	0	0	0	NA	NA	NA	NA	NA	NA	1	1	0	36.89790098	4.312229067	NA	0	FALSE	TRUE	0	0	1	2	0	0	NA	0
671	TT	CT	GA	CC	CC	CC	Male	Caucasian	Crohn's disease	0	0	0	0	0	0	0	0	0	1	1	1	0	0	1	NA	NA	NA	NA	NA	1	1	1	34.89926991	11.6659822	NA	NA	FALSE	FALSE	1	0	0	1	0	1	1	0
672	CC	CT	GA	CC	CC	CC	Male	Caucasian	Crohn's disease	0	0	0	0	0	1	0	0	0	0	0	0	0	0	NA	NA	NA	NA	NA	NA	0	1	0	47.89858544	3.997262149	NA	NA	FALSE	FALSE	0	1	0	3	0	0	NA	1
673	CC	CT	GA	CC	CG	CC	Female	African	Crohn's disease	0	0	0	0	0	0	1	1	1	1	1	1	0	0	NA	NA	NA	NA	NA	NA	1	1	0	43.39493498	5.995893224	NA	NA	FALSE	FALSE	1	0	0	1	0	0	NA	0
674	CT	CC	GG	CC	CG	CC	Female	Caucasian	Crohn's disease	NA	NA	1	1	NA	NA	NA	1	1	1	1	1	NA	0	NA	NA	NA	NA	NA	NA	0	0	0	15.72883869	12.4217431	0	NA	TRUE	FALSE	0	0	0	NA	1	0	0	0
675	CC	TT	GA	CC	CC	CC	Male	Caucasian	Crohn's disease	NA	NA	NA	NA	NA	1	1	NA	NA	NA	NA	NA	NA	0	0	0	NA	0	0	0	0	0	0	70.39550536	12.36675793	NA	NA	FALSE	FALSE	0	0	1	2	0	0	0	0
676	TT	TT	GA	CT	CC	CC	Female	Caucasian	Ulcerative colitis	NA	NA	NA	NA	NA	NA	NA	NA	NA	NA	1	1	NA	0	NA	NA	NA	NA	NA	NA	1	1	0	28.72815423	11.16495551	NA	NA	FALSE	FALSE	0	0	0	NA	0	0	1	0
677	TT	CC	GG	TT	CG	TT	Female	Caucasian	Crohn's disease	NA	NA	0	0	0	1	1	0	0	0	0	0	0	0	NA	NA	NA	NA	NA	NA	0	1	0	44.31759069	6.803559206	0	NA	TRUE	FALSE	0	0	1	2	0	0	NA	1
678	CT	CC	GG	CT	CG	CC	Male	Caucasian	Ulcerative colitis	NA	NA	NA	NA	NA	NA	0	0	0	0	1	1	0	0	NA	NA	NA	NA	NA	NA	0	0	0	36.67613507	39.3155373	NA	NA	FALSE	FALSE	0	0	0	NA	0	0	0	0
679	CT	TT	GA	CC	CC	CC	Male	Caucasian	Ulcerative colitis	NA	NA	NA	NA	NA	NA	NA	1	1	1	1	NA	NA	0	NA	NA	NA	NA	NA	NA	0	1	0	46.72678531	19.3923112	NA	NA	FALSE	FALSE	0	0	0	NA	0	0	1	0
680	CT	CC	GG	CC	CC	CC	Male	Other	Crohn's disease	0	0	0	0	0	1	0	0	0	1	0	0	0	0	0	0	NA	0	0	0	1	1	1	20.98277436	13.27869039	NA	-0.251882272	FALSE	TRUE	0	0	1	2	0	1	1	0
681	TT	CC	GG	TT	CG	CC	Male	Caucasian	Crohn's disease	0	0	0	0	1	1	1	1	1	1	0	0	0	0	NA	NA	NA	NA	NA	NA	1	1	0	32.89790098	5.672826831	NA	NA	FALSE	FALSE	0	0	1	2	1	0	NA	0
682	CT	CT	GA	CC	CG	CC	Female	Caucasian	Crohn's disease	0	0	0	1	0	1	0	0	0	0	0	0	0	1	NA	NA	NA	NA	NA	NA	1	1	1	37.73020762	7.019849418	NA	NA	FALSE	FALSE	0	1	0	3	1	0	1	0
683	TT	CT	GA	CC	CC	CC	Male	Caucasian	Crohn's disease	NA	NA	NA	NA	1	1	1	1	1	1	0	0	NA	0	NA	NA	NA	NA	NA	NA	0	0	0	28.34770705	20.69815195	NA	NA	FALSE	FALSE	0	0	1	2	1	0	0	1
684	TT	TT	GG	CT	CC	CC	Female	Caucasian	Crohn's disease	0	0	0	0	0	1	0	0	0	0	0	0	0	1	NA	NA	NA	NA	NA	NA	0	1	1	24.64601871	24.5942277	NA	NA	FALSE	FALSE	0	1	0	3	0	1	NA	NA
685	CT	CC	GG	CC	CC	CC	Female	NA	Undetermined IBD	NA	NA	NA	NA	NA	NA	NA	NA	NA	NA	NA	NA	NA	0	NA	NA	NA	NA	NA	NA	0	0	0	65.06240018	6.521446498	NA	NA	FALSE	FALSE	0	0	0	NA	0	0	0	1
686	CC	CT	GG	CT	CC	CC	Male	NA	Undetermined IBD	NA	NA	NA	NA	NA	NA	NA	NA	NA	NA	NA	NA	NA	0	NA	NA	NA	NA	NA	NA	0	0	0	77.69997718	1.820670773	NA	NA	FALSE	FALSE	0	0	0	NA	0	0	NA	0
687	CT	TT	AA	CC	CC	CC	Female	NA	Undetermined IBD	NA	NA	NA	NA	NA	NA	NA	NA	NA	NA	1	NA	NA	0	NA	NA	NA	NA	NA	NA	0	0	0	37.26214921	9.995893224	NA	NA	FALSE	FALSE	0	0	0	NA	0	0	0	0
688	CT	TT	GG	CT	CC	CC	Male	Caucasian	Crohn's disease	0	0	0	0	0	0	0	1	1	1	1	1	0	0	0	0	NA	0	0	0	0	0	0	43.19233402	14.43109742	NA	NA	FALSE	FALSE	1	0	0	1	0	0	0	0
689	CC	CT	GG	CC	CG	CC	Female	NA	Lymphocytic colitis	NA	NA	NA	NA	NA	NA	NA	NA	NA	NA	NA	NA	NA	0	NA	NA	NA	NA	NA	NA	0	0	0	74.73214693	9.691991786	NA	NA	FALSE	FALSE	0	0	0	NA	0	0	0	0
690	CT	CC	GG	CC	CG	CC	Male	Jew	Crohn's disease	NA	NA	NA	1	NA	1	NA	NA	NA	NA	NA	NA	NA	0	0	1	NA	0	0	0	0	1	1	50.6091718	23.86310746	NA	NA	FALSE	FALSE	0	0	0	NA	1	2	1	1
691	CC	TT	AA	CC	CC	CC	Female	Caucasian	Crohn's disease	0	0	0	0	0	1	0	0	0	0	0	0	0	0	0	0	0	1	0	0	0	0	1	26.72952316	36.64350901	30.41763632	NA	TRUE	FALSE	0	1	0	3	0	1	NA	0
692	CT	CC	GG	CC	GG	CC	Female	Caucasian	Ulcerative colitis	0	0	0	0	0	0	0	NA	1	1	1	0	0	0	0	0	NA	0	0	0	1	1	0	20.72815423	20.25735797	NA	NA	FALSE	FALSE	1	0	0	1	0	0	1	0
693	CT	CC	GG	CT	GG	CC	Female	Caucasian	Ulcerative colitis	NA	NA	NA	NA	NA	NA	1	1	1	1	1	1	0	0	0	0	NA	0	0	0	0	0	0	22.04791239	13.30869268	NA	NA	FALSE	FALSE	0	0	0	NA	0	0	0	0
694	CT	CT	GG	CT	CG	CC	Female	Caucasian	Ulcerative colitis	NA	NA	NA	NA	NA	NA	0	0	0	0	0	1	NA	0	NA	NA	NA	NA	NA	NA	0	0	0	32.47900981	9.505817933	NA	NA	FALSE	FALSE	0	0	0	NA	0	0	0	0
695	TT	CT	GA	CC	CC	CC	Female	Caucasian	Crohn's disease	0	0	0	0	0	0	1	1	1	1	1	0	0	0	NA	NA	NA	NA	NA	NA	0	1	0	33.73020762	24.8788501	NA	NA	FALSE	FALSE	1	0	0	1	0	0	1	0
696	CT	CT	GA	CC	CC	CC	Female	Caucasian	Crohn's disease	0	0	0	0	0	1	1	1	1	0	0	0	0	0	NA	NA	NA	NA	NA	NA	0	1	0	33.6480721	5.711270819	NA	NA	FALSE	FALSE	0	0	1	2	0	0	1	1
697	CC	CT	GG	CC	CC	CC	Female	Caucasian	Ulcerative colitis	0	0	0	0	0	0	0	0	0	1	1	1	NA	0	NA	NA	NA	NA	NA	NA	1	1	0	34.72678531	11.31838923	NA	NA	FALSE	FALSE	1	0	0	1	0	0	NA	0
698	CT	CT	GG	CC	CC	CC	Female	Caucasian	Ulcerative colitis	NA	NA	NA	NA	NA	NA	0	0	0	0	1	1	0	0	NA	NA	NA	NA	NA	NA	1	1	0	24.64601871	13.23750856	NA	NA	FALSE	FALSE	0	0	0	NA	0	0	1	0
699	CT	CT	GA	CC	CG	CC	Male	Caucasian	Ulcerative colitis	0	0	0	0	0	0	0	0	0	0	0	1	0	NA	NA	NA	NA	NA	NA	NA	0	0	0	20.25735797	6.847364819	NA	NA	FALSE	FALSE	1	0	0	1	0	0	0	0
700	CT	CT	GG	CC	CG	CC	Female	Caucasian	Crohn's disease	NA	NA	0	0	0	0	1	1	1	1	1	0	NA	0	NA	NA	NA	NA	NA	NA	1	1	0	29.22108145	6.825462012	NA	NA	FALSE	FALSE	1	0	0	1	0	0	NA	0
701	CT	CT	GG	CT	CG	CC	Female	NA	Lymphocytic colitis	NA	NA	NA	NA	NA	NA	NA	NA	NA	NA	NA	NA	NA	0	NA	NA	NA	NA	NA	NA	0	0	0	44.45984486	5.166324435	NA	NA	FALSE	FALSE	0	0	0	NA	0	0	0	0
702	CT	CT	GA	CT	CG	CC	Male	Caucasian	Ulcerative colitis	0	0	0	0	0	0	0	0	0	0	0	1	0	0	NA	NA	NA	NA	NA	NA	0	0	0	68.14784394	6.398243212	NA	NA	FALSE	FALSE	1	0	0	1	0	0	0	0
703	CC	CT	GA	CC	CG	CC	Female	Caucasian	Ulcerative colitis	NA	NA	NA	NA	NA	NA	0	0	0	0	0	1	0	0	NA	NA	NA	NA	NA	NA	0	0	0	60.83219256	11.67419576	NA	NA	FALSE	FALSE	0	0	0	NA	0	0	0	0
704	CC	CC	GG	CC	CC	CC	Female	Caucasian	Ulcerative colitis	NA	NA	NA	NA	NA	NA	NA	NA	NA	NA	1	1	NA	0	NA	NA	NA	NA	NA	NA	0	0	0	29.64533425	20.23819302	NA	NA	FALSE	FALSE	0	0	0	NA	0	0	0	0
705	TT	CC	GG	CC	CG	CC	Male	Caucasian	Ulcerative colitis	NA	NA	NA	NA	NA	NA	0	0	0	0	1	1	0	0	NA	NA	NA	NA	NA	NA	0	0	0	60.31200091	15.05270363	NA	NA	FALSE	FALSE	0	0	0	NA	0	0	0	0
706	CT	CT	GG	CT	CG	CC	Female	Caucasian	Ulcerative colitis	0	0	0	0	0	0	1	1	1	1	1	1	NA	0	NA	NA	NA	NA	NA	NA	0	1	0	81.79306411	5.26226329	NA	NA	FALSE	FALSE	1	0	0	1	0	0	1	0
707	TT	CC	GG	CC	CG	CC	Male	Caucasian	Ulcerative colitis	NA	NA	NA	NA	NA	NA	1	1	1	1	1	1	NA	0	NA	NA	NA	NA	NA	NA	1	1	0	14.06433949	12.33675565	NA	NA	FALSE	FALSE	0	0	0	NA	0	0	NA	0
708	CT	TT	GA	CC	CC	CC	Male	Caucasian	Ulcerative colitis	NA	NA	NA	NA	NA	NA	0	0	0	0	0	1	NA	0	NA	NA	NA	NA	NA	NA	0	0	0	30.72678531	10.00684463	NA	NA	FALSE	FALSE	0	0	0	NA	0	0	0	1
709	CT	TT	GA	CT	CC	CT	Male	Caucasian	Crohn's disease	NA	NA	NA	NA	NA	NA	1	1	1	1	NA	NA	NA	0	1	1	0	0	0	0	0	1	1	61.64533425	8.397102441	NA	NA	FALSE	FALSE	0	0	0	NA	0	0	1	0
710	CT	CT	GA	CC	CC	CC	Female	Caucasian	Crohn's disease	NA	NA	NA	NA	NA	1	1	1	1	1	NA	NA	NA	0	NA	NA	NA	NA	NA	NA	0	0	0	20.9800365	5.26226329	NA	NA	FALSE	FALSE	0	0	1	2	0	0	0	1
711	CT	CT	GG	CT	CG	CC	Male	Caucasian	Ulcerative colitis	NA	NA	NA	NA	NA	NA	0	0	0	0	0	1	0	0	NA	NA	NA	NA	NA	NA	0	0	0	46.91569701	14.12742414	NA	NA	FALSE	FALSE	0	0	0	NA	0	0	0	0
712	CT	CC	GG	CC	CC	CT	Male	Caucasian	Crohn's disease	0	0	0	0	0	0	1	1	1	1	1	0	0	1	NA	NA	NA	NA	NA	NA	0	1	1	27.7562172	7.159479808	NA	NA	FALSE	FALSE	1	0	0	1	0	0	NA	1
713	TT	TT	GG	CT	CC	CC	Male	Caucasian	Crohn's disease	NA	NA	NA	NA	NA	NA	0	0	0	1	1	1	NA	0	0	1	0	0	0	0	0	1	0	28.91980379	3.238991558	NA	NA	FALSE	FALSE	0	0	0	NA	0	0	NA	0
714	CT	CT	GG	CT	CG	CC	Female	Caucasian	Ulcerative colitis	0	0	0	0	0	0	0	1	1	1	1	1	0	0	NA	NA	NA	NA	NA	NA	1	1	0	21.72746977	16.04928131	NA	NA	FALSE	FALSE	1	0	0	1	0	0	1	0
715	TT	CC	GG	CC	CC	CC	Male	Caucasian	Crohn's disease	0	0	0	0	0	1	0	0	0	0	0	0	0	0	0	0	NA	0	0	0	0	0	0	20.29842574	5.998631075	NA	NA	FALSE	FALSE	0	1	0	3	0	0	0	0
716	CC	CT	GA	CT	CC	CC	Male	Caucasian	Ulcerative colitis	NA	NA	NA	NA	NA	NA	0	1	1	1	1	1	0	0	NA	NA	NA	NA	NA	NA	0	0	0	23.54814054	10.17659138	NA	NA	FALSE	FALSE	0	0	0	NA	0	0	0	0
717	CC	CT	GG	CC	CC	CC	Female	Caucasian	Ulcerative colitis	NA	NA	NA	NA	NA	NA	1	1	1	1	1	1	0	0	NA	NA	NA	NA	NA	NA	0	1	0	58.72667123	18.85557837	NA	NA	FALSE	FALSE	0	0	0	NA	0	0	NA	0
718	CT	TT	GA	CT	CC	CC	Male	Caucasian	Ulcerative colitis	NA	NA	NA	NA	NA	NA	NA	NA	NA	NA	1	1	NA	0	NA	NA	NA	NA	NA	NA	0	0	1	12.73089208	11.61955282	NA	NA	FALSE	FALSE	0	0	0	NA	0	0	NA	0
719	CC	CC	GG	CC	GG	CC	Male	Caucasian	Ulcerative colitis	NA	NA	NA	NA	0	0	0	1	1	1	0	0	0	0	NA	NA	NA	NA	NA	NA	0	0	0	9.73020762	17.32797171	NA	NA	FALSE	FALSE	1	0	0	1	0	0	0	0
720	CT	CT	GG	TT	CC	CC	Male	Caucasian	Ulcerative colitis	NA	NA	NA	NA	0	0	0	0	0	1	1	1	NA	NA	NA	NA	NA	NA	NA	NA	0	0	0	52.72815423	15.56753365	NA	NA	FALSE	FALSE	1	0	0	1	0	0	0	0
721	CC	CC	GG	CT	CG	CC	Male	Caucasian	Crohn's disease	0	0	0	0	0	1	1	1	0	0	0	0	0	0	NA	NA	NA	NA	NA	NA	0	1	1	19.72883869	30.18480493	NA	0	FALSE	TRUE	0	0	1	2	0	1	NA	0
722	CT	CC	GG	CT	CC	CC	Female	Caucasian	Crohn's disease	NA	NA	0	0	0	1	1	0	0	0	0	0	1	1	NA	NA	NA	NA	NA	NA	0	1	1	24.08213552	14.2532512	0.073921971	NA	TRUE	FALSE	0	0	1	2	0	1	NA	0
723	CC	CC	GG	CT	CG	CC	Female	Caucasian	Crohn's disease	NA	NA	0	0	0	1	1	1	0	0	0	0	0	0	NA	NA	NA	NA	NA	NA	0	1	1	49.56319872	9.87816564	0	NA	TRUE	FALSE	0	0	1	2	0	1	NA	0
724	CT	CC	GG	CC	CG	CC	Female	Caucasian	Ulcerative colitis	0	0	0	0	0	0	0	0	0	0	0	1	1	0	NA	NA	NA	NA	NA	NA	0	0	0	45.70009126	4.865160849	NA	NA	FALSE	FALSE	1	0	0	1	0	0	0	0
725	CT	CC	GG	CT	CG	CC	Male	Caucasian	Crohn's disease	NA	NA	NA	NA	NA	1	1	1	1	1	1	NA	NA	0	NA	NA	NA	NA	NA	NA	0	1	0	24.23271732	6.792607803	NA	NA	FALSE	FALSE	0	0	1	2	0	0	NA	1
726	CT	CT	GA	CT	CC	CC	Female	Caucasian	Ulcerative colitis	0	0	0	0	0	0	0	0	0	1	1	1	0	0	0	0	NA	0	0	0	0	0	0	53.72746977	19.91238877	NA	NA	FALSE	FALSE	1	0	0	1	0	0	0	0
727	CT	CC	GG	CC	GG	CC	Male	Caucasian	Crohn's disease	0	0	0	0	0	1	0	0	0	0	0	0	0	0	0	0	NA	0	0	0	0	1	1	36.90611453	12.07392197	NA	-0.17522245	FALSE	TRUE	0	1	0	3	0	1	NA	0
728	TT	CT	GA	CC	CC	CC	Female	Caucasian	Crohn's disease	0	0	0	0	0	1	1	1	0	0	0	0	0	0	1	0	NA	0	0	0	0	1	0	40.72815423	10.52167465	NA	NA	FALSE	FALSE	0	0	1	2	0	0	NA	0
729	CT	CC	GG	CC	GG	CC	Male	Caucasian	Crohn's disease	0	0	1	1	1	1	0	0	0	0	0	0	0	0	0	0	NA	0	0	0	0	0	1	21.72746977	31.38957335	0	NA	TRUE	FALSE	0	1	0	3	1	1	NA	0
730	TT	CT	GG	CT	CG	CC	Male	Caucasian	Crohn's disease	0	0	0	0	0	1	1	1	0	0	0	0	0	0	0	0	NA	0	0	0	1	1	1	18.72952316	28.29306411	NA	0	FALSE	TRUE	0	0	1	2	0	4	1	1
731	CC	TT	AA	CC	CC	CC	Male	Caucasian	Ulcerative colitis	0	0	0	0	0	0	0	0	0	0	0	1	0	NA	NA	NA	NA	NA	NA	NA	0	0	0	58.11635866	13.00479124	NA	NA	FALSE	FALSE	1	0	0	1	0	0	0	0
732	CT	CC	GG	CT	CC	CC	Male	Caucasian	Ulcerative colitis	0	0	0	0	0	0	0	1	1	1	1	1	0	0	NA	NA	NA	NA	NA	NA	0	0	1	32.72815423	26.30538444	NA	NA	FALSE	FALSE	1	0	0	1	0	2	1	0
733	TT	CT	GA	CT	CG	CC	Female	Caucasian	Crohn's disease	0	0	0	0	0	0	1	1	1	1	1	1	0	0	NA	NA	NA	NA	NA	NA	0	0	0	64.10677618	1.560460872	NA	NA	FALSE	FALSE	1	0	0	1	0	0	NA	0
734	CT	CT	GG	CC	CC	CC	Male	Caucasian	Crohn's disease	0	0	0	0	0	1	0	0	0	0	0	0	0	0	NA	NA	NA	NA	NA	NA	0	0	0	41.64533425	6.631188684	NA	NA	FALSE	FALSE	0	1	0	3	0	0	0	0
735	CC	CT	GG	CC	CC	CC	Male	Caucasian	Crohn's disease	0	0	0	0	0	1	0	0	0	0	0	0	0	0	NA	NA	NA	NA	NA	NA	1	1	1	33.47832535	7.466119097	NA	NA	FALSE	FALSE	0	1	0	3	0	1	1	0
736	CC	CC	GG	CC	CG	CC	Female	Caucasian	Crohn's disease	1	1	1	0	0	0	0	0	0	0	0	0	0	0	1	1	0	0	0	0	1	1	1	41.64533425	7.367556468	NA	-16.91718001	FALSE	TRUE	0	0	0	NA	1	0	1	0
737	CT	CC	GG	CT	GG	CC	Female	Caucasian	Ulcerative colitis	NA	NA	NA	NA	NA	NA	NA	NA	NA	1	1	1	0	NA	NA	NA	NA	NA	NA	NA	0	0	0	40.73089208	13.05407255	NA	NA	FALSE	FALSE	0	0	0	NA	0	0	0	0
738	CT	CC	GG	CC	CG	CC	Male	Caucasian	Crohn's disease	0	0	0	0	0	1	0	0	0	0	0	0	0	0	NA	NA	NA	NA	NA	NA	0	1	0	67.17864476	6.083504449	NA	NA	FALSE	FALSE	0	1	0	3	0	0	NA	0
739	TT	CC	GG	CT	CG	CC	Male	Caucasian	Crohn's disease	0	0	0	0	0	1	0	0	0	0	1	0	0	1	NA	NA	NA	NA	NA	NA	0	1	1	56.18069815	5.316792151	NA	NA	FALSE	FALSE	0	0	1	2	0	0	1	0
740	CT	CT	GG	CT	CG	CC	Female	Caucasian	Ulcerative colitis	0	0	0	0	0	0	0	0	1	1	1	1	0	0	NA	NA	NA	NA	NA	NA	1	1	0	55.72883869	6.294433037	NA	NA	FALSE	FALSE	1	0	0	1	0	0	NA	0
741	TT	CC	GG	CC	CG	CC	Male	Caucasian	Ulcerative colitis	0	0	0	0	0	0	0	NA	0	1	1	1	0	NA	NA	NA	NA	NA	NA	NA	0	1	0	27.36481862	8.147729865	NA	NA	FALSE	FALSE	1	0	0	1	0	0	NA	0
742	CC	CT	GA	CC	CG	CC	Male	Caucasian	Ulcerative colitis	0	0	0	0	0	0	1	1	1	1	1	1	0	0	NA	NA	NA	NA	NA	NA	0	1	0	25.39356605	10.54882501	NA	NA	FALSE	FALSE	1	0	0	1	0	0	NA	0
743	CT	CT	GA	CC	CG	CC	Male	Caucasian	Ulcerative colitis	0	0	0	0	0	NA	1	1	1	1	NA	1	0	0	NA	NA	NA	NA	NA	NA	0	0	0	37.42904403	5.585215606	NA	NA	FALSE	FALSE	0	0	0	NA	0	0	0	0
744	CC	CT	GG	CC	CC	CC	Female	NA	Ulcerative colitis	NA	NA	NA	NA	NA	NA	NA	NA	NA	1	1	1	NA	0	0	0	NA	0	0	0	1	1	0	31.16769336	9.760323979	NA	NA	FALSE	FALSE	0	0	0	NA	0	0	1	0
745	CT	CT	GG	CC	CC	CC	Female	NA	Crohn's disease	NA	NA	NA	NA	NA	1	1	NA	1	1	1	1	NA	0	1	0	0	0	0	0	1	1	1	33.64533425	17.19096509	10.98425736	NA	TRUE	FALSE	0	0	1	2	0	3	1	1
746	CC	CC	GG	CC	GG	CC	Male	Caucasian	Ulcerative colitis	0	0	0	0	0	0	0	0	1	1	1	1	0	0	0	0	NA	0	0	0	1	1	0	43.48790783	12.22450376	NA	NA	FALSE	FALSE	1	0	0	1	0	0	NA	0
747	CC	CT	GG	CC	CC	CC	Female	NA	Crohn's disease	NA	NA	NA	NA	NA	1	1	0	0	0	NA	NA	NA	0	1	0	0	0	0	0	1	1	0	26.14647502	14.84451289	8.169746749	NA	TRUE	FALSE	0	0	1	2	0	0	1	0
748	CT	CT	GA	CC	CC	CC	Male	NA	Ulcerative colitis	0	0	0	0	0	0	0	0	1	1	0	0	0	0	NA	NA	NA	NA	NA	NA	0	0	0	25.60700433	18.87474333	NA	NA	FALSE	FALSE	1	0	0	1	0	0	0	0
749	CT	CT	GA	CC	CG	CC	Female	NA	Undetermined IBD	0	0	0	0	0	0	0	1	1	1	0	0	0	0	NA	NA	NA	NA	NA	NA	0	0	0	43.23066393	2.151950719	NA	NA	FALSE	FALSE	1	0	0	1	0	0	NA	1
750	CT	CC	GG	CC	GG	CC	Female	NA	Ulcerative colitis	0	0	0	0	0	0	0	0	0	0	1	1	0	0	NA	NA	NA	NA	NA	NA	0	0	0	33.72746977	15.17590691	NA	NA	FALSE	FALSE	1	0	0	1	0	0	0	0
751	TT	TT	GA	CC	CC	CT	Male	NA	Crohn's disease	0	0	0	0	0	1	1	1	1	1	1	1	0	0	NA	NA	NA	NA	NA	NA	0	1	0	19.61932466	9.034907598	NA	NA	FALSE	FALSE	0	0	1	2	0	0	NA	0
752	CC	CT	GA	CC	CC	CC	Male	NA	Crohn's disease	0	0	0	NA	1	1	0	0	0	0	0	0	0	0	NA	NA	NA	NA	NA	NA	0	1	1	62.72667123	18.65035364	NA	NA	FALSE	FALSE	0	1	0	3	1	1	1	NA
753	CT	CC	GG	CC	CG	CC	Female	NA	Lymphocytic colitis	0	0	0	0	0	0	0	1	1	1	1	1	0	0	NA	NA	NA	NA	NA	NA	0	0	0	60.58031029	9.399041752	NA	NA	FALSE	FALSE	1	0	0	1	0	0	0	0
754	CC	CT	GA	CC	CC	CC	Male	NA	Lymphocytic colitis	0	0	0	0	0	0	0	1	1	0	0	0	0	0	NA	NA	NA	NA	NA	NA	0	0	0	58.85820214	8.758384668	NA	NA	FALSE	FALSE	1	0	0	1	0	0	0	0
755	CT	TT	GA	CT	CC	CC	Male	NA	Lymphocytic colitis	0	0	0	0	0	0	1	1	1	1	1	1	0	NA	NA	NA	NA	NA	NA	NA	0	0	0	68.89504905	6.036960986	NA	NA	FALSE	FALSE	1	0	0	1	0	0	0	1
756	CT	TT	AA	CT	CC	CC	Female	NA	Crohn's disease	0	0	0	0	0	1	0	1	0	0	0	0	0	1	NA	NA	NA	NA	NA	NA	0	1	0	40.29295003	10.5159708	NA	0.703513575	FALSE	TRUE	0	0	1	2	0	0	1	0
757	CT	CC	GG	CC	GG	CC	Male	NA	Crohn's disease	0	0	0	0	0	NA	NA	0	0	0	0	0	0	0	0	0	0	1	0	0	1	1	0	66.51870865	8.462696783	NA	NA	FALSE	FALSE	0	0	0	NA	0	0	NA	1
758	TT	CT	GG	CC	CG	CC	Female	NA	Crohn's disease	0	0	0	0	0	1	0	0	0	0	0	0	0	0	1	0	0	0	0	0	1	1	1	45.31964408	9.642596395	0	NA	TRUE	FALSE	0	1	0	3	0	0	NA	0
759	CC	CT	GG	CC	CC	CC	Male	NA	Lymphocytic colitis	0	0	0	0	0	0	1	1	1	1	1	1	0	0	NA	NA	NA	NA	NA	NA	0	0	0	56.59126169	13.54152407	NA	NA	FALSE	FALSE	1	0	0	1	0	0	0	NA
760	CC	TT	AA	CC	CC	CC	Male	NA	Ulcerative colitis	0	0	0	0	0	0	0	0	0	0	1	1	0	0	NA	NA	NA	NA	NA	NA	0	0	0	33.08145106	9.478325348	NA	NA	FALSE	FALSE	1	0	0	1	0	0	0	0
761	CT	CT	GA	CC	CC	CC	Male	NA	Ulcerative colitis	0	0	0	0	0	0	0	0	1	0	0	1	0	0	NA	NA	NA	NA	NA	NA	0	0	0	38.0149441	6.094569929	NA	NA	FALSE	FALSE	1	0	0	1	0	0	0	1
762	TT	CT	GA	CC	CC	CC	Male	NA	Ulcerative colitis	0	0	0	0	0	0	0	0	0	0	1	1	0	0	NA	NA	NA	NA	NA	NA	0	1	0	34.32169747	21.9301848	NA	NA	FALSE	FALSE	1	0	0	1	0	0	NA	NA
763	TT	CC	GG	CT	CC	CC	Female	Caucasian	Crohn's disease	0	0	0	0	0	0	1	1	0	0	0	1	0	0	NA	NA	NA	NA	NA	NA	1	1	0	29.52760666	8.470910335	NA	NA	FALSE	FALSE	1	0	0	1	0	0	NA	0
764	CC	CT	GA	CC	CG	CC	Female	Caucasian	Ulcerative colitis	0	0	0	0	0	0	0	0	0	0	1	1	0	0	NA	NA	NA	NA	NA	NA	0	0	0	37.54950947	7.077344285	NA	NA	FALSE	FALSE	1	0	0	1	0	0	0	0
765	CT	CT	GA	CC	CC	CC	Male	Caucasian	Ulcerative colitis	0	0	0	0	0	0	0	0	0	0	0	1	0	0	NA	NA	NA	NA	NA	NA	0	0	0	42.62548483	6.110882957	NA	NA	FALSE	FALSE	1	0	0	1	0	0	0	0
766	CC	CT	GA	CC	CC	CC	Male	Caucasian	Crohn's disease	0	0	0	0	0	1	0	1	1	1	1	1	0	0	NA	NA	NA	NA	NA	NA	0	0	0	31.19233402	15.58647045	NA	NA	FALSE	FALSE	0	0	1	2	0	0	0	0
767	CT	CT	GA	CT	CC	CC	Male	Caucasian	Ulcerative colitis	0	0	0	0	0	0	1	1	1	1	1	0	0	0	NA	NA	NA	NA	NA	NA	0	0	0	30.5214465	0.262833676	NA	NA	FALSE	FALSE	1	0	0	1	0	0	NA	0
768	TT	CC	GA	CC	CG	CC	Female	Caucasian	Crohn's disease	0	0	0	0	0	1	0	0	0	0	0	0	0	0	NA	NA	NA	NA	NA	NA	1	1	0	21.60700433	7.282683094	0	NA	TRUE	FALSE	0	1	0	3	0	0	NA	0
769	CT	TT	GA	CT	CC	CC	Female	Caucasian	Ulcerative colitis	NA	NA	NA	NA	NA	NA	NA	1	1	1	1	1	0	0	NA	NA	NA	NA	NA	NA	1	1	0	43.77538216	3.277321469	NA	NA	FALSE	FALSE	0	0	0	NA	0	0	1	0
770	TT	CT	GA	CC	CC	CC	Female	Caucasian	Crohn's disease	0	1	1	0	0	0	0	1	1	1	1	0	0	0	1	NA	NA	NA	NA	NA	0	1	0	18.19301848	17.83709788	NA	NA	FALSE	FALSE	1	0	0	1	1	0	1	1
771	CT	CT	GA	TT	CC	CC	Male	Caucasian	Crohn's disease	0	0	0	0	0	1	1	1	1	1	1	1	NA	1	NA	NA	NA	NA	NA	NA	0	1	0	16.19438741	28.36402008	NA	NA	FALSE	FALSE	0	0	1	2	0	0	1	0
772	CC	CC	GG	CC	CG	CC	Male	Caucasian	Ulcerative colitis	0	0	0	0	0	0	0	0	0	0	1	1	NA	NA	NA	NA	NA	NA	NA	NA	0	0	0	12.76386037	8.336869724	NA	NA	FALSE	FALSE	1	0	0	1	0	0	0	0
773	TT	CC	GG	CT	CG	CC	Male	Caucasian	Ulcerative colitis	NA	NA	NA	NA	NA	NA	0	0	0	0	1	1	0	0	NA	NA	NA	NA	NA	NA	0	0	0	36.47627196	4.594227698	NA	NA	FALSE	FALSE	0	0	0	NA	0	0	0	0
774	CT	TT	GG	CC	CC	CC	Female	Caucasian	Ulcerative colitis	NA	NA	NA	NA	NA	NA	0	0	0	0	1	1	0	0	NA	NA	NA	NA	NA	NA	0	0	0	36.52281542	7.074606434	NA	NA	FALSE	FALSE	0	0	0	NA	0	0	0	1
775	TT	CT	GA	CT	CG	CC	Male	Caucasian	Ulcerative colitis	NA	NA	NA	NA	NA	NA	0	0	0	0	1	1	0	0	NA	NA	NA	NA	NA	NA	0	1	0	33.19370294	12.36949578	NA	NA	FALSE	FALSE	0	0	0	NA	0	0	NA	0
776	CT	TT	GA	CT	CC	CC	Female	Caucasian	Ulcerative colitis	NA	NA	NA	NA	NA	NA	0	0	1	1	1	1	0	0	NA	NA	NA	NA	NA	NA	0	0	0	32.47900981	8.580538444	NA	NA	FALSE	FALSE	0	0	0	NA	0	0	0	0
777	CT	TT	GA	CC	CC	CC	Male	Caucasian	Ulcerative colitis	NA	NA	NA	NA	NA	NA	0	0	1	1	1	1	1	0	NA	NA	NA	NA	NA	NA	0	0	0	20.86230892	30.04517454	NA	NA	FALSE	FALSE	0	0	0	NA	0	0	0	0
778	CT	CT	GA	CC	CG	CC	Female	Caucasian	Ulcerative colitis	NA	NA	NA	NA	NA	NA	0	0	0	0	1	1	0	0	NA	NA	NA	NA	NA	NA	0	0	0	22.5269222	6.403832991	NA	NA	FALSE	FALSE	0	0	0	NA	0	0	0	1
779	TT	CC	GG	CC	CC	CC	Female	NA	Undetermined IBD	0	0	0	1	1	0	1	1	1	1	1	1	0	0	NA	NA	NA	NA	NA	NA	1	1	0	35.14852841	7.737052247	NA	NA	FALSE	FALSE	1	0	0	1	1	0	1	0
780	CC	CC	GG	CC	CG	CC	Male	Caucasian	Ulcerative colitis	NA	NA	NA	NA	NA	NA	1	1	1	1	1	1	NA	NA	NA	NA	NA	NA	NA	NA	0	1	0	24.73089208	8.120465435	NA	NA	FALSE	FALSE	0	0	0	NA	0	0	1	NA
781	CT	CC	GG	CC	CG	CC	Female	Caucasian	Ulcerative colitis	0	0	0	0	0	0	0	0	0	0	0	1	0	NA	NA	NA	NA	NA	NA	NA	0	0	0	70.72667123	11.29101072	NA	NA	FALSE	FALSE	1	0	0	1	0	0	0	0
782	TT	CT	GA	CT	CG	CC	Female	Caucasian	Crohn's disease	0	0	0	0	1	1	1	0	0	0	0	0	0	0	NA	NA	NA	NA	NA	NA	1	1	1	32.3559206	2.291467032	0	0	TRUE	TRUE	0	0	1	2	1	1	1	0
783	CC	TT	GA	CC	CC	CT	Male	Caucasian	Crohn's disease	0	0	0	0	0	0	1	1	1	1	1	1	0	0	NA	NA	NA	1	NA	NA	1	1	0	29.72746977	8.213552361	NA	NA	FALSE	FALSE	1	0	0	1	0	0	1	0
784	TT	TT	GA	CT	CC	CC	Female	Caucasian	Crohn's disease	0	0	0	0	0	0	0	0	1	1	0	0	0	0	NA	NA	NA	NA	NA	NA	0	1	0	22.72952316	16.71731691	NA	NA	FALSE	FALSE	1	0	0	1	0	0	NA	1
785	CC	CC	GG	CC	CG	CT	Male	Caucasian	Crohn's disease	0	0	0	0	0	1	1	1	1	1	1	1	1	1	NA	NA	NA	NA	NA	NA	1	1	0	14.72952316	21.99589322	NA	17.06502396	FALSE	TRUE	0	0	1	2	0	0	1	0
786	CT	CT	GG	CT	CG	CC	Female	Caucasian	Ulcerative colitis	0	0	0	0	0	0	1	1	1	1	1	1	0	0	NA	NA	NA	NA	NA	NA	0	0	0	26.12457221	19.89596167	NA	NA	FALSE	FALSE	1	0	0	1	0	0	0	0
787	CT	CT	GA	CT	CG	CC	Female	Caucasian	Crohn's disease	0	0	0	0	0	1	0	0	0	0	0	0	0	0	0	0	NA	0	0	0	0	0	0	32.19438741	40.67339722	NA	NA	FALSE	FALSE	0	1	0	3	0	0	0	0
788	CT	CT	GA	CC	CC	CC	Male	Caucasian	Ulcerative colitis	0	0	0	0	0	0	0	0	0	0	0	1	0	0	0	0	NA	0	0	0	0	0	0	49.19370294	16.39687429	NA	NA	FALSE	FALSE	1	0	0	1	0	0	0	0
789	TT	TT	GA	CC	CC	CC	Male	Asian	Crohn's disease	0	0	0	0	0	1	1	1	0	0	0	0	0	0	0	0	NA	0	0	0	1	1	1	38.72952316	11.56205795	NA	NA	FALSE	FALSE	0	0	1	2	0	1	1	0
790	TT	CT	GG	CT	CC	CC	Female	Caucasian	Crohn's disease	0	0	0	NA	NA	1	0	0	0	0	0	0	0	0	NA	NA	NA	NA	NA	NA	1	1	1	18.19301848	11.54814054	NA	NA	FALSE	FALSE	0	1	0	3	0	1	NA	0
791	TT	TT	GA	CT	CC	CC	Male	Caucasian	Crohn's disease	0	0	0	0	0	1	1	1	1	1	1	NA	1	1	NA	NA	NA	NA	NA	NA	1	1	1	38.98163358	31.35112936	30.08350445	NA	TRUE	FALSE	0	0	1	2	0	1	NA	0
792	CC	CT	GA	CC	CC	CC	Male	Caucasian	Crohn's disease	0	0	0	0	1	1	0	0	0	0	0	0	0	0	NA	NA	NA	NA	NA	NA	1	0	1	22.69119325	1.785078713	NA	0	FALSE	TRUE	0	1	0	3	1	1	NA	NA
793	CT	CC	GG	TT	CG	CC	Male	Caucasian	Crohn's disease	NA	NA	NA	NA	NA	1	0	0	0	0	0	0	0	0	NA	NA	NA	NA	NA	NA	1	1	1	34.72952316	0.662673968	NA	NA	FALSE	FALSE	0	1	0	3	0	1	NA	0
794	TT	CT	GG	CC	CG	CC	Male	Caucasian	Crohn's disease	0	0	0	0	0	1	0	0	0	0	0	0	0	0	1	0	NA	0	0	0	1	1	0	25.72746977	19.29374857	NA	2.001368925	FALSE	TRUE	0	1	0	3	0	0	NA	0
795	CC	TT	AA	CT	CC	CC	Male	Caucasian	Crohn's disease	0	0	0	0	0	1	1	1	0	0	0	0	0	0	0	0	NA	0	0	0	0	0	0	14.72952316	31.89322382	NA	NA	FALSE	FALSE	0	0	1	2	0	0	0	0
796	CT	CT	GG	CT	CC	CC	Female	NA	Crohn's disease	0	0	0	0	0	0	0	NA	1	1	1	1	0	0	0	0	NA	0	0	0	0	0	0	39.72883869	20.29580196	NA	NA	FALSE	FALSE	1	0	0	1	0	0	0	0
797	CC	TT	GA	CT	CC	CC	Male	Caucasian	Ulcerative colitis	0	0	0	0	0	0	0	0	0	0	1	1	0	0	0	0	NA	0	0	0	0	0	0	53.73020762	12.54768423	NA	NA	FALSE	FALSE	1	0	0	1	0	0	0	0
798	TT	CC	GG	TT	GG	CT	Male	Caucasian	Crohn's disease	0	0	0	0	0	0	1	1	1	1	1	0	0	0	NA	NA	NA	NA	NA	NA	0	0	0	18.64738763	10.07255305	NA	NA	FALSE	FALSE	1	0	0	1	0	0	0	1
799	TT	CC	GG	TT	CC	CC	Male	Caucasian	Crohn's disease	0	0	0	0	0	0	1	1	1	1	1	1	0	0	NA	NA	NA	NA	NA	NA	0	0	0	49.31690623	9.026694045	NA	NA	FALSE	FALSE	1	0	0	1	0	0	0	0
800	CT	CC	GG	CC	CG	CC	Female	Caucasian	Crohn's disease	0	0	0	0	0	1	1	1	1	1	1	1	0	0	NA	NA	NA	NA	NA	NA	0	0	0	31.03353867	3.227926078	NA	NA	FALSE	FALSE	0	0	1	2	0	0	NA	1
801	CC	CT	GA	CC	CC	CC	Male	Caucasian	Ulcerative colitis	0	0	0	0	0	0	0	0	0	0	1	1	0	0	NA	NA	NA	NA	NA	NA	0	0	0	27.72883869	16.81587953	NA	NA	FALSE	FALSE	1	0	0	1	0	0	0	0
802	CT	CC	GG	CC	CC	CC	Female	Caucasian	Crohn's disease	0	0	0	0	0	1	1	1	1	1	1	1	0	0	NA	NA	NA	NA	NA	NA	1	1	1	60.81576546	9.84257358	NA	NA	FALSE	FALSE	0	0	1	2	0	1	NA	0
803	CT	TT	GA	CT	CC	CC	Male	Caucasian	Ulcerative colitis	0	0	0	0	0	0	0	0	0	0	0	1	0	0	NA	NA	NA	NA	NA	NA	0	0	0	27.5892083	0.323066393	NA	NA	FALSE	FALSE	1	0	0	1	0	0	NA	0
804	TT	CT	GA	CC	CC	CC	Female	Caucasian	Crohn's disease	0	0	0	0	0	1	0	0	0	0	0	0	0	0	NA	NA	NA	NA	NA	NA	1	1	0	79.64658909	6.743440566	NA	NA	FALSE	FALSE	0	1	0	3	0	0	1	0
805	CC	TT	GA	CT	CC	CC	Male	Caucasian	Ulcerative colitis	0	0	0	0	0	0	0	0	0	0	1	1	0	NA	NA	NA	NA	NA	NA	NA	0	0	0	67.23340178	6.858316222	NA	NA	FALSE	FALSE	1	0	0	1	0	0	0	0
806	CT	CT	GG	CC	CC	CC	Male	Caucasian	Ulcerative colitis	0	0	0	0	0	0	0	0	0	0	1	1	0	NA	NA	NA	NA	NA	NA	NA	0	0	0	55.93691535	6.168491901	NA	NA	FALSE	FALSE	1	0	0	1	0	0	0	0
807	CT	CC	GG	CC	CC	CT	Female	Caucasian	Ulcerative colitis	0	0	0	0	0	0	0	0	0	0	0	1	0	0	NA	NA	NA	NA	NA	NA	0	0	0	65.97113849	6.110997034	NA	NA	FALSE	FALSE	1	0	0	1	0	0	0	0
808	CT	TT	GG	CC	CC	CC	Female	Caucasian	Crohn's disease	0	0	0	0	0	0	0	0	1	1	1	1	0	0	0	0	0	1	0	0	0	0	0	23.02806297	5.344284736	NA	NA	FALSE	FALSE	1	0	0	1	0	0	0	0
809	CC	CT	GG	CC	CG	CC	Female	Caucasian	Crohn's disease	NA	NA	NA	NA	NA	1	NA	NA	NA	NA	NA	NA	NA	0	NA	NA	NA	NA	NA	NA	1	1	1	44.81302761	7.304699977	NA	NA	FALSE	FALSE	0	0	0	NA	0	3	1	0
810	CT	CC	GG	CC	GG	CC	Female	Caucasian	Ulcerative colitis	0	0	0	NA	NA	0	0	0	0	0	1	1	0	0	NA	NA	NA	NA	NA	NA	1	1	0	42.57072781	16.93908282	NA	NA	FALSE	FALSE	1	0	0	1	0	0	1	0
811	CC	CT	GA	CT	CC	CC	Male	Caucasian	Ulcerative colitis	0	0	0	NA	NA	NA	0	0	0	0	0	1	0	0	NA	NA	NA	NA	NA	NA	0	1	0	47.33744011	5.681040383	NA	NA	FALSE	FALSE	0	0	0	NA	0	0	NA	0
812	CT	CC	GG	CC	CC	CC	Female	Caucasian	Ulcerative colitis	0	0	0	0	0	0	0	0	0	1	1	1	0	0	1	0	0	0	0	0	0	1	0	25.06776181	12.42425279	NA	NA	FALSE	FALSE	1	0	0	1	0	0	1	0
813	CT	CT	GG	CT	CG	CC	Male	Caucasian	Ulcerative colitis	NA	NA	NA	NA	NA	NA	1	1	1	1	1	1	0	0	1	0	0	0	0	0	0	1	0	39.5618298	19.7153776	NA	NA	FALSE	FALSE	0	0	0	NA	0	0	1	1
814	CT	CT	GA	CT	CG	CC	Female	Caucasian	Ulcerative colitis	NA	NA	NA	NA	NA	0	0	0	0	0	1	1	0	0	NA	NA	NA	NA	NA	NA	0	0	0	54.62000913	0.544946384	NA	NA	FALSE	FALSE	1	0	0	1	0	0	NA	0
815	CT	CT	GG	CT	CC	CC	Male	Caucasian	Crohn's disease	NA	NA	NA	NA	NA	1	NA	NA	NA	NA	NA	NA	NA	1	0	0	NA	0	0	0	0	1	0	27.47969427	18.43942505	NA	NA	FALSE	FALSE	0	0	0	NA	0	0	NA	0
816	CC	CT	GA	CC	CC	CT	Male	Caucasian	Crohn's disease	0	0	1	0	0	1	0	0	0	0	0	0	0	0	NA	NA	NA	NA	NA	NA	0	1	0	32.55019393	5.155373032	NA	NA	FALSE	FALSE	0	1	0	3	1	0	NA	1
817	CC	CC	GG	CC	GG	CC	Female	NA	Crohn's disease	0	0	0	0	0	1	0	0	0	0	0	0	0	0	NA	NA	NA	NA	NA	NA	1	1	1	28.71994068	6.149212868	NA	NA	FALSE	FALSE	0	1	0	3	0	1	NA	1
818	CC	CT	GG	CC	CC	CC	Male	Caucasian	Crohn's disease	0	0	0	0	0	1	0	0	0	0	0	0	0	0	NA	NA	NA	NA	NA	NA	0	1	0	23.60837326	17.4785535	NA	NA	FALSE	FALSE	0	1	0	3	0	0	NA	0
819	CT	CT	GA	CT	CC	CT	Female	Caucasian	Crohn's disease	0	0	0	0	0	1	1	0	0	0	0	0	0	0	0	1	0	0	0	0	1	1	1	40.74731919	6.239561944	NA	NA	FALSE	FALSE	0	0	1	2	0	1	NA	1
820	CC	CT	GA	CT	CC	CC	Male	Caucasian	Ulcerative colitis	NA	NA	NA	NA	NA	NA	0	1	1	1	1	1	0	0	NA	NA	NA	NA	NA	NA	0	0	0	53.95471138	4.840520192	NA	NA	FALSE	FALSE	0	0	0	NA	0	0	0	0
821	CT	CC	GG	TT	GG	CC	Male	Caucasian	Crohn's disease	0	0	0	0	0	1	1	1	1	1	1	0	0	1	NA	NA	NA	NA	NA	NA	0	1	0	41.01836642	6.042550764	NA	NA	FALSE	FALSE	0	0	1	2	0	0	1	0
822	CT	TT	GG	CC	CC	CC	Female	Caucasian	Crohn's disease	0	0	0	0	0	0	0	0	0	0	1	1	1	0	NA	NA	NA	NA	NA	NA	1	1	0	17.4755875	8.561373488	NA	NA	FALSE	FALSE	1	0	0	1	0	0	NA	0
823	TT	CT	GG	CC	CC	CC	Female	NA	Undetermined IBD	NA	NA	NA	NA	NA	NA	NA	NA	NA	NA	NA	NA	NA	NA	NA	NA	NA	NA	NA	NA	0	0	0	45.11978097	5.757586128	NA	NA	FALSE	FALSE	0	0	0	NA	0	0	0	0
824	CT	CC	GG	CC	CC	CC	Female	NA	Crohn's disease	0	0	0	0	0	1	0	0	0	0	0	0	0	0	NA	NA	NA	NA	1	NA	0	1	0	25.19370294	15.5618298	14.67750399	NA	TRUE	FALSE	0	1	0	3	0	0	NA	1
825	TT	CT	GG	CT	CG	CC	Male	Caucasian	Crohn's disease	0	0	0	0	0	1	0	0	0	0	1	1	0	0	NA	NA	NA	NA	NA	NA	0	0	0	32.6022131	3.622290668	NA	NA	FALSE	FALSE	0	0	1	2	0	0	NA	0
826	CT	TT	GA	CC	CC	CC	Male	Caucasian	Crohn's disease	0	0	0	0	0	1	0	0	0	0	0	0	0	0	0	0	1	0	0	0	0	1	0	22.06433949	9.853410906	NA	NA	FALSE	FALSE	0	1	0	3	0	0	1	0
827	CT	CT	GA	CC	CC	CC	Male	Caucasian	Ulcerative colitis	NA	NA	NA	NA	NA	NA	1	1	1	1	1	1	0	0	NA	NA	NA	NA	NA	NA	0	0	0	18.42835957	0.199863107	NA	NA	FALSE	FALSE	0	0	0	NA	0	0	NA	0
828	TT	CC	GG	CC	CG	CC	Male	Caucasian	Crohn's disease	0	0	0	0	0	1	0	0	0	0	0	0	0	0	0	0	NA	0	0	0	1	1	1	21.72758385	47.96703171	NA	NA	FALSE	FALSE	0	1	0	3	0	1	1	0
829	TT	CT	GG	CC	CC	CC	Male	Caucasian	Crohn's disease	0	0	0	0	0	1	0	0	0	1	1	1	0	0	NA	NA	NA	NA	NA	NA	0	1	0	38.77332877	2.609285877	NA	NA	FALSE	FALSE	0	0	1	2	0	0	NA	0
830	TT	TT	GA	CT	CC	CC	Female	Caucasian	Crohn's disease	0	0	0	0	0	1	0	0	0	0	0	0	0	0	NA	NA	NA	NA	NA	NA	1	1	1	51.60563541	3.961670089	NA	0.041067762	FALSE	TRUE	0	1	0	3	0	1	NA	0
831	CT	CT	GG	CT	CG	CC	Female	Caucasian	Ulcerative colitis	NA	NA	NA	NA	NA	NA	0	0	0	0	0	1	0	0	NA	NA	NA	NA	NA	NA	0	0	0	26.82534794	5.609856263	NA	NA	FALSE	FALSE	0	0	0	NA	0	0	0	0
832	CC	CT	GA	CC	CG	CC	Female	Caucasian	Ulcerative colitis	NA	NA	NA	NA	NA	NA	0	0	0	1	1	1	0	0	NA	NA	NA	NA	NA	NA	0	0	0	22.69666895	5.462126397	NA	NA	FALSE	FALSE	0	0	0	NA	0	0	0	0
833	CT	CT	GA	CC	CC	CC	Male	Caucasian	Crohn's disease	0	0	0	0	0	0	0	0	0	1	1	0	0	0	NA	NA	NA	NA	NA	NA	0	0	0	31.71514944	5.733059548	NA	NA	FALSE	FALSE	1	0	0	1	0	0	0	0
834	CT	CT	GA	CT	CC	CC	Female	Caucasian	Ulcerative colitis	0	0	0	0	0	0	1	1	1	1	1	1	0	0	0	1	0	0	0	0	1	1	0	25.68913986	19.41147616	NA	NA	FALSE	FALSE	1	0	0	1	0	0	NA	0
835	CT	CT	GG	CC	CG	CC	Male	Caucasian	Ulcerative colitis	NA	NA	NA	NA	NA	NA	0	0	0	0	0	1	0	0	NA	NA	NA	NA	NA	NA	0	0	0	42.72678531	22.41216062	NA	NA	FALSE	FALSE	0	0	0	NA	0	0	0	0
836	CT	CT	GG	CC	CG	CC	Male	NA	Crohn's disease	0	0	0	0	0	1	0	0	0	0	0	0	0	0	NA	NA	NA	NA	NA	NA	0	1	0	19.96703171	6.327287246	NA	NA	FALSE	FALSE	0	1	0	3	0	0	NA	1
837	CT	TT	AA	CC	CC	CT	Female	Caucasian	Ulcerative colitis	NA	NA	NA	NA	NA	NA	0	1	1	1	1	1	0	0	NA	NA	NA	NA	NA	NA	0	0	0	28.90063883	5.607118412	NA	NA	FALSE	FALSE	0	0	0	NA	0	0	0	0
838	TT	TT	GG	CC	CC	CC	Female	NA	Undetermined IBD	0	0	0	NA	0	0	1	1	1	1	1	1	0	0	NA	NA	NA	NA	NA	NA	0	0	0	59.44957791	5.555099247	NA	NA	FALSE	FALSE	1	0	0	1	0	0	0	NA
839	CT	CC	GG	CC	CC	CC	Male	Caucasian	Crohn's disease	0	0	0	0	0	1	0	0	0	0	1	0	0	0	NA	NA	NA	NA	NA	NA	0	0	0	53.6480721	5.993155373	NA	NA	FALSE	FALSE	0	0	1	2	0	0	0	1
840	CT	CC	GG	CC	CC	CC	Female	Caucasian	Crohn's disease	0	0	0	0	0	1	1	1	1	0	1	0	0	0	1	0	0	0	0	0	0	1	0	25.33607118	3.885010267	NA	NA	FALSE	FALSE	0	0	1	2	0	0	NA	0
841	CT	TT	GA	CC	CC	CC	Female	Caucasian	Ulcerative colitis	NA	NA	NA	NA	NA	NA	0	0	0	0	1	1	0	0	NA	NA	NA	NA	NA	NA	1	1	0	12.73089208	10.17659138	NA	NA	FALSE	FALSE	0	0	0	NA	0	0	1	0
842	CC	CT	GG	CC	CC	CC	Male	Caucasian	Ulcerative colitis	NA	NA	NA	NA	NA	NA	1	1	1	1	1	1	0	0	NA	NA	NA	NA	NA	NA	0	0	0	19.06639288	4.602213096	NA	NA	FALSE	FALSE	0	0	0	NA	0	0	0	0
843	TT	CT	GA	CC	CC	CC	Male	Caucasian	Crohn's disease	NA	NA	NA	0	0	1	1	1	1	1	1	1	NA	0	NA	NA	NA	NA	NA	NA	0	1	0	30.98140543	0.966461328	NA	NA	FALSE	FALSE	0	0	1	2	0	0	1	0
844	CT	CC	GG	CC	CC	CC	Female	Caucasian	Crohn's disease	NA	NA	NA	NA	NA	1	1	1	1	1	1	0	0	0	NA	NA	NA	NA	NA	NA	1	1	0	41.51665526	9.492128679	NA	NA	FALSE	FALSE	0	0	1	2	0	0	NA	1
845	CT	TT	GA	CT	CC	CC	Female	Caucasian	Crohn's disease	0	0	0	0	1	1	1	1	1	1	0	0	0	0	NA	NA	NA	NA	NA	NA	1	1	0	27.31827515	6.757015743	NA	NA	FALSE	FALSE	0	0	1	2	1	0	NA	0
846	CT	CT	GA	CC	CG	CC	Male	Caucasian	Ulcerative colitis	NA	NA	NA	NA	NA	NA	NA	NA	1	1	1	1	NA	0	NA	NA	NA	NA	NA	NA	1	0	0	30.15195072	6.817134383	NA	NA	FALSE	FALSE	0	0	0	NA	0	0	0	0
847	TT	TT	GA	CT	CC	CC	Female	Caucasian	Ulcerative colitis	NA	NA	NA	NA	NA	NA	NA	NA	NA	1	1	1	NA	0	NA	NA	NA	NA	NA	NA	0	1	0	60.67339722	8.287474333	NA	NA	FALSE	FALSE	0	0	0	NA	0	0	1	0
848	CT	CC	GG	CC	CC	CT	Male	Caucasian	Ulcerative colitis	NA	NA	0	0	0	0	1	1	1	1	1	1	0	0	NA	NA	NA	NA	NA	NA	0	0	0	68.72804016	11.88501027	NA	NA	FALSE	FALSE	1	0	0	1	0	0	0	0
849	TT	TT	GG	CC	CC	CT	Female	Caucasian	Crohn's disease	NA	NA	0	0	0	1	1	0	0	0	0	0	0	0	NA	NA	NA	NA	NA	NA	1	1	1	36.08213552	11.03901437	NA	NA	FALSE	FALSE	0	0	1	2	0	2	1	0
850	CT	CT	GG	CC	CC	CC	Female	Caucasian	Crohn's disease	0	0	0	0	0	1	1	0	0	0	0	0	0	0	NA	NA	NA	NA	NA	NA	1	1	1	15.62206251	7.000684463	NA	NA	FALSE	FALSE	0	0	1	2	0	2	1	0
851	TT	CC	GG	CC	CC	CC	Male	NA	Lymphocytic colitis	NA	NA	NA	NA	NA	NA	NA	NA	NA	NA	NA	NA	NA	0	NA	NA	NA	NA	NA	NA	0	0	0	51.49885923	-0.019164956	NA	NA	FALSE	FALSE	0	0	0	NA	0	0	NA	1
852	CT	TT	GA	CT	CC	CC	Male	NA	Lymphocytic colitis	NA	NA	NA	NA	NA	NA	NA	NA	NA	NA	NA	NA	NA	0	NA	NA	NA	NA	NA	NA	0	0	0	53.74663473	2.557266712	NA	NA	FALSE	FALSE	0	0	0	NA	0	0	NA	NA
853	CC	CC	GG	CC	CG	CC	Female	African	Crohn's disease	0	0	0	0	0	1	1	1	1	1	1	1	1	1	0	0	NA	0	0	0	1	1	0	12.72815423	18.77344285	NA	NA	FALSE	FALSE	0	0	1	2	0	0	1	0
854	TT	CT	GG	CT	CC	CC	Female	Caucasian	Crohn's disease	0	0	0	0	0	0	0	1	0	1	1	1	0	1	0	1	NA	1	0	1	1	1	1	43.98072097	10.73785079	NA	NA	FALSE	FALSE	1	0	0	1	0	0	NA	1
855	CT	CT	GA	CC	CC	CT	Female	Caucasian	Crohn's disease	0	0	0	0	0	1	0	0	0	0	1	0	0	0	1	NA	NA	NA	NA	NA	1	1	0	30.33264887	12.11487566	NA	NA	FALSE	FALSE	0	0	1	2	0	0	NA	1
856	TT	CT	GG	CC	CC	CC	Female	Caucasian	Crohn's disease	0	0	0	0	0	1	1	1	1	1	1	1	0	0	0	0	NA	1	0	0	1	1	0	22.72952316	16.72553046	NA	NA	FALSE	FALSE	0	0	1	2	0	0	NA	1
857	CT	TT	GA	CC	CC	TT	Female	Caucasian	Crohn's disease	0	0	0	0	0	0	0	0	0	1	1	0	0	0	1	0	0	1	0	0	1	1	0	22.72678531	19.32934063	NA	NA	FALSE	FALSE	1	0	0	1	0	0	1	1
858	TT	CT	GG	TT	CG	CC	Female	Caucasian	Ulcerative colitis	0	0	0	0	0	0	0	0	0	1	1	1	0	0	NA	NA	NA	NA	NA	NA	1	1	1	31.31827515	16.78850103	NA	NA	FALSE	FALSE	1	0	0	1	0	0	NA	0
859	CT	TT	GG	CT	CC	CC	Male	Caucasian	Ulcerative colitis	NA	NA	NA	NA	NA	NA	NA	NA	NA	1	1	1	NA	0	0	0	NA	0	0	0	1	1	0	65.68902578	14.68047	NA	NA	FALSE	FALSE	0	0	0	NA	0	0	NA	0
860	TT	CC	GA	CC	CC	CC	Female	Caucasian	Ulcerative colitis	NA	NA	NA	NA	NA	NA	NA	NA	NA	1	1	1	NA	0	1	0	1	0	1	0	1	1	1	11.19233402	40.42151494	NA	NA	FALSE	FALSE	0	0	0	NA	0	1	NA	0
861	TT	CC	GG	CT	CG	CC	Male	Caucasian	Ulcerative colitis	0	0	0	0	0	0	0	0	0	1	1	1	0	1	0	0	NA	0	0	0	1	1	1	37.24845996	11.1266256	NA	NA	FALSE	FALSE	1	0	0	1	0	0	1	0
862	CT	CC	GA	CC	CC	CC	Female	Caucasian	Crohn's disease	0	0	0	0	0	1	0	0	0	0	0	0	0	0	0	0	NA	0	0	0	1	1	1	23.72883869	22.23134839	NA	NA	FALSE	FALSE	0	1	0	3	0	1	NA	1
863	TT	CT	GA	CC	CC	CC	Female	Caucasian	Crohn's disease	0	0	0	0	1	1	0	0	0	0	0	0	0	0	1	0	NA	0	0	0	1	1	1	54.72678531	8.416267397	NA	NA	FALSE	FALSE	0	1	0	3	1	1	1	1
864	CC	CC	GG	CC	CG	CC	Female	Caucasian	Crohn's disease	0	0	0	0	0	1	0	0	0	1	0	0	0	1	1	NA	NA	0	0	0	1	1	1	41.62343144	10.85010267	NA	NA	FALSE	FALSE	0	0	1	2	0	0	NA	1
865	CC	CC	GA	CT	CC	CC	Female	Caucasian	Crohn's disease	0	0	0	0	0	1	1	0	1	0	0	0	0	0	1	NA	NA	1	1	0	1	1	0	23.72883869	14.35466575	NA	NA	FALSE	FALSE	0	0	1	2	0	0	1	0
866	CT	TT	AA	CT	CC	CC	Female	Caucasian	Crohn's disease	0	0	0	0	0	1	1	1	0	1	1	1	0	0	1	0	0	0	0	0	1	1	0	25.19370294	16.2791467	NA	NA	FALSE	FALSE	0	0	1	2	0	0	NA	1
867	CT	CT	GG	CC	CC	CC	Male	Caucasian	Crohn's disease	0	0	0	0	0	1	1	1	1	1	1	0	0	1	1	0	NA	0	0	0	1	1	1	37.47832535	11.02258727	NA	NA	FALSE	FALSE	0	0	1	2	0	2	1	0
868	TT	TT	GG	TT	CG	CC	Male	Caucasian	Crohn's disease	0	0	0	0	0	1	1	0	0	0	1	0	0	0	1	NA	1	0	0	0	1	1	0	23.19233402	18.31610769	NA	NA	FALSE	FALSE	0	0	1	2	0	0	NA	1
869	CC	TT	GG	CC	CG	CC	Male	Romani	Crohn's disease	0	0	0	0	0	1	0	0	0	1	1	0	0	1	0	0	0	0	0	0	1	1	1	35.72883869	17.31428245	NA	NA	FALSE	FALSE	0	0	1	2	0	1	1	1
870	TT	CT	GG	CT	CC	CT	Female	Caucasian	Crohn's disease	0	0	0	0	0	1	0	0	1	1	1	0	0	0	0	0	NA	0	0	0	1	1	0	50.7103582	21.90554415	NA	NA	FALSE	FALSE	0	0	1	2	0	0	NA	1
871	CT	CT	GA	CC	CC	CC	Male	Caucasian	Crohn's disease	NA	NA	NA	NA	NA	1	NA	NA	NA	NA	NA	NA	NA	0	0	0	NA	0	0	0	1	1	1	48.13141684	12.86778462	NA	NA	FALSE	FALSE	0	0	0	NA	0	0	NA	0
872	CC	CC	GG	CC	CC	CC	Female	Caucasian	Crohn's disease	NA	NA	NA	NA	NA	1	NA	NA	1	1	NA	NA	NA	1	0	0	NA	0	0	0	0	1	0	22.19301848	26.45300023	NA	NA	FALSE	FALSE	0	0	1	2	0	0	NA	0
873	CT	CC	GA	CT	CC	CT	Male	Caucasian	Crohn's disease	0	0	0	0	0	0	0	0	0	0	1	0	0	1	1	0	NA	0	0	0	1	1	1	17.19370294	24.29831166	NA	NA	FALSE	FALSE	1	0	0	1	0	0	NA	0
874	CT	CC	GG	CC	CC	CT	Male	Caucasian	Crohn's disease	NA	NA	NA	1	1	1	1	NA	NA	NA	NA	NA	NA	1	1	0	NA	0	0	0	1	1	1	20.72815423	23.26078029	NA	NA	FALSE	FALSE	0	0	1	2	1	1	1	0
875	TT	TT	GG	TT	CC	CC	Male	Caucasian	Crohn's disease	0	1	1	1	0	1	1	1	0	0	0	0	0	0	1	NA	NA	1	NA	NA	1	1	1	29.39356605	19.59742186	NA	NA	FALSE	FALSE	0	0	1	2	1	1	1	0
876	CT	CT	GA	CT	CC	CC	Male	Caucasian	Crohn's disease	NA	1	NA	1	1	1	NA	NA	NA	NA	NA	NA	NA	0	0	0	NA	0	0	0	1	1	1	14.43931097	18.57357974	NA	NA	FALSE	FALSE	0	0	0	NA	1	1	NA	1
877	CC	CT	GG	CC	CC	CC	Female	Caucasian	Ulcerative colitis	0	0	0	0	0	0	0	0	0	1	1	1	0	0	NA	NA	NA	NA	NA	NA	1	1	0	22.19575633	12.88980151	NA	NA	FALSE	FALSE	1	0	0	1	0	0	1	0
878	CT	CT	GG	CC	CC	CC	Female	Caucasian	Ulcerative colitis	0	0	0	0	0	0	0	0	1	1	1	1	0	0	1	NA	NA	NA	0	0	1	1	0	39.19507187	12.12046543	NA	NA	FALSE	FALSE	1	0	0	1	0	0	1	0
879	CT	CT	GG	CC	CG	CC	Male	Caucasian	Ulcerative colitis	0	0	0	0	0	0	0	0	0	1	1	0	0	1	NA	NA	NA	NA	NA	NA	1	1	0	33.19370294	17.86173854	NA	NA	FALSE	FALSE	1	0	0	1	0	0	1	0
880	CT	CT	GG	CC	CG	CC	Male	NA	Crohn's disease	0	0	0	0	0	0	0	0	0	1	1	0	0	0	NA	NA	NA	NA	NA	NA	1	1	0	33.02395619	17.24298426	NA	NA	FALSE	FALSE	1	0	0	1	0	0	NA	1
881	CT	CC	GA	CC	CC	CC	Male	Caucasian	Crohn's disease	0	0	0	0	0	1	0	0	0	0	0	0	0	0	1	1	0	0	0	0	1	1	1	18.19575633	36.35580653	16.99931554	NA	TRUE	FALSE	0	1	0	3	0	1	NA	0
882	CC	TT	GA	CC	CC	CC	Female	Caucasian	Crohn's disease	NA	NA	NA	NA	NA	1	1	1	1	1	1	0	0	1	0	0	0	1	0	0	1	1	0	14.77606662	7.247205111	NA	NA	FALSE	FALSE	0	0	1	2	0	0	NA	0
883	TT	CC	GA	CT	CC	CC	Female	Caucasian	Crohn's disease	NA	NA	NA	NA	NA	1	NA	NA	NA	NA	NA	NA	NA	NA	1	NA	NA	NA	NA	NA	0	1	1	42.72952316	32.10951403	NA	NA	FALSE	FALSE	0	0	0	NA	0	1	1	NA
884	TT	CT	GG	CT	CC	CC	Female	Caucasian	Crohn's disease	0	0	0	0	0	1	1	0	0	0	0	0	0	0	NA	NA	NA	NA	NA	NA	1	1	0	19.60837326	41.44843714	NA	NA	FALSE	FALSE	0	0	1	2	0	0	1	0
885	CT	CT	GG	CT	CG	CC	Female	Caucasian	Crohn's disease	0	0	0	0	0	1	1	0	0	0	0	0	0	NA	NA	NA	NA	NA	NA	NA	1	1	1	10.72678531	13.70020534	NA	NA	FALSE	FALSE	0	0	1	2	0	1	1	1
886	CC	CT	GA	CC	CC	CC	Male	Caucasian	Crohn's disease	0	0	0	0	0	1	1	0	1	1	1	0	0	0	NA	NA	NA	NA	NA	NA	1	1	0	18.72952316	27.85215606	NA	NA	FALSE	FALSE	0	0	1	2	0	0	NA	0
887	CT	CT	GG	CC	CC	CC	Female	Caucasian	Crohn's disease	0	0	0	0	0	0	0	0	0	1	1	1	1	1	NA	NA	1	NA	NA	NA	1	1	1	33.80960529	5.568902578	NA	NA	FALSE	FALSE	1	0	0	1	0	0	NA	0
888	CT	TT	GA	CC	CC	CC	Male	Caucasian	Crohn's disease	0	0	0	0	0	1	1	1	NA	0	0	0	0	0	NA	NA	NA	NA	NA	NA	1	1	0	34.14647502	9.749372576	NA	NA	FALSE	FALSE	0	0	1	2	0	0	1	1
889	CC	CT	GA	CC	CG	CC	Female	Caucasian	Crohn's disease	0	0	0	0	0	1	1	1	1	1	1	1	0	0	1	0	0	0	0	0	1	1	0	32.56114533	7.008898015	NA	NA	FALSE	FALSE	0	0	1	2	0	0	NA	0
890	CT	CC	GG	CC	CG	CC	Female	Caucasian	Crohn's disease	0	0	0	0	0	1	0	0	0	0	0	0	0	0	1	0	0	0	0	0	1	1	0	52.27926078	9.993155373	0.413301392	NA	TRUE	FALSE	0	1	0	3	0	0	1	1
891	TT	TT	GG	TT	CC	CC	Male	Caucasian	Crohn's disease	0	0	0	0	0	1	1	0	0	1	1	1	0	0	NA	NA	NA	NA	NA	NA	1	1	1	33.6480721	12.862423	NA	4.082135524	FALSE	TRUE	0	0	1	2	0	1	NA	0
892	CT	CT	GG	CC	CC	CC	Female	NA	Crohn's disease	0	0	0	0	0	0	1	1	1	1	1	1	1	1	1	NA	NA	1	1	NA	1	1	1	24.73089208	17.13073238	NA	NA	FALSE	FALSE	1	0	0	1	0	1	1	NA
893	CT	CT	GA	CC	CC	CC	Male	Caucasian	Crohn's disease	0	0	0	0	1	1	0	0	0	0	0	0	0	1	1	1	0	0	0	0	1	1	0	28.19438741	16.39413644	NA	NA	FALSE	FALSE	0	1	0	3	1	0	1	1
894	CC	CT	GG	CC	CG	CC	Male	Caucasian	Crohn's disease	0	0	0	1	0	0	1	1	1	1	1	1	0	1	NA	NA	NA	NA	NA	NA	1	1	1	14.72678531	15.29101072	NA	NA	FALSE	FALSE	1	0	0	1	1	0	NA	0
895	CT	CT	GA	CT	CG	CC	Female	Caucasian	Ulcerative colitis	0	0	0	0	0	0	1	1	1	1	1	1	0	0	0	0	0	0	0	1	1	1	0	31.72883869	25.724846	NA	NA	FALSE	FALSE	1	0	0	1	0	0	1	0
896	CT	CT	GG	CT	CC	CC	Male	Caucasian	Ulcerative colitis	NA	NA	NA	NA	NA	NA	NA	NA	NA	NA	NA	1	NA	0	1	0	0	0	0	0	1	1	0	55.27994524	9.80698152	NA	NA	FALSE	FALSE	0	0	0	NA	0	0	NA	0
897	CT	CC	GG	CC	CC	CC	Female	Caucasian	Crohn's disease	0	0	0	0	1	1	1	0	0	0	0	0	0	0	0	0	0	0	1	0	1	1	1	30.72678531	9.163586585	NA	NA	FALSE	FALSE	0	0	1	2	1	1	NA	0
898	CC	CC	GG	CT	CG	CC	Male	Caucasian	Crohn's disease	0	0	0	0	0	1	1	1	1	1	1	0	0	1	NA	NA	NA	NA	NA	NA	1	1	1	15.72883869	15.37862195	NA	6.255989049	FALSE	TRUE	0	0	1	2	0	0	1	1
899	TT	CT	GG	CT	CC	CC	Male	Caucasian	Crohn's disease	0	0	0	0	0	1	0	0	0	0	1	0	0	1	NA	NA	NA	NA	NA	NA	1	1	1	22.19575633	15.35375314	14.53513575	NA	TRUE	FALSE	0	0	1	2	0	0	NA	1
900	CT	CT	GA	CC	CC	CC	Female	Caucasian	Ulcerative colitis	NA	NA	NA	NA	NA	NA	0	0	1	1	1	1	1	0	NA	NA	NA	NA	NA	NA	1	1	0	24.72815423	10.3355008	NA	NA	FALSE	FALSE	0	0	0	NA	0	0	NA	0
901	CT	CT	GA	CC	CG	CC	Female	Caucasian	Crohn's disease	0	0	0	1	1	1	0	0	0	0	0	0	0	0	NA	1	0	0	0	0	1	1	1	45.31690623	26.78986995	NA	NA	FALSE	FALSE	0	1	0	3	1	1	1	1
902	TT	CT	GG	CC	CC	CC	Female	Caucasian	Crohn's disease	0	1	0	0	0	1	0	0	0	0	0	0	0	1	0	1	1	1	0	0	1	1	1	29.19370294	27.29899612	NA	NA	FALSE	FALSE	0	1	0	3	1	0	NA	0
903	TT	CT	GG	CC	CG	CC	Female	Caucasian	Crohn's disease	0	0	0	0	0	0	0	1	1	1	1	0	0	1	1	0	0	0	0	0	1	1	1	28.83219256	16.48471367	NA	7.036276523	FALSE	TRUE	1	0	0	1	0	0	1	1
904	TT	CC	GG	CC	CC	CC	Female	Caucasian	Crohn's disease	0	0	0	0	0	1	0	0	0	0	0	0	0	0	NA	NA	NA	NA	NA	NA	1	1	0	28.89790098	11.17054529	6.663928816	NA	TRUE	FALSE	0	1	0	3	0	0	NA	0
905	CT	CC	GG	CC	CC	CC	Female	Caucasian	Ulcerative colitis	NA	NA	NA	NA	NA	NA	1	1	1	1	1	1	0	0	NA	NA	NA	NA	NA	NA	1	1	0	29.19370294	7.838466804	NA	NA	FALSE	FALSE	0	0	0	NA	0	0	NA	0
906	TT	CC	GG	TT	GG	CC	Male	Caucasian	Crohn's disease	0	0	0	0	0	1	0	0	0	0	0	0	0	0	0	1	0	0	0	0	1	1	0	45.56046087	13.09514031	NA	NA	FALSE	FALSE	0	1	0	3	0	0	NA	0
907	TT	CC	GA	CT	CG	CC	Female	Caucasian	Ulcerative colitis	NA	NA	NA	NA	NA	NA	1	1	1	1	1	1	0	1	1	NA	NA	1	NA	NA	1	1	0	55.14852841	8.552931782	NA	NA	FALSE	FALSE	0	0	0	NA	0	0	NA	0
908	CC	CT	GG	CC	CG	CT	Female	Caucasian	Crohn's disease	0	0	0	0	0	1	1	0	0	0	0	0	0	1	NA	NA	NA	1	NA	NA	1	1	1	32.47900981	5.653775953	NA	NA	FALSE	FALSE	0	0	1	2	0	0	NA	0
909	CT	CC	GG	TT	CG	CT	Female	Caucasian	Crohn's disease	0	0	0	0	1	1	1	0	0	1	1	1	0	0	1	0	0	0	0	0	1	1	1	24.51733972	31.44969199	NA	NA	FALSE	FALSE	0	0	1	2	1	1	1	1
910	CT	CC	GG	CT	GG	CC	Male	Caucasian	Crohn's disease	0	0	0	0	0	1	1	0	0	0	0	0	0	0	NA	NA	NA	NA	NA	NA	1	1	0	31.39493498	8.61590235	NA	NA	FALSE	FALSE	0	0	1	2	0	0	NA	0
911	CC	CC	GG	CC	CG	CC	Female	Caucasian	Ulcerative colitis	NA	NA	NA	NA	NA	NA	1	0	1	1	1	1	0	1	1	0	0	0	0	0	1	1	0	26.72952316	29.35808807	NA	NA	FALSE	FALSE	0	0	0	NA	0	0	1	1
912	CC	CC	GG	CC	CC	CC	Male	Caucasian	Crohn's disease	0	0	0	0	0	0	0	1	1	1	1	0	0	0	NA	1	NA	NA	NA	NA	1	1	0	57.98208989	8.388888889	NA	NA	FALSE	FALSE	1	0	0	1	0	0	NA	0
913	TT	CT	GG	CC	GG	CC	Female	Arab	Crohn's disease	0	0	0	0	0	1	1	1	0	0	0	0	0	NA	1	0	0	0	0	0	1	1	1	31.80276067	7.266370066	NA	-0.073921971	FALSE	TRUE	0	0	1	2	0	1	NA	0
914	TT	CT	GG	CC	CG	CC	Male	Caucasian	Crohn's disease	0	0	0	1	NA	1	1	0	1	0	0	0	0	0	NA	1	NA	NA	NA	NA	1	1	0	16.89790098	6.806297057	NA	NA	FALSE	FALSE	0	0	1	2	1	0	NA	0
915	CT	CT	GA	CT	CC	CT	Male	Caucasian	Ulcerative colitis	NA	NA	NA	NA	NA	NA	0	0	0	1	1	1	0	0	NA	NA	NA	NA	NA	NA	1	1	0	25.72746977	11.80287474	NA	NA	FALSE	FALSE	0	0	0	NA	0	0	1	0
916	CT	CC	GA	TT	CG	CC	Female	Caucasian	Crohn's disease	0	0	0	0	1	1	1	1	1	1	0	0	0	1	NA	NA	NA	NA	NA	NA	1	1	1	29.72746977	25.58532968	NA	NA	FALSE	FALSE	0	0	1	2	1	1	1	0
917	TT	CT	GG	CC	CG	CT	Female	Caucasian	Crohn's disease	0	0	1	0	0	1	1	0	0	0	0	0	0	1	1	0	1	0	0	0	1	1	1	16.73100616	50.28051563	NA	NA	FALSE	FALSE	0	0	1	2	1	2	1	0
918	CT	CT	GA	CC	CG	CC	Male	Caucasian	Crohn's disease	0	0	0	0	0	1	0	0	0	1	1	1	0	1	1	NA	NA	NA	NA	NA	1	1	0	13.72746977	11.03627652	NA	NA	FALSE	FALSE	0	0	1	2	0	0	1	1
919	CT	CT	GA	CC	CG	CC	Male	Caucasian	Crohn's disease	NA	NA	NA	NA	NA	1	NA	NA	NA	1	1	NA	0	1	NA	NA	NA	NA	NA	NA	1	1	0	29.19370294	6.119096509	NA	NA	FALSE	FALSE	0	0	1	2	0	0	1	1
920	CT	CC	GA	CC	CC	CC	Male	Caucasian	Ulcerative colitis	NA	NA	NA	NA	NA	NA	1	1	1	1	1	1	0	0	NA	NA	NA	NA	NA	NA	1	1	0	31.25256674	10.80903491	NA	NA	FALSE	FALSE	0	0	0	NA	0	0	1	0
921	CC	TT	GA	CC	CG	CC	Male	Caucasian	Crohn's disease	0	0	0	1	1	1	0	0	0	0	0	1	0	1	NA	NA	NA	NA	NA	NA	1	1	1	27.60837326	29.49498061	20.6051791	NA	TRUE	FALSE	0	0	1	2	1	1	1	1
922	CT	CC	GG	CC	CG	CC	Male	Caucasian	Crohn's disease	0	0	0	1	0	1	0	0	0	0	1	0	0	0	NA	NA	NA	NA	NA	NA	1	1	1	28.72815423	19.90691307	NA	NA	FALSE	FALSE	0	0	1	2	1	3	1	0
923	TT	CT	GG	CC	CC	CC	Female	Caucasian	Crohn's disease	NA	NA	NA	NA	NA	1	1	NA	NA	NA	NA	NA	NA	NA	NA	NA	NA	NA	NA	NA	1	1	1	52.56114533	11.42231348	0	NA	TRUE	FALSE	0	0	1	2	0	1	1	0
924	TT	CT	GG	CC	CC	CC	Male	Arab	Crohn's disease	0	0	0	0	0	0	1	0	0	0	1	1	0	0	1	1	0	0	0	0	1	1	0	43.66039243	10.29158111	NA	NA	FALSE	FALSE	1	0	0	1	0	0	1	0
925	CC	CC	AA	CC	CC	CC	Female	Caucasian	Crohn's disease	0	0	0	0	0	1	1	0	0	0	0	0	0	0	NA	NA	NA	NA	NA	NA	1	1	1	33.15537303	5.774013233	NA	NA	FALSE	FALSE	0	0	1	2	0	1	1	0
926	TT	CT	GG	CC	CC	CC	Male	Caucasian	Ulcerative colitis	0	0	0	NA	1	1	0	1	1	1	1	1	1	0	0	0	0	1	0	0	1	1	1	27.72883869	17.35808807	NA	NA	FALSE	FALSE	0	0	1	2	1	1	1	0
927	TT	CC	GG	CT	CC	CC	Female	Caucasian	Crohn's disease	0	0	0	0	0	1	1	1	1	0	0	0	0	1	1	0	0	0	0	0	1	1	1	34.72678531	9.60997034	NA	NA	FALSE	FALSE	0	0	1	2	0	0	NA	0
928	CT	CT	GA	CC	CC	CC	Female	Romani	Ulcerative colitis	NA	NA	NA	NA	NA	NA	1	1	1	1	1	1	0	0	1	NA	NA	NA	NA	NA	1	1	0	25.72746977	15.65788273	NA	NA	FALSE	FALSE	0	0	0	NA	0	0	1	0
929	TT	CC	GG	CT	CC	CC	Male	Caucasian	Crohn's disease	0	0	0	1	0	1	0	0	0	0	0	0	0	NA	NA	NA	NA	NA	NA	NA	1	1	0	3.728838695	20.64898471	NA	NA	FALSE	FALSE	0	1	0	3	1	0	1	NA
930	CT	CT	GG	CT	CC	CC	Male	Caucasian	Crohn's disease	0	0	0	0	0	1	1	1	1	1	1	0	0	0	NA	NA	NA	NA	NA	NA	1	1	0	35.14852841	4.164271047	NA	NA	FALSE	FALSE	0	0	1	2	0	0	NA	1
931	TT	CC	GG	CC	GG	CC	Male	Caucasian	Crohn's disease	0	0	0	0	NA	1	1	1	1	1	NA	NA	NA	0	1	0	0	0	0	0	1	1	1	34.60905772	5.768765686	NA	0.862422998	FALSE	TRUE	0	0	1	2	0	1	1	0
932	CC	CC	GA	CC	CC	CC	Female	Caucasian	Ulcerative colitis	NA	NA	NA	NA	NA	NA	1	1	1	1	1	1	0	0	1	NA	0	1	0	0	1	1	1	25.54950947	7.211498973	NA	NA	FALSE	FALSE	0	0	0	NA	0	2	1	0
933	CT	CC	GG	CC	GG	CC	Female	Caucasian	Crohn's disease	0	0	0	0	0	1	1	1	1	1	0	0	0	1	NA	NA	NA	NA	NA	NA	1	1	1	21.73020762	6.291695186	NA	NA	FALSE	FALSE	0	0	1	2	0	0	NA	1
934	CC	TT	GA	CC	CC	CC	Female	Caucasian	Crohn's disease	0	0	0	0	0	1	0	0	1	1	1	1	0	0	1	1	0	1	0	0	1	1	0	20.19986311	18.12731006	NA	NA	FALSE	FALSE	0	0	1	2	0	0	NA	0
935	TT	CC	GG	CT	CG	CC	Female	Caucasian	Crohn's disease	0	0	0	0	0	1	1	0	0	1	1	0	1	1	1	0	0	0	0	0	1	1	1	35.64670317	26.65582934	2.335500799	NA	TRUE	FALSE	0	0	1	2	0	1	1	1
936	CT	TT	GA	CT	CC	CC	Male	NA	Crohn's disease	0	0	0	0	0	1	0	0	0	0	0	0	0	0	NA	NA	NA	NA	NA	NA	1	1	0	21.76306183	9.566164727	NA	NA	FALSE	FALSE	0	1	0	3	0	0	NA	1
937	TT	CT	GA	CC	CG	CT	Female	Caucasian	Ulcerative colitis	0	0	0	0	0	0	0	1	1	1	1	1	0	0	NA	NA	NA	NA	NA	NA	1	1	0	14.26146475	17.02669405	NA	NA	FALSE	FALSE	1	0	0	1	0	0	1	0
938	CT	CC	GG	CC	CG	CT	Male	NA	Crohn's disease	0	0	0	0	0	1	0	0	0	0	0	0	0	1	NA	NA	NA	NA	NA	NA	1	1	1	15.98072097	13.31975816	NA	NA	FALSE	FALSE	0	1	0	3	0	0	1	0
939	TT	TT	GG	CC	CG	CT	Male	NA	Crohn's disease	0	0	0	0	0	1	0	0	0	0	1	1	0	0	1	0	0	0	0	0	1	1	1	38.72678531	15.90143737	NA	NA	FALSE	FALSE	0	0	1	2	0	1	NA	1
940	TT	CT	GG	CT	CG	CC	Female	Caucasian	Crohn's disease	0	0	0	0	0	0	0	0	0	1	1	1	1	1	1	0	0	0	1	0	1	1	1	19.48516997	20.82420716	13.62365959	NA	TRUE	FALSE	1	0	0	1	0	0	1	0
941	CT	CC	GA	CC	CC	CC	Male	NA	Crohn's disease	0	0	0	0	0	1	0	0	0	0	0	0	0	0	NA	NA	NA	NA	NA	NA	1	1	1	33.4865389	6.787246178	NA	NA	FALSE	FALSE	0	1	0	3	0	1	NA	1
942	CT	CT	GA	CC	CC	CC	Male	NA	Crohn's disease	0	0	0	0	0	1	1	0	0	0	1	1	1	1	NA	NA	NA	NA	NA	NA	1	1	1	19.50159708	5.900182523	NA	NA	FALSE	FALSE	0	0	1	2	0	0	NA	0
943	TT	CT	GG	CT	CG	CC	Female	NA	Crohn's disease	0	0	0	0	0	0	0	0	1	1	1	1	0	0	1	0	0	1	0	0	1	1	0	30.98140543	10.29443304	NA	NA	FALSE	FALSE	1	0	0	1	0	0	1	0
944	TT	TT	GG	TT	CC	CC	Male	NA	Crohn's disease	0	0	0	0	0	1	1	0	0	0	0	1	1	1	NA	NA	NA	NA	NA	NA	1	1	1	10.15742642	19.91238877	13.02669405	NA	TRUE	FALSE	0	0	1	2	0	1	NA	0
945	TT	CT	GG	CT	CG	CC	Female	NA	Crohn's disease	0	0	0	0	0	1	1	0	0	0	0	0	1	1	NA	NA	NA	NA	NA	NA	1	1	1	19.61658681	20.66541182	17.01300479	14.59833447	TRUE	TRUE	0	0	1	2	0	2	1	0
946	CT	CC	GG	CC	CG	CC	Male	Caucasian	Crohn's disease	0	0	0	0	0	1	0	0	0	1	1	0	1	1	NA	NA	NA	NA	NA	NA	1	1	1	22.8664157	19.40600046	NA	10.72416153	FALSE	TRUE	0	0	1	2	0	1	NA	0
947	CC	CT	GG	CT	CC	CC	Female	Caucasian	Crohn's disease	0	0	0	0	0	0	0	0	1	1	1	1	0	0	NA	NA	NA	NA	NA	NA	1	1	0	58.58715492	11.76739676	NA	NA	FALSE	FALSE	1	0	0	1	0	0	NA	0
948	CC	TT	GG	CC	CC	CT	Male	Caucasian	Ulcerative colitis	0	0	0	0	0	0	1	0	0	1	1	1	0	0	NA	NA	NA	NA	NA	NA	1	1	0	46.11088296	6.42562172	NA	NA	FALSE	FALSE	1	0	0	1	0	0	NA	0
949	CT	CT	GA	CT	CC	CC	Female	Caucasian	Crohn's disease	0	0	0	0	0	1	0	0	0	0	0	0	0	0	1	0	0	0	0	0	1	1	1	25.60700433	18.88021903	0.673625371	NA	TRUE	FALSE	0	1	0	3	0	2	1	1
950	TT	TT	GA	CT	CC	CT	Female	Caucasian	Ulcerative colitis	0	0	0	0	0	0	0	1	1	1	1	1	0	0	0	0	0	0	0	0	1	1	0	17.14715948	14.14921287	NA	NA	FALSE	FALSE	1	0	0	1	0	0	1	0
951	CT	CC	GG	CC	CG	CC	Female	NA	Crohn's disease	0	0	0	0	0	1	0	0	0	1	1	1	1	1	NA	NA	NA	NA	NA	NA	1	1	1	21.31690623	25.71389459	NA	NA	FALSE	FALSE	0	0	1	2	0	0	NA	0
952	CT	CT	GA	CC	CC	CT	Female	NA	Crohn's disease	0	0	0	0	0	1	1	1	1	1	1	1	0	0	NA	NA	NA	NA	NA	NA	1	1	0	18.21765914	18.72952316	NA	NA	FALSE	FALSE	0	0	1	2	0	0	NA	1
953	CT	CT	GA	CC	CC	CC	Female	NA	Crohn's disease	0	0	0	0	0	1	0	0	0	0	0	0	0	0	0	1	0	0	0	0	1	1	0	26.56798996	7.7318047	0.947296372	NA	TRUE	FALSE	0	1	0	3	0	0	NA	1
954	CT	CC	GG	CT	GG	CC	Female	NA	Crohn's disease	0	0	0	0	0	1	1	1	1	1	1	1	1	1	NA	NA	NA	NA	NA	NA	1	1	1	31.40314853	9.943874059	0.040953685	NA	TRUE	FALSE	0	0	1	2	0	0	1	0
955	TT	CT	GA	CC	CG	CC	Female	NA	Crohn's disease	0	0	0	0	0	1	0	0	0	0	0	0	0	0	NA	NA	NA	NA	NA	NA	0	1	0	60.85957107	3.189710244	NA	NA	FALSE	FALSE	0	1	0	3	0	0	NA	1
956	CT	CT	GG	CT	CG	CC	Female	NA	Crohn's disease	0	0	0	0	0	1	0	0	1	1	1	1	1	1	1	0	0	1	0	0	0	1	1	51.44684006	1.897444673	NA	NA	FALSE	FALSE	0	0	1	2	0	0	NA	0
957	CC	CC	GG	CC	GG	NA	Male	NA	Crohn's disease	0	0	0	0	0	1	1	1	0	0	0	0	1	1	NA	NA	NA	NA	NA	NA	1	1	0	18.34907598	5.048596851	NA	NA	FALSE	FALSE	0	0	1	2	0	0	1	0
958	TT	TT	GA	CC	CC	CT	Male	NA	Crohn's disease	0	0	0	0	0	1	0	1	0	1	1	1	1	1	NA	NA	NA	NA	NA	NA	1	1	1	29.08145106	12.82124116	NA	0	FALSE	TRUE	0	0	1	2	0	1	NA	1
959	CT	CT	GA	CC	CC	CC	Male	NA	Crohn's disease	0	0	0	0	0	1	1	0	0	0	0	0	0	0	NA	NA	NA	NA	NA	NA	1	1	1	37.25941136	19.06091718	0	NA	TRUE	FALSE	0	0	1	2	0	1	1	1
960	TT	TT	GG	CC	CC	CT	Male	NA	Crohn's disease	0	0	0	0	0	1	0	1	1	1	1	0	0	1	NA	NA	NA	NA	NA	NA	1	1	0	15.64670317	6.735227013	NA	NA	FALSE	FALSE	0	0	1	2	0	0	NA	NA
961	CT	CT	GA	CT	CC	CC	Male	NA	Crohn's disease	0	0	0	0	0	1	0	0	0	0	0	0	0	0	NA	NA	NA	NA	NA	NA	1	1	0	39.02532512	9.311430527	0	NA	TRUE	FALSE	0	1	0	3	0	0	NA	1
962	TT	CC	GG	CT	GG	CC	Female	NA	Crohn's disease	0	NA	0	0	0	1	0	0	0	0	0	0	1	1	1	0	0	0	0	0	1	1	1	25.92459503	15.42242756	7.143166781	NA	TRUE	FALSE	0	1	0	3	0	0	1	0
963	CC	CT	GA	CC	NA	NA	Female	NA	Crohn's disease	0	0	0	0	0	1	1	0	0	0	1	1	1	1	0	0	0	1	0	0	0	1	1	10.80070728	20.8678987	NA	NA	FALSE	FALSE	0	0	1	2	0	1	NA	0
964	TT	TT	GG	CT	CC	CC	Female	Caucasian	Crohn's disease	0	0	0	0	0	0	0	0	0	1	1	1	1	1	NA	NA	NA	NA	NA	NA	1	1	1	35.13483915	4.262833676	NA	-0.024640657	FALSE	TRUE	1	0	0	1	0	4	1	0
965	CT	CC	GG	CT	CC	CT	Female	Caucasian	Crohn's disease	0	0	0	0	0	1	1	1	1	1	0	0	0	0	0	0	1	1	0	0	1	1	0	23.50981063	7.87143509	NA	NA	FALSE	FALSE	0	0	1	2	0	0	1	1
966	TT	CT	GG	TT	CC	CC	Male	Caucasian	Ulcerative colitis	0	0	0	0	0	0	0	0	0	1	1	1	0	0	NA	NA	NA	NA	NA	NA	0	1	0	35.39219713	3.969883641	NA	NA	FALSE	FALSE	1	0	0	1	0	0	1	0
967	CC	CT	GG	CC	CC	CC	Female	Caucasian	Crohn's disease	0	0	0	0	0	1	1	1	1	1	1	0	0	0	0	0	0	1	0	0	0	1	0	23.47148072	2.102669405	NA	NA	FALSE	FALSE	0	0	1	2	0	0	NA	1
968	CT	CC	GG	CC	CC	CC	Female	Caucasian	Crohn's disease	0	0	0	0	0	1	1	1	1	1	1	1	1	1	1	0	0	0	0	0	0	1	0	21.51939311	22.65035364	NA	NA	FALSE	FALSE	0	0	1	2	0	0	1	1
969	CT	CC	GG	CC	CG	CC	Male	Caucasian	Crohn's disease	0	0	0	0	0	0	1	1	1	1	1	1	0	0	1	0	0	0	1	0	0	1	0	25.56046087	16.04928131	NA	NA	FALSE	FALSE	1	0	0	1	0	0	1	0
970	CC	CT	GG	CC	CC	CC	Female	Caucasian	Crohn's disease	0	0	0	0	0	1	1	0	0	0	0	0	0	0	0	0	NA	0	0	0	1	1	1	31.72883869	29.83436003	NA	NA	FALSE	FALSE	0	0	1	2	0	2	1	0
971	CC	TT	GG	CC	GG	CC	Female	Caucasian	Crohn's disease	NA	NA	0	0	0	1	1	1	0	0	0	0	0	1	1	0	0	1	0	0	1	1	1	27.72883869	15.24709103	6.502509697	NA	TRUE	FALSE	0	0	1	2	0	0	NA	1
972	CC	CC	GG	CC	CC	CC	Female	Caucasian	Crohn's disease	0	0	0	0	0	1	1	1	1	1	1	1	0	0	0	0	NA	0	0	0	1	1	0	19.13483915	18.54608715	NA	NA	FALSE	FALSE	0	0	1	2	0	0	1	0
973	CC	CT	GG	CC	CC	CC	Female	Caucasian	Crohn's disease	0	0	0	0	0	0	0	1	1	1	1	1	1	1	NA	NA	NA	NA	NA	NA	1	1	1	13.73020762	13.33344741	NA	NA	FALSE	FALSE	1	0	0	1	0	0	NA	0
974	TT	CT	GA	CC	CC	CC	Male	Caucasian	Ulcerative colitis	0	0	0	0	0	0	1	1	1	1	1	1	0	0	NA	NA	NA	NA	NA	NA	1	1	1	27.41683778	12.95003422	NA	NA	FALSE	FALSE	1	0	0	1	0	2	1	0
975	CT	CC	GG	CC	CG	CT	Male	Caucasian	Ulcerative colitis	NA	NA	NA	NA	NA	NA	1	1	1	1	1	1	0	0	NA	NA	NA	NA	NA	NA	0	0	0	48.28473648	6.368126854	NA	NA	FALSE	FALSE	0	0	0	NA	0	0	0	0
976	TT	CT	GG	CT	GG	CC	Male	Caucasian	Crohn's disease	0	0	0	0	0	1	1	1	1	1	1	1	0	0	0	1	0	0	0	0	1	1	1	22.57346566	23.41136208	NA	NA	FALSE	FALSE	0	0	1	2	0	1	1	0
977	CT	TT	GG	CC	CC	CC	Female	Caucasian	Ulcerative colitis	NA	NA	NA	NA	NA	NA	0	0	0	0	1	1	0	0	NA	NA	NA	NA	NA	NA	0	0	0	34.72952316	9.872689938	NA	NA	FALSE	FALSE	0	0	0	NA	0	0	0	0
978	CC	TT	GA	CC	CG	CC	Female	Caucasian	Ulcerative colitis	NA	NA	NA	NA	NA	NA	0	0	0	1	1	1	0	0	NA	NA	NA	NA	NA	NA	0	0	0	26.72952316	20.38888889	NA	NA	FALSE	FALSE	0	0	0	NA	0	0	0	0
979	CC	CC	GA	CC	CC	CC	Male	Caucasian	Ulcerative colitis	NA	NA	NA	NA	NA	NA	0	0	0	0	0	1	0	0	NA	NA	NA	NA	NA	NA	0	0	0	55.52623774	0	NA	NA	FALSE	FALSE	0	0	0	NA	0	0	NA	0
980	CC	CT	GG	CT	CG	CC	Female	NA	Crohn's disease	0	0	0	0	0	1	0	0	0	0	0	0	0	0	NA	NA	NA	NA	NA	NA	0	0	0	21.19370294	32.61590235	NA	NA	FALSE	FALSE	0	1	0	3	0	0	0	0
981	CT	TT	GG	CC	CC	CC	Male	Caucasian	Crohn's disease	0	0	0	0	0	1	0	0	0	0	0	0	0	0	NA	NA	NA	NA	NA	NA	1	1	0	18.02327173	5.026694045	0	NA	TRUE	FALSE	0	1	0	3	0	0	NA	1
982	TT	CT	GG	CC	CC	CC	Female	Asian	Crohn's disease	0	0	0	0	0	1	0	0	0	0	0	0	0	0	NA	1	NA	NA	NA	NA	0	0	0	19.35660507	6.625484828	NA	NA	FALSE	FALSE	0	1	0	3	0	0	0	0
983	CT	CC	GG	CC	CG	CC	Male	Caucasian	Crohn's disease	0	0	0	0	0	1	0	0	0	0	0	0	0	0	NA	NA	NA	NA	NA	NA	0	0	0	17.19370294	5.784964636	NA	NA	FALSE	FALSE	0	1	0	3	0	0	0	0
984	CT	CT	GA	CT	CG	CC	Male	Caucasian	Ulcerative colitis	NA	NA	NA	NA	NA	NA	0	0	0	0	1	1	0	0	NA	NA	NA	NA	NA	NA	1	1	1	35.35660507	6.95687885	NA	NA	FALSE	FALSE	0	0	0	NA	0	2	1	0
985	CT	CC	GA	TT	CC	CC	Male	Caucasian	Crohn's disease	0	0	0	0	0	1	1	1	1	1	1	1	0	1	NA	NA	NA	NA	NA	NA	0	0	0	66.64738763	4.807665982	0	0.914442163	TRUE	TRUE	0	0	1	2	0	0	0	0
986	CT	CC	GG	CC	CG	CC	Male	Caucasian	Ulcerative colitis	NA	NA	NA	NA	NA	NA	0	0	0	0	0	1	0	0	NA	NA	NA	NA	NA	NA	0	0	0	34.13826146	3.778120009	NA	NA	FALSE	FALSE	0	0	0	NA	0	0	NA	0
987	CC	CC	GG	CT	CC	CC	Male	Arab	Ulcerative colitis	NA	NA	NA	NA	NA	NA	NA	NA	1	1	1	1	0	0	NA	NA	NA	NA	NA	NA	0	1	0	44.13963039	3.92881588	NA	NA	FALSE	FALSE	0	0	0	NA	0	0	1	0
988	CC	CC	GG	CC	CG	CC	Female	Caucasian	Ulcerative colitis	NA	NA	NA	NA	NA	NA	0	0	1	1	1	1	0	0	NA	NA	NA	NA	NA	NA	0	0	0	31.19233402	30.54061145	NA	NA	FALSE	FALSE	0	0	0	NA	0	0	0	0
989	TT	CC	GA	CC	CC	CC	Female	Other	Crohn's disease	0	0	0	0	0	0	0	0	0	1	1	1	0	0	NA	NA	NA	NA	NA	NA	1	1	1	27.1430527	4.914442163	NA	NA	FALSE	FALSE	1	0	0	1	0	1	1	0
990	CC	CT	GA	CC	CC	CC	Female	Other	Crohn's disease	0	0	0	0	0	1	0	0	0	0	0	0	0	0	1	NA	NA	NA	NA	NA	0	1	1	40.19438741	16.86516085	0	NA	TRUE	FALSE	0	1	0	3	0	1	NA	0
991	CT	CT	GG	CC	CC	CC	Female	Caucasian	Ulcerative colitis	NA	NA	NA	NA	NA	NA	0	0	0	0	1	1	0	0	NA	NA	NA	NA	NA	NA	0	0	0	32.64601871	13.21560575	NA	NA	FALSE	FALSE	0	0	0	NA	0	0	0	0
992	TT	CT	NA	CC	CC	CC	Female	Caucasian	Crohn's disease	0	0	0	0	0	1	1	1	1	1	1	1	0	0	NA	NA	NA	NA	NA	NA	1	1	0	8.774811773	12.82409309	5.418320785	NA	TRUE	FALSE	0	0	1	2	0	0	1	0
993	TT	CC	GG	CC	GG	CC	Male	Caucasian	Ulcerative colitis	NA	NA	NA	NA	NA	NA	0	1	1	1	1	1	0	0	1	0	0	0	0	0	1	1	0	31.19507187	35.73157655	NA	NA	FALSE	FALSE	0	0	0	NA	0	0	1	0
994	CC	CT	GG	CC	CC	CC	Female	Caucasian	Crohn's disease	0	0	0	0	0	0	0	1	1	0	0	0	0	1	NA	NA	NA	NA	NA	NA	0	0	0	33.33333333	3.958932238	NA	NA	FALSE	FALSE	1	0	0	1	0	0	NA	1
995	TT	TT	GG	CT	CC	CT	Female	NA	Undetermined IBD	NA	NA	NA	NA	NA	NA	NA	NA	NA	NA	NA	NA	NA	NA	NA	NA	NA	NA	NA	NA	0	0	0	53.69187771	0.03559206	NA	NA	FALSE	FALSE	0	0	0	NA	0	0	NA	NA
996	CT	CT	GG	NA	CC	NA	Female	Caucasian	Crohn's disease	0	0	0	0	0	0	1	1	1	1	1	1	1	1	NA	NA	NA	1	NA	NA	1	1	0	18.68297969	1.484029204	NA	NA	FALSE	FALSE	1	0	0	1	0	0	1	0
997	TT	CT	GA	CT	CC	CC	Female	Caucasian	Ulcerative colitis	NA	NA	NA	NA	NA	NA	0	0	0	1	1	1	0	0	NA	NA	NA	NA	NA	NA	0	1	0	30.19575633	9.524868811	NA	NA	FALSE	FALSE	0	0	0	NA	0	0	1	0
998	CT	TT	GG	CT	CC	CC	Male	Caucasian	Ulcerative colitis	NA	NA	NA	NA	NA	NA	0	0	0	0	0	1	0	0	NA	NA	NA	NA	NA	NA	0	0	0	45.19370294	3.978097194	NA	NA	FALSE	FALSE	0	0	0	NA	0	0	NA	0
999	CT	CT	GG	CT	CC	CC	Female	Caucasian	Ulcerative colitis	NA	NA	NA	NA	NA	NA	NA	1	1	1	1	1	0	0	NA	NA	NA	NA	NA	NA	0	0	0	30.50228154	10.03969884	NA	NA	FALSE	FALSE	0	0	0	NA	0	0	0	0
1000	CT	CT	GG	CC	CC	CC	Female	Caucasian	Crohn's disease	0	0	0	0	0	1	0	0	0	0	0	0	0	0	NA	NA	NA	NA	NA	NA	0	1	1	44.31759069	0.772073922	NA	0.243554643	FALSE	TRUE	0	1	0	3	0	1	NA	1
1001	CT	CC	GG	CC	CC	CC	Male	NA	Crohn's disease	0	0	0	1	1	1	0	0	0	0	0	0	0	0	NA	NA	NA	NA	NA	NA	1	1	0	30.65833904	4.287474333	NA	NA	FALSE	FALSE	0	1	0	3	1	0	NA	1
1002	CC	TT	AA	CC	CC	CC	Female	Caucasian	Ulcerative colitis	0	0	0	0	0	0	0	0	0	1	1	1	0	0	NA	NA	NA	NA	NA	NA	0	1	0	46.72952316	13.3115446	NA	NA	FALSE	FALSE	1	0	0	1	0	0	NA	0
1003	CC	CC	GG	CT	CC	CT	Male	Caucasian	Crohn's disease	0	0	0	0	0	1	1	1	0	0	0	0	NA	0	NA	NA	1	NA	NA	NA	0	0	0	31.21149897	8.829568789	NA	NA	FALSE	FALSE	0	0	1	2	0	0	0	0
1004	CT	CT	GG	CC	CG	CC	Male	Caucasian	Crohn's disease	0	0	0	1	1	1	0	0	0	0	0	0	0	0	NA	NA	NA	NA	NA	NA	0	0	0	72.66233174	7.570271504	NA	NA	FALSE	FALSE	0	1	0	3	1	0	0	NA
1005	TT	CT	GA	CT	CG	CC	Female	NA	Crohn's disease	0	0	0	0	0	1	0	0	0	0	0	0	0	0	NA	NA	NA	NA	NA	NA	1	1	0	26.48037874	1.308692676	NA	NA	FALSE	FALSE	0	1	0	3	0	0	NA	1
1006	CT	CT	GG	CT	CC	CC	Female	Caucasian	Ulcerative colitis	NA	NA	NA	NA	NA	NA	0	0	0	0	1	1	0	0	NA	NA	NA	NA	NA	NA	1	1	0	29.77675108	6.127310062	NA	NA	FALSE	FALSE	0	0	0	NA	0	0	NA	1
1007	CT	CT	GG	CT	CC	CC	Female	NA	Undetermined IBD	0	0	0	0	0	0	1	1	1	1	1	1	0	0	NA	NA	NA	NA	NA	NA	1	1	1	30.89926991	9.048596851	NA	NA	FALSE	FALSE	1	0	0	1	0	1	NA	0
1008	CT	CT	GA	CT	CG	CC	Female	Caucasian	Ulcerative colitis	0	0	0	0	0	0	0	0	0	0	1	1	0	0	0	0	NA	0	0	0	0	0	0	41.19644079	16.92265572	NA	NA	FALSE	FALSE	1	0	0	1	0	0	0	0
1009	CT	CC	GG	CT	CC	CC	Female	Caucasian	Crohn's disease	0	0	0	0	0	1	1	0	0	0	0	0	0	0	NA	NA	NA	NA	NA	NA	0	1	0	66.38466804	4.832306639	NA	NA	FALSE	FALSE	0	0	1	2	0	0	NA	0
1010	CT	CC	GG	CC	GG	CT	Female	Caucasian	Ulcerative colitis	NA	NA	NA	NA	NA	NA	0	0	0	0	1	1	0	0	NA	NA	NA	NA	NA	NA	0	0	0	38.23134839	1.092402464	NA	NA	FALSE	FALSE	0	0	0	NA	0	0	NA	0
1011	CT	CT	GG	CT	CC	CC	Female	Caucasian	Ulcerative colitis	NA	NA	NA	NA	NA	NA	0	0	0	1	1	1	0	0	NA	NA	NA	NA	NA	NA	1	1	1	26.69119325	19.18412047	NA	NA	FALSE	FALSE	0	0	0	NA	0	1	1	0
1012	TT	CT	GG	CC	CC	CC	Male	NA	Crohn's disease	0	0	0	0	0	1	0	0	0	0	0	0	0	0	NA	NA	NA	NA	NA	NA	1	1	1	67.5618298	4.410677618	NA	NA	FALSE	FALSE	0	1	0	3	0	1	NA	1
1013	CT	CC	GG	CC	CG	CT	Male	Caucasian	Ulcerative colitis	NA	NA	NA	NA	NA	NA	0	0	0	0	1	1	0	0	NA	NA	NA	NA	NA	NA	0	1	0	63.89858544	4.087611225	NA	NA	FALSE	FALSE	0	0	0	NA	0	0	NA	0
1014	TT	TT	GG	CC	CC	CC	Male	Arab	Ulcerative colitis	NA	NA	NA	NA	NA	NA	0	0	0	0	0	1	0	0	NA	NA	NA	NA	NA	NA	0	1	0	41.58236368	5.563426877	NA	NA	FALSE	FALSE	0	0	0	NA	0	0	NA	0
1015	CT	CT	GA	CT	CC	CC	Male	Caucasian	Crohn's disease	0	0	0	0	0	1	0	0	0	0	0	1	1	1	1	0	0	0	0	0	1	0	1	20.19438741	19.80002282	NA	17.99315537	FALSE	TRUE	0	0	1	2	0	1	NA	NA
1016	TT	CT	GG	CT	CG	CC	Female	NA	Crohn's disease	0	0	NA	0	0	1	0	0	0	0	0	0	0	0	NA	NA	NA	NA	NA	NA	1	1	0	53.19096509	3.534451289	0	NA	TRUE	FALSE	0	1	0	3	0	0	NA	1
1017	CT	TT	AA	CT	CC	CT	Female	Caucasian	Crohn's disease	NA	NA	NA	NA	NA	NA	NA	NA	1	NA	1	NA	NA	0	NA	NA	NA	NA	NA	NA	1	1	0	65.33333333	2.948665298	NA	NA	FALSE	FALSE	0	0	0	NA	0	0	1	NA
1018	CC	TT	AA	CC	CC	CC	Female	Caucasian	Crohn's disease	0	0	0	0	0	1	0	0	0	0	1	0	0	0	NA	NA	NA	NA	NA	NA	0	0	0	45.45094684	0.128678987	NA	NA	FALSE	FALSE	0	0	1	2	0	0	NA	NA
1019	CT	CC	GG	CT	CC	CC	Female	Caucasian	Crohn's disease	0	0	0	0	0	0	1	1	0	0	1	1	0	0	NA	NA	NA	NA	NA	NA	1	0	0	62.23134839	3.482432124	NA	NA	FALSE	FALSE	1	0	0	1	0	0	NA	0
1020	CT	CC	GG	CC	CG	CC	Male	NA	Crohn's disease	0	0	0	0	0	0	1	1	1	1	1	1	1	1	NA	NA	NA	NA	NA	NA	1	1	0	41.19644079	7.123887748	NA	NA	FALSE	FALSE	1	0	0	1	0	0	1	0
1021	CC	CT	GA	CC	CC	CC	Female	Caucasian	Ulcerative colitis	NA	NA	NA	NA	NA	NA	NA	1	1	1	NA	NA	NA	NA	NA	NA	NA	NA	NA	NA	0	1	0	44.19438741	23.18412047	NA	NA	FALSE	FALSE	0	0	0	NA	0	0	NA	NA
1022	CC	CC	GG	CC	GG	CC	Female	NA	Crohn's disease	NA	NA	NA	NA	NA	1	1	1	NA	NA	NA	NA	NA	NA	NA	NA	NA	NA	NA	NA	1	1	0	26.42562172	8.528405202	NA	NA	FALSE	FALSE	0	0	1	2	0	0	NA	NA
1023	CT	CT	GA	CC	CG	CC	Female	NA	Ulcerative colitis	NA	NA	NA	NA	NA	NA	0	0	0	1	1	1	0	NA	NA	NA	NA	NA	NA	NA	1	1	0	25.85067305	6.469655487	NA	NA	FALSE	FALSE	0	0	0	NA	0	0	1	0
1024	CT	CC	GG	CC	CG	CC	Female	Caucasian	Crohn's disease	NA	NA	NA	NA	NA	1	1	1	NA	NA	NA	NA	NA	1	NA	NA	NA	NA	NA	NA	1	1	1	21.11156742	6.154688569	NA	NA	FALSE	FALSE	0	0	1	2	0	0	1	0
1025	CT	CC	GG	CC	CC	CC	Female	Caucasian	Crohn's disease	NA	NA	NA	NA	NA	1	NA	NA	NA	NA	NA	NA	NA	NA	NA	NA	NA	NA	NA	NA	1	1	1	24.68708647	6.305270363	NA	NA	FALSE	FALSE	0	0	0	NA	0	1	1	NA
1026	TT	TT	GA	CC	CC	CC	Male	NA	Crohn's disease	NA	NA	NA	NA	NA	NA	1	1	1	1	NA	NA	NA	1	NA	NA	NA	NA	NA	NA	1	1	1	70.30527036	1.669974903	NA	NA	FALSE	FALSE	0	0	0	NA	0	0	NA	0
1027	TT	CT	GG	CC	CC	CT	Male	Caucasian	Crohn's disease	NA	NA	NA	NA	NA	1	1	1	1	1	1	1	1	0	NA	NA	NA	NA	NA	NA	1	1	1	12.19438741	29.14442163	NA	NA	FALSE	FALSE	0	0	1	2	0	1	1	0
1028	CC	CC	GG	CC	CG	CC	Male	Caucasian	Ulcerative colitis	NA	NA	NA	NA	NA	NA	NA	NA	NA	1	NA	NA	NA	NA	NA	NA	NA	NA	NA	NA	0	1	0	45.86162446	9.210244125	NA	NA	FALSE	FALSE	0	0	0	NA	0	0	1	NA
1029	CT	CC	GG	CC	CC	CC	Male	NA	Crohn's disease	0	0	1	0	0	1	0	0	0	0	0	0	0	0	NA	NA	NA	NA	NA	NA	1	1	0	38.48037874	7.857745836	NA	NA	FALSE	FALSE	0	1	0	3	1	0	NA	0
1030	CT	CT	GA	CC	CC	CC	Male	NA	Crohn's disease	NA	NA	NA	NA	NA	1	NA	NA	NA	NA	NA	1	NA	1	NA	NA	NA	NA	NA	NA	1	1	1	24.19438741	24.12594114	NA	NA	FALSE	FALSE	0	0	1	2	0	1	NA	NA
1031	TT	CT	GG	TT	CG	CC	Female	Caucasian	Crohn's disease	0	0	0	0	0	0	0	0	1	1	1	0	0	0	1	0	0	0	0	0	1	1	0	28.23271732	24.87611225	NA	NA	FALSE	FALSE	1	0	0	1	0	0	NA	1
1032	CC	CT	GA	CC	CC	CC	Male	Caucasian	Crohn's disease	NA	NA	NA	NA	1	1	1	1	NA	NA	NA	NA	NA	NA	NA	NA	NA	NA	NA	NA	1	1	1	8.232717317	20.04654346	NA	NA	FALSE	FALSE	0	0	1	2	1	1	NA	0
1033	TT	CC	GG	CC	CC	CC	Female	NA	Crohn's disease	NA	NA	NA	NA	NA	1	1	1	1	1	1	1	NA	0	NA	NA	NA	NA	NA	NA	1	1	0	30.19575633	11.18138261	NA	NA	FALSE	FALSE	0	0	1	2	0	0	1	NA
1034	CT	CC	GG	CT	GG	CC	Male	Caucasian	Crohn's disease	0	0	0	0	NA	1	1	1	1	1	1	0	0	0	NA	NA	NA	NA	NA	NA	1	1	0	17.04049738	0.952657997	NA	NA	FALSE	FALSE	0	0	1	2	0	0	NA	0
1035	TT	CT	GA	CT	CC	CC	Female	NA	Ulcerative colitis	NA	NA	NA	NA	NA	NA	1	1	1	1	1	1	NA	NA	NA	NA	NA	NA	NA	NA	0	1	0	30.5323979	9.804357746	NA	NA	FALSE	FALSE	0	0	0	NA	0	0	NA	0
1036	CT	CC	GG	CC	CC	CT	Female	Caucasian	Crohn's disease	0	0	0	0	0	1	0	0	0	0	0	0	0	0	NA	NA	NA	NA	NA	NA	1	1	0	19.19507187	16.8569473	NA	NA	FALSE	FALSE	0	1	0	3	0	0	1	0
1037	CT	TT	GG	CC	CC	CC	Female	Caucasian	Crohn's disease	NA	NA	NA	NA	NA	NA	NA	NA	NA	NA	1	1	1	1	NA	NA	NA	NA	NA	NA	1	1	1	19.19233402	19.80002282	NA	NA	FALSE	FALSE	0	0	0	NA	0	1	NA	0
1038	CC	CC	GG	CC	GG	CC	Female	NA	Crohn's disease	0	0	0	0	0	0	0	1	1	1	0	0	0	0	NA	NA	NA	NA	NA	NA	1	1	0	69.19358887	6.978781656	NA	NA	FALSE	FALSE	1	0	0	1	0	0	NA	NA
1039	CT	CC	GG	CC	CC	CC	Male	Caucasian	Crohn's disease	NA	NA	NA	NA	NA	1	NA	NA	NA	NA	1	1	NA	0	NA	NA	NA	NA	NA	NA	1	0	1	28.19438741	16.7801734	NA	NA	FALSE	FALSE	0	0	1	2	0	1	NA	1
1040	CT	CT	GG	CT	CC	CC	Female	Caucasian	Crohn's disease	0	0	0	0	0	1	0	0	0	0	0	0	0	0	0	0	NA	0	0	0	1	1	1	30.72952316	16.39162674	NA	NA	FALSE	FALSE	0	1	0	3	0	1	1	0
1041	CC	CT	GA	CC	CC	CC	Male	Caucasian	Crohn's disease	0	0	0	0	0	1	1	0	0	0	0	0	0	0	NA	NA	NA	NA	NA	NA	1	1	0	13.19644079	7.066392882	NA	NA	FALSE	FALSE	0	0	1	2	0	0	NA	1
1042	TT	TT	GG	CC	CC	CT	Male	Caucasian	Crohn's disease	0	0	0	0	0	0	1	1	1	1	1	0	0	0	NA	NA	NA	NA	NA	NA	1	1	0	26.19575633	12.51460187	NA	NA	FALSE	FALSE	1	0	0	1	0	0	1	0
1043	CT	TT	GA	CC	CC	CC	Female	Caucasian	Crohn's disease	0	0	0	0	0	0	1	1	1	1	1	1	1	1	1	0	0	0	0	0	1	1	1	19.23066393	24.06844627	NA	NA	FALSE	FALSE	1	0	0	1	0	1	NA	1
1044	CC	CT	GA	CC	CC	CC	Female	Caucasian	Ulcerative colitis	NA	NA	NA	NA	NA	NA	0	0	0	1	1	1	0	0	NA	NA	NA	NA	NA	NA	0	1	0	33.19370294	26.83093771	NA	NA	FALSE	FALSE	0	0	0	NA	0	0	NA	NA
1045	CC	CC	GG	CC	GG	CC	Female	Caucasian	Ulcerative colitis	NA	NA	NA	NA	NA	NA	0	0	0	1	1	1	0	0	NA	NA	NA	NA	NA	NA	0	0	0	34.19301848	15.80002282	NA	NA	FALSE	FALSE	0	0	0	NA	0	0	0	0
1046	CT	CT	GG	CT	CG	CT	Male	Caucasian	Ulcerative colitis	NA	NA	NA	NA	NA	NA	0	1	0	0	0	0	0	NA	NA	NA	NA	NA	NA	NA	1	1	0	18.19575633	21.2238193	NA	NA	FALSE	FALSE	0	0	0	NA	0	0	NA	NA
1047	TT	CT	GG	CT	CG	CC	Male	Caucasian	Crohn's disease	NA	NA	NA	NA	NA	NA	NA	NA	NA	1	1	NA	NA	0	NA	NA	NA	NA	NA	NA	1	1	0	21.19370294	18.04791239	NA	NA	FALSE	FALSE	0	0	0	NA	0	0	NA	0
1048	CT	CT	GG	CC	CG	CC	Male	NA	Crohn's disease	NA	NA	NA	NA	NA	1	NA	NA	NA	NA	1	NA	NA	NA	NA	NA	NA	NA	NA	NA	1	1	1	21.07871321	1.976728268	NA	NA	FALSE	FALSE	0	0	1	2	0	1	NA	0
1049	CT	CT	GG	CT	CG	CT	Female	NA	Crohn's disease	0	0	0	0	0	1	0	0	0	0	0	0	0	0	NA	NA	NA	NA	NA	NA	1	1	1	29.19370294	8.761008442	NA	NA	FALSE	FALSE	0	1	0	3	0	0	NA	0
1050	CT	CT	GA	CT	CG	CC	Male	Caucasian	Crohn's disease	0	0	0	0	0	0	0	1	1	1	1	0	0	1	NA	NA	NA	NA	NA	NA	1	1	0	31.19507187	9.9137577	NA	NA	FALSE	FALSE	1	0	0	1	0	0	NA	0
1051	CT	CT	GG	CC	CC	CC	Male	Caucasian	Crohn's disease	NA	NA	NA	NA	NA	1	NA	NA	NA	NA	NA	NA	NA	1	1	NA	NA	NA	NA	NA	1	1	1	31.19507187	33.9137577	32.83230664	NA	TRUE	FALSE	0	0	0	NA	0	2	1	0
1052	CT	CC	GG	CT	CC	CC	Female	Caucasian	Crohn's disease	NA	NA	NA	NA	NA	1	NA	NA	NA	NA	NA	NA	NA	1	NA	NA	NA	NA	NA	NA	1	1	1	19.94239106	3.375884098	NA	NA	FALSE	FALSE	0	0	0	NA	0	1	NA	0
1053	CT	CT	GG	CT	CG	CT	Female	NA	Crohn's disease	NA	NA	NA	NA	NA	1	1	1	NA	NA	NA	NA	NA	NA	NA	NA	NA	NA	NA	NA	1	0	1	15.19233402	23.16769336	NA	NA	FALSE	FALSE	0	0	1	2	0	2	1	NA
1054	TT	CC	GG	CC	CC	CT	Male	NA	Ulcerative colitis	NA	NA	NA	NA	NA	NA	NA	NA	NA	1	NA	NA	NA	NA	NA	NA	NA	NA	NA	NA	0	1	0	20.19438741	25.37428702	NA	NA	FALSE	FALSE	0	0	0	NA	0	0	NA	0
1055	TT	TT	GG	TT	CC	CC	Female	NA	Ulcerative colitis	NA	NA	NA	NA	NA	NA	NA	NA	NA	NA	NA	NA	NA	NA	NA	NA	NA	NA	NA	NA	1	0	0	56.19427333	24.08761123	NA	NA	FALSE	FALSE	0	0	0	NA	0	0	0	0
1056	CT	CC	GG	CT	GG	CT	Male	NA	Crohn's disease	NA	NA	NA	NA	NA	1	NA	1	NA	NA	1	NA	NA	1	NA	NA	NA	NA	NA	NA	1	1	0	26.19301848	11.27161761	NA	NA	FALSE	FALSE	0	0	1	2	0	0	NA	0
1057	CT	CC	GG	CT	CG	CC	Female	Arab	Crohn's disease	NA	NA	NA	NA	NA	1	NA	NA	NA	NA	NA	NA	NA	NA	NA	NA	NA	NA	NA	NA	1	0	0	57.19381702	17.14442163	NA	NA	FALSE	FALSE	0	0	0	NA	0	0	0	NA
1058	TT	CT	GG	TT	CG	CC	Male	Caucasian	Ulcerative colitis	NA	NA	NA	NA	NA	NA	0	1	1	1	1	1	0	0	NA	NA	NA	NA	NA	NA	0	0	0	16.48186174	2.242299795	NA	NA	FALSE	FALSE	0	0	0	NA	0	0	NA	0
1059	CC	TT	AA	CC	CC	CC	Female	Caucasian	Ulcerative colitis	NA	NA	NA	NA	NA	NA	1	1	1	1	1	1	1	0	NA	NA	NA	NA	NA	NA	0	0	0	24.28211271	50.46121378	NA	NA	FALSE	FALSE	0	0	0	NA	0	0	0	0
1060	CT	TT	GG	CC	CC	CC	Male	Caucasian	Crohn's disease	0	0	0	0	0	1	0	0	0	0	0	0	0	0	NA	NA	NA	NA	NA	NA	1	1	1	39.9122747	9.831622177	NA	NA	FALSE	FALSE	0	1	0	3	0	1	1	1
1061	TT	CC	GG	CT	CG	TT	Female	NA	Crohn's disease	0	0	0	0	0	1	1	1	0	0	0	0	0	0	NA	NA	NA	NA	NA	NA	1	1	1	39.01152179	2.715947981	NA	1.779603012	FALSE	TRUE	0	0	1	2	0	1	1	0
1062	TT	CT	GA	CT	CC	CC	Female	Caucasian	Crohn's disease	NA	NA	NA	NA	NA	1	1	1	NA	NA	NA	NA	NA	NA	NA	NA	NA	NA	NA	NA	1	1	1	33.44273329	7.531827515	NA	NA	FALSE	FALSE	0	0	1	2	0	2	1	1
1063	TT	CC	GG	CC	CC	CC	Female	Caucasian	Crohn's disease	NA	NA	NA	NA	NA	1	1	1	NA	NA	NA	NA	NA	NA	NA	NA	NA	NA	NA	NA	1	1	0	20.68982432	8.032854209	NA	NA	FALSE	FALSE	0	0	1	2	0	0	NA	0
1064	CC	CT	GG	CC	CG	CC	Male	Caucasian	Ulcerative colitis	NA	NA	NA	NA	NA	NA	0	0	0	1	1	1	0	NA	NA	NA	NA	NA	NA	NA	1	1	0	63.19233402	7.531713438	NA	NA	FALSE	FALSE	0	0	0	NA	0	0	1	0
1065	CT	CC	GG	CC	CG	CC	Female	NA	Ulcerative colitis	NA	NA	NA	NA	NA	NA	0	0	0	1	1	1	NA	NA	NA	NA	NA	NA	NA	NA	0	1	0	33.19370294	32.32021446	NA	NA	FALSE	FALSE	0	0	0	NA	0	0	NA	0
1066	TT	CT	GG	CT	CG	CC	Male	NA	Crohn's disease	NA	NA	NA	NA	NA	1	NA	NA	NA	NA	NA	NA	NA	0	NA	NA	NA	NA	NA	NA	1	1	1	18.19575633	25.54677162	NA	NA	FALSE	FALSE	0	0	0	NA	0	2	1	NA
1067	CC	CT	GA	CC	CG	CC	Female	NA	Ulcerative colitis	NA	NA	NA	NA	NA	NA	NA	NA	NA	1	NA	1	NA	NA	NA	NA	NA	NA	NA	NA	1	1	0	50.64464978	3.077344285	NA	NA	FALSE	FALSE	0	0	0	NA	0	0	NA	0
1068	TT	TT	AA	TT	CC	CC	Female	Caucasian	Ulcerative colitis	NA	NA	NA	NA	NA	NA	NA	NA	NA	1	NA	NA	NA	NA	NA	NA	NA	NA	NA	NA	1	0	0	48.47353411	0.268309377	NA	NA	FALSE	FALSE	0	0	0	NA	0	0	NA	0
1069	TT	CC	GG	TT	GG	CC	Male	Caucasian	Crohn's disease	NA	NA	NA	NA	1	1	1	NA	NA	NA	NA	NA	NA	NA	NA	NA	NA	NA	NA	NA	1	1	0	38.19575633	2.546087155	NA	NA	FALSE	FALSE	0	0	1	2	1	0	1	NA
1070	TT	CT	GA	CC	CC	CC	Male	Caucasian	Crohn's disease	NA	NA	NA	NA	NA	1	NA	NA	NA	NA	NA	NA	NA	NA	NA	NA	NA	NA	NA	NA	1	1	1	34.19575633	29.53034451	NA	NA	FALSE	FALSE	0	0	0	NA	0	2	1	0
1071	TT	TT	GG	CT	CC	CC	Female	Caucasian	Ulcerative colitis	NA	NA	NA	NA	NA	NA	NA	NA	NA	NA	NA	NA	NA	NA	NA	NA	NA	NA	NA	NA	0	1	0	16.19438741	30.56525211	NA	NA	FALSE	FALSE	0	0	0	NA	0	0	NA	0
1072	TT	CT	GG	TT	CG	CC	Male	NA	Crohn's disease	0	0	0	0	0	1	1	1	0	0	0	0	0	0	NA	NA	NA	NA	NA	NA	0	1	1	18.72678531	23.31291353	NA	13.00205339	FALSE	TRUE	0	0	1	2	0	1	1	0
1073	CC	CC	GG	CC	CG	CC	Male	Caucasian	Crohn's disease	0	0	0	0	0	1	0	0	0	0	0	0	1	1	NA	NA	NA	NA	NA	NA	1	0	1	12.19438741	15.10472279	NA	NA	FALSE	FALSE	0	1	0	3	0	0	NA	0
1074	TT	CT	GG	CC	CG	CT	Female	NA	Crohn's disease	0	0	0	0	0	1	0	0	0	0	0	0	0	NA	NA	NA	NA	NA	NA	NA	0	1	1	20.23271732	30.81451061	NA	NA	FALSE	FALSE	0	1	0	3	0	1	NA	0
1075	CC	CT	GA	TT	CC	CC	Male	Caucasian	Ulcerative colitis	NA	NA	NA	NA	NA	NA	NA	NA	NA	NA	NA	NA	NA	1	NA	NA	NA	NA	NA	NA	0	1	0	18.19575633	9.856262834	NA	NA	FALSE	FALSE	0	0	0	NA	0	0	1	0
1076	TT	CC	GG	TT	GG	CC	Female	NA	Crohn's disease	0	0	0	0	0	1	1	1	0	0	0	0	0	1	0	1	1	0	0	0	0	1	1	65.73020762	4.840520192	-0.082135524	NA	TRUE	FALSE	0	0	1	2	0	1	1	0
1077	CT	CC	GG	CC	CG	CC	Male	Caucasian	Crohn's disease	0	0	0	0	0	1	0	0	0	0	0	0	0	0	NA	NA	NA	NA	NA	NA	1	1	1	56.68982432	5.292265572	1.056810404	NA	TRUE	FALSE	0	1	0	3	0	1	NA	0
1078	TT	CT	GA	CT	CG	CC	Male	Caucasian	Ulcerative colitis	NA	NA	NA	NA	NA	NA	0	0	0	1	1	1	0	0	NA	NA	NA	NA	NA	NA	0	0	0	55.19233402	8.667921515	NA	NA	FALSE	FALSE	0	0	0	NA	0	0	0	0
1079	CT	CC	GG	CT	CG	CT	Male	Caucasian	Ulcerative colitis	NA	NA	NA	NA	NA	NA	0	1	1	1	1	1	0	0	NA	NA	NA	NA	NA	NA	0	0	0	33.15537303	2.759639516	NA	NA	FALSE	FALSE	0	0	0	NA	0	0	NA	0
1080	CC	CC	GG	CC	CG	CC	Male	Caucasian	Crohn's disease	0	0	0	1	1	1	1	1	1	1	1	0	0	0	NA	NA	NA	NA	NA	NA	0	1	0	39.06639288	4.052019165	NA	NA	FALSE	FALSE	0	0	1	2	1	0	NA	1
1081	CT	CC	GG	CC	CG	CC	Male	Caucasian	Ulcerative colitis	NA	NA	NA	NA	NA	NA	0	0	0	0	0	1	0	0	NA	NA	NA	NA	NA	NA	0	0	0	21.2128679	3.750741501	NA	NA	FALSE	FALSE	0	0	0	NA	0	0	NA	0
1082	CT	CT	GG	CT	CG	CC	Male	Caucasian	Crohn's disease	0	0	0	0	0	1	0	0	0	0	0	0	0	0	NA	NA	NA	NA	NA	NA	0	1	0	22.10814511	0.229979466	NA	NA	FALSE	FALSE	0	1	0	3	0	0	NA	0
1083	CT	CT	GA	CT	CC	CC	Female	Caucasian	Crohn's disease	0	0	0	0	0	0	1	0	0	0	0	0	0	0	NA	NA	NA	NA	NA	NA	0	0	0	19.38398357	0.273671002	NA	NA	FALSE	FALSE	1	0	0	1	0	0	NA	0
1084	CT	CC	GG	CT	CC	CC	Male	Caucasian	Crohn's disease	0	0	0	0	0	0	1	1	1	1	1	1	0	0	NA	NA	NA	NA	NA	NA	1	1	0	34.84451289	3.080082136	NA	NA	FALSE	FALSE	1	0	0	1	0	0	NA	1
1085	CT	CC	GG	CC	CC	CC	Male	NA	Crohn's disease	0	0	0	0	0	1	0	0	0	0	0	0	0	0	NA	NA	NA	NA	NA	NA	0	0	0	25.0513347	9.133470226	NA	NA	FALSE	FALSE	0	1	0	3	0	0	0	1
1086	TT	CT	GA	CC	CG	CC	Female	Arab	Crohn's disease	0	0	0	0	0	1	1	1	1	1	1	1	0	0	NA	NA	NA	NA	NA	NA	1	1	0	28.7911248	3.326602783	NA	NA	FALSE	FALSE	0	0	1	2	0	0	1	1
1087	TT	CC	GG	TT	CG	CC	Male	Caucasian	Ulcerative colitis	NA	NA	NA	NA	NA	NA	NA	NA	NA	NA	NA	1	0	NA	NA	NA	NA	NA	NA	NA	0	1	0	34.14099932	2.945927447	NA	NA	FALSE	FALSE	0	0	0	NA	0	0	NA	NA
1088	CC	CT	GA	CC	CC	CC	Female	Caucasian	Ulcerative colitis	NA	NA	NA	NA	NA	NA	0	0	0	1	1	1	0	0	NA	NA	NA	NA	NA	NA	0	1	0	74.3544376	4.73100616	NA	NA	FALSE	FALSE	0	0	0	NA	0	0	NA	0
1089	CC	CC	GG	CC	GG	CC	Female	Caucasian	Ulcerative colitis	NA	NA	NA	NA	NA	NA	0	0	0	1	1	1	0	0	NA	NA	NA	NA	NA	NA	0	1	0	20.19438741	24.95003422	NA	NA	FALSE	FALSE	0	0	0	NA	0	0	NA	NA
1090	CC	CT	GG	CC	CC	CC	Male	Caucasian	Crohn's disease	0	0	0	0	1	1	1	0	0	0	0	0	0	0	NA	NA	NA	NA	NA	NA	0	1	0	27.35660507	2.806297057	NA	NA	FALSE	FALSE	0	0	1	2	1	0	1	1
1091	CT	CT	GA	CT	CC	CC	Male	Caucasian	Ulcerative colitis	NA	NA	NA	NA	NA	NA	0	0	0	0	1	1	0	0	NA	NA	NA	NA	NA	NA	0	0	0	30.66929044	13.58806753	NA	NA	FALSE	FALSE	0	0	0	NA	0	0	0	0
1092	CT	CT	GA	CT	CC	CC	Female	Caucasian	Crohn's disease	0	0	0	NA	NA	1	1	1	1	1	1	1	0	1	NA	NA	NA	NA	NA	NA	1	1	1	17.10609172	5.475587497	NA	2.439310974	FALSE	TRUE	0	0	1	2	0	0	1	0
1093	TT	CC	GG	TT	CG	CC	Female	Caucasian	Crohn's disease	0	0	0	NA	NA	1	0	0	0	0	0	0	0	0	NA	NA	NA	NA	NA	NA	1	1	1	39.7616929	1.930184805	1.995893224	NA	TRUE	FALSE	0	1	0	3	0	1	NA	1
1094	TT	TT	GG	NA	NA	NA	Female	Caucasian	Crohn's disease	0	0	0	NA	NA	1	0	0	0	0	0	0	0	0	NA	NA	NA	NA	NA	NA	0	1	1	62.44193475	17.42915811	2.710586356	NA	TRUE	FALSE	0	1	0	3	0	1	NA	0
1095	CT	CT	GA	CT	CC	CC	Female	Caucasian	Ulcerative colitis	NA	NA	NA	NA	NA	NA	0	0	0	1	1	1	0	0	NA	NA	NA	NA	NA	NA	0	0	0	35.37303217	11.36744239	NA	NA	FALSE	FALSE	0	0	0	NA	0	0	0	1
1096	CC	CC	GG	CT	CG	CC	Male	Arab	Ulcerative colitis	NA	NA	NA	NA	NA	NA	1	1	1	1	1	1	NA	NA	NA	NA	NA	NA	NA	NA	0	0	1	21.73020762	11.91786448	NA	NA	FALSE	FALSE	0	0	0	NA	0	1	NA	1
1097	CT	CT	GG	CT	CC	CT	Male	Caucasian	Crohn's disease	NA	NA	NA	NA	NA	1	1	1	1	1	1	1	NA	0	NA	NA	NA	NA	NA	NA	0	1	1	18.19849418	4.747319188	NA	0	FALSE	TRUE	0	0	1	2	0	1	NA	0
1098	TT	CT	GA	TT	CG	CC	Female	Caucasian	Crohn's disease	NA	NA	NA	NA	NA	NA	NA	1	1	1	1	1	NA	0	0	0	0	0	1	0	0	1	0	39.64670317	26.31622177	NA	NA	FALSE	FALSE	0	0	0	NA	0	0	NA	0
1099	CT	CC	GG	CC	CC	CC	Female	Caucasian	Ulcerative colitis	NA	NA	NA	NA	NA	NA	0	0	0	0	0	1	NA	0	NA	NA	NA	NA	NA	NA	0	0	0	21.64533425	7.474446726	NA	NA	FALSE	FALSE	0	0	0	NA	0	0	0	1
1100	CT	CT	GG	CC	CC	CC	Female	Caucasian	Ulcerative colitis	NA	NA	NA	NA	NA	NA	0	0	0	0	0	1	0	0	NA	NA	NA	NA	NA	NA	0	0	0	65.61248004	7.792037417	NA	NA	FALSE	FALSE	0	0	0	NA	0	0	0	0
1101	CC	TT	GA	CC	CC	CC	Female	Caucasian	Ulcerative colitis	0	0	0	0	0	0	1	1	1	1	1	1	0	0	NA	NA	NA	NA	NA	NA	0	1	0	19.64670317	15.00068446	NA	NA	FALSE	FALSE	1	0	0	1	0	0	NA	0
1102	CC	CC	GG	CC	CC	CC	Male	Caucasian	Ulcerative colitis	NA	NA	NA	NA	NA	NA	1	1	1	1	1	1	0	0	NA	NA	NA	NA	NA	NA	0	0	0	28.98277436	13.43474789	NA	NA	FALSE	FALSE	0	0	0	NA	0	0	0	0
1103	CC	CC	GG	CC	CG	CC	Male	Caucasian	Crohn's disease	0	0	0	0	0	1	1	0	0	0	0	0	0	1	NA	NA	NA	NA	NA	NA	1	1	1	19.23340178	20.52829112	NA	NA	FALSE	FALSE	0	0	1	2	0	1	NA	1
1104	CT	CC	GG	CC	CG	CC	Male	Caucasian	Ulcerative colitis	NA	NA	NA	NA	NA	NA	0	0	0	1	1	1	0	0	0	0	NA	0	0	0	0	0	0	55.64658909	29.91649555	NA	NA	FALSE	FALSE	0	0	0	NA	0	0	0	0
1105	CT	CT	GA	CC	CG	CC	Female	Caucasian	Ulcerative colitis	NA	NA	NA	NA	NA	NA	0	0	0	0	1	1	0	0	0	0	NA	0	0	0	0	0	0	21.14989733	21.38250057	NA	NA	FALSE	FALSE	0	0	0	NA	0	0	0	0
1106	TT	CT	GA	CT	CC	CC	Male	Caucasian	Crohn's disease	0	0	0	0	0	1	0	0	0	0	0	0	0	0	NA	NA	NA	NA	NA	NA	0	0	0	28.64875656	4.662673968	NA	NA	FALSE	FALSE	0	1	0	3	0	0	0	0
1107	CT	CC	GG	CC	CG	CC	Male	Caucasian	Ulcerative colitis	NA	NA	NA	NA	NA	NA	0	0	0	0	0	1	NA	0	NA	NA	NA	NA	NA	NA	0	0	0	29.64533425	7.364818617	NA	NA	FALSE	FALSE	0	0	0	NA	0	0	0	0
1108	CT	CT	GG	CT	CC	CC	Female	Caucasian	Ulcerative colitis	NA	NA	NA	NA	NA	NA	0	0	0	0	1	1	0	0	0	0	NA	0	0	0	1	1	0	36.9800365	19.35945699	NA	NA	FALSE	FALSE	0	0	0	NA	0	0	NA	0
1109	CT	CT	GG	CT	CC	CC	Male	Caucasian	Ulcerative colitis	0	0	0	0	0	0	0	0	1	1	1	1	NA	0	NA	NA	NA	NA	NA	NA	0	0	0	24.81302761	11.93976728	NA	NA	FALSE	FALSE	1	0	0	1	0	0	0	0
1110	CT	CT	GG	CC	CG	CC	Male	Caucasian	Crohn's disease	0	0	0	0	0	0	1	1	0	0	0	1	0	0	NA	NA	NA	NA	NA	NA	0	0	0	52.14784394	11.99178645	NA	NA	FALSE	FALSE	1	0	0	1	0	0	0	0
1111	CT	TT	GA	CT	CC	CC	Male	Caucasian	Ulcerative colitis	NA	NA	NA	NA	NA	NA	0	0	1	1	1	1	NA	0	NA	NA	NA	NA	NA	NA	0	0	0	72.38056126	3.123773671	NA	NA	FALSE	FALSE	0	0	0	NA	0	0	NA	0
1112	TT	TT	GA	CC	CC	CC	Female	Caucasian	Crohn's disease	NA	NA	NA	NA	NA	1	1	1	1	NA	NA	0	NA	1	NA	NA	NA	NA	NA	NA	1	1	1	21.6480721	14.03422313	NA	NA	FALSE	FALSE	0	0	1	2	0	2	1	0
1113	CC	CT	GG	CC	CC	CC	Male	Caucasian	Ulcerative colitis	NA	NA	NA	NA	NA	NA	0	0	0	0	0	1	0	NA	NA	NA	NA	NA	NA	NA	0	0	0	22.14921287	17.45094684	NA	NA	FALSE	FALSE	0	0	0	NA	0	0	0	0
1114	CT	CT	GG	CT	CC	CC	Male	Caucasian	Ulcerative colitis	NA	NA	NA	NA	NA	NA	1	1	1	1	1	1	NA	1	1	0	0	0	0	0	1	0	1	29.6480721	26.86652977	NA	NA	FALSE	FALSE	0	0	0	NA	0	1	NA	0
1115	CT	CT	GG	TT	CG	CC	Male	Caucasian	Ulcerative colitis	NA	NA	NA	NA	NA	NA	0	1	1	1	1	1	0	0	NA	NA	NA	NA	NA	NA	0	0	0	22.55703856	4.503878622	NA	NA	FALSE	FALSE	0	0	0	NA	0	0	0	0
1116	TT	TT	GG	CC	CC	CC	Female	Caucasian	Ulcerative colitis	NA	NA	NA	NA	NA	NA	0	0	0	1	1	1	0	0	NA	NA	NA	NA	NA	NA	0	0	0	33.64533425	7.414214009	NA	NA	FALSE	FALSE	0	0	0	NA	0	0	0	0
1117	TT	CT	GG	CT	CC	CC	Male	NA	Crohn's disease	0	0	0	0	1	1	1	1	0	NA	0	0	1	1	1	0	NA	1	0	0	1	1	1	21.73020762	34.45596623	23.34302989	NA	TRUE	FALSE	0	0	1	2	1	0	1	0
1118	TT	CT	GG	CT	CC	CC	Female	Caucasian	Crohn's disease	0	0	0	NA	NA	1	1	1	1	1	1	1	0	0	1	0	1	0	0	0	1	1	0	18.02327173	8.531028976	NA	NA	FALSE	FALSE	0	0	1	2	0	0	1	0
1119	CT	CC	GG	CT	CC	CC	Male	NA	Crohn's disease	0	0	0	NA	NA	1	1	0	0	0	0	1	1	0	NA	NA	NA	NA	NA	NA	0	1	0	80.01905088	1.418092631	NA	NA	FALSE	FALSE	0	0	1	2	0	0	1	0
1120	CC	CT	GA	CC	CC	CC	Male	Caucasian	Crohn's disease	0	0	0	1	0	0	1	1	1	1	1	1	0	0	NA	NA	NA	NA	NA	NA	0	1	0	26.19301848	24.14236824	NA	NA	FALSE	FALSE	1	0	0	1	1	0	NA	0
1121	CT	CC	GG	CC	CC	CC	Male	Caucasian	Crohn's disease	NA	NA	NA	NA	NA	1	1	1	NA	NA	NA	NA	NA	0	NA	NA	NA	NA	NA	NA	0	1	1	13.19370294	28.14236824	NA	NA	FALSE	FALSE	0	0	1	2	0	1	NA	0
1122	CT	CT	GA	CC	CG	CC	Female	NA	Crohn's disease	NA	NA	NA	NA	NA	1	1	1	NA	NA	NA	1	NA	NA	NA	NA	NA	NA	NA	NA	0	0	1	39.19233402	24.14236824	NA	NA	FALSE	FALSE	0	0	1	2	0	1	NA	NA
1123	TT	CT	GG	CC	CG	CC	Female	Caucasian	Ulcerative colitis	NA	NA	NA	NA	NA	NA	NA	1	1	1	1	1	NA	NA	NA	NA	NA	NA	NA	NA	0	0	0	42.19301848	1.084188912	NA	NA	FALSE	FALSE	0	0	0	NA	0	0	NA	0
1124	CT	CC	GG	CT	CC	CC	Female	Caucasian	Crohn's disease	NA	NA	NA	NA	1	1	0	0	0	0	NA	NA	1	NA	NA	NA	NA	NA	NA	NA	1	1	0	42.23408624	6.105407255	NA	NA	FALSE	FALSE	0	0	0	NA	1	0	NA	1
1125	CT	CC	GG	CC	CG	CC	Male	Caucasian	Ulcerative colitis	NA	NA	NA	NA	NA	NA	1	1	1	1	1	1	NA	NA	NA	NA	NA	NA	NA	NA	1	1	0	29.77401323	5.525096966	NA	NA	FALSE	FALSE	0	0	0	NA	0	0	NA	0
1126	CT	CT	GG	CC	CC	CT	Female	Caucasian	Crohn's disease	0	0	0	0	0	0	0	1	1	1	1	1	1	1	NA	NA	NA	NA	NA	NA	0	0	0	54.19564225	23.08281999	NA	NA	FALSE	FALSE	1	0	0	1	0	0	0	NA
1127	CC	CT	GG	CC	CG	CC	Male	NA	Crohn's disease	NA	NA	NA	NA	NA	1	NA	1	NA	NA	NA	NA	NA	0	NA	NA	NA	NA	NA	NA	0	0	0	19.69050878	8.607916952	NA	NA	FALSE	FALSE	0	0	1	2	0	0	0	0
1128	TT	CT	GG	CT	CG	CC	Female	Caucasian	Crohn's disease	NA	NA	NA	NA	NA	1	NA	1	NA	NA	NA	NA	NA	NA	NA	NA	NA	NA	NA	NA	0	1	0	28.89790098	0.419005248	NA	NA	FALSE	FALSE	0	0	1	2	0	0	NA	0
1129	TT	CT	GG	CT	CG	CC	Male	Caucasian	Crohn's disease	NA	NA	NA	NA	1	1	NA	NA	NA	NA	NA	NA	NA	NA	NA	NA	NA	NA	NA	NA	0	0	0	24.89790098	0.419005248	NA	NA	FALSE	FALSE	0	0	0	NA	1	0	NA	0
1130	CC	CC	GG	CC	CG	NA	Male	Caucasian	Crohn's disease	0	0	0	0	0	1	1	1	1	1	1	0	0	0	NA	NA	NA	NA	NA	NA	1	1	0	43.83835273	6.20134611	NA	NA	FALSE	FALSE	0	0	1	2	0	0	1	1
1131	CT	CC	GG	CC	CC	CC	Male	Caucasian	Crohn's disease	NA	NA	NA	NA	NA	1	1	1	NA	1	1	1	NA	0	NA	NA	NA	NA	NA	NA	1	1	0	32.19438741	25.82888433	NA	NA	FALSE	FALSE	0	0	1	2	0	0	NA	0
1132	TT	CC	GG	CC	CC	CC	Male	Caucasian	Crohn's disease	1	0	0	0	0	1	0	0	0	1	1	0	NA	0	NA	NA	NA	NA	NA	NA	1	1	0	21.01015286	8.013803331	NA	NA	FALSE	FALSE	0	0	1	2	1	0	NA	0
1133	CT	CT	GA	CC	CC	CC	Male	NA	Crohn's disease	0	0	0	0	0	1	1	1	1	1	1	1	0	0	NA	NA	NA	NA	NA	NA	1	1	0	22.89105635	3.107460643	0	0	TRUE	TRUE	0	0	1	2	0	0	NA	1
1134	TT	CC	GG	CC	CC	CC	Female	Caucasian	Crohn's disease	0	0	0	0	0	1	1	1	1	1	1	1	0	0	NA	NA	NA	NA	NA	NA	1	1	0	30.90200776	3.214350901	0	NA	TRUE	FALSE	0	0	1	2	0	0	1	1
1135	CT	TT	GA	CT	CC	CC	Male	Caucasian	Crohn's disease	0	0	0	0	0	1	1	1	1	1	1	1	0	0	1	NA	NA	NA	NA	NA	0	1	0	20.04928131	0.700775724	NA	NA	FALSE	FALSE	0	0	1	2	0	0	NA	1
1136	CC	CT	GG	CC	CC	CC	Male	Other	Crohn's disease	0	0	0	0	0	1	0	0	0	0	0	0	0	0	0	0	1	0	0	0	0	1	0	19.0418663	3.02532512	NA	NA	FALSE	FALSE	0	1	0	3	0	0	NA	0
1137	TT	TT	GA	CT	CC	CC	Male	Caucasian	Crohn's disease	0	0	0	0	0	0	1	1	1	1	1	0	0	0	NA	NA	NA	NA	NA	NA	0	0	0	60.84040611	1.418320785	NA	NA	FALSE	FALSE	1	0	0	1	0	0	NA	0
1138	CC	CT	GG	CC	CG	CC	Female	Caucasian	Crohn's disease	0	0	0	0	0	1	0	0	0	0	0	0	0	0	NA	NA	NA	NA	NA	NA	0	0	0	58.091718	1.612480037	0	NA	TRUE	FALSE	0	1	0	3	0	0	NA	0
1139	CC	CC	GG	CC	CG	CC	Female	NA	Crohn's disease	0	1	1	0	0	1	0	0	1	0	0	0	0	0	NA	NA	NA	NA	NA	NA	0	1	0	26.30527036	2.830937714	NA	NA	FALSE	FALSE	0	0	1	2	1	0	NA	0
1140	CC	CC	GG	CC	GG	CT	Female	Caucasian	Crohn's disease	0	0	0	0	0	1	0	0	0	0	0	0	0	0	NA	NA	NA	NA	NA	NA	0	1	0	19.32386493	1.226443076	NA	NA	FALSE	FALSE	0	1	0	3	0	0	NA	1
1141	CT	CT	GA	CC	CG	CC	Female	Caucasian	Crohn's disease	0	0	0	0	0	0	1	1	0	0	0	0	0	0	NA	NA	NA	NA	NA	NA	0	0	0	24.28199863	3.43315081	NA	NA	FALSE	FALSE	1	0	0	1	0	0	NA	0
1142	CT	TT	GA	CC	CC	CC	Male	Caucasian	Crohn's disease	0	0	0	0	0	0	0	1	1	1	1	0	0	0	NA	NA	NA	NA	NA	NA	1	1	0	22.33538672	2.663814739	NA	NA	FALSE	FALSE	1	0	0	1	0	0	NA	0
1143	CT	CC	GG	CT	CG	CC	Male	Caucasian	Crohn's disease	0	0	0	0	0	1	0	0	0	0	0	0	0	1	NA	NA	NA	NA	NA	NA	0	0	1	65.08966461	3.028062971	NA	NA	FALSE	FALSE	0	1	0	3	0	0	NA	0
1144	CC	CC	GG	CC	CC	CT	Male	Caucasian	Crohn's disease	0	0	0	0	0	1	0	NA	NA	NA	NA	NA	NA	0	NA	NA	NA	NA	NA	NA	1	1	1	35.60837326	2.477869039	NA	NA	FALSE	FALSE	0	0	0	NA	0	1	NA	1
1145	TT	CC	GG	CC	CG	CC	Female	Caucasian	Crohn's disease	0	0	0	1	1	1	0	0	0	0	0	0	1	1	NA	NA	NA	NA	NA	NA	1	1	0	16.75017112	3.915126626	NA	NA	FALSE	FALSE	0	1	0	3	1	0	NA	0
1146	CC	CC	GG	CC	CG	CC	Female	Caucasian	Crohn's disease	0	0	0	0	0	1	1	1	1	1	1	1	1	1	1	0	0	1	0	0	1	1	0	17.72746977	12.31496692	10.33823865	NA	TRUE	FALSE	0	0	1	2	0	0	1	0
1147	CC	CT	GG	CC	CG	CC	Male	Caucasian	Crohn's disease	0	0	0	0	0	0	0	1	0	0	1	0	0	0	NA	NA	NA	NA	NA	NA	0	1	0	65.79591604	8.076659822	NA	NA	FALSE	FALSE	1	0	0	1	0	0	NA	0
1148	CT	TT	AA	CC	CC	CC	Female	Caucasian	Crohn's disease	NA	NA	NA	NA	0	1	1	0	0	0	0	0	0	0	NA	NA	NA	NA	NA	NA	1	1	1	47.01152179	10.06719142	NA	NA	FALSE	FALSE	0	0	1	2	0	1	1	0
1149	CT	CC	GG	CC	CG	CC	Male	Caucasian	Crohn's disease	NA	NA	NA	NA	NA	1	1	1	1	1	1	0	0	0	NA	NA	NA	NA	NA	NA	1	1	1	19.66039243	13.44569929	NA	5.259411362	FALSE	TRUE	0	0	1	2	0	2	1	0
1150	CT	CC	GG	CC	CG	CC	Male	Caucasian	Crohn's disease	1	1	1	0	0	1	1	0	0	0	0	0	0	0	NA	NA	NA	NA	NA	NA	1	1	0	26.36002738	7.68788501	NA	NA	FALSE	FALSE	0	0	1	2	1	0	1	1
1151	CT	CC	GG	CT	CC	CC	Female	Caucasian	Crohn's disease	NA	NA	NA	NA	NA	0	1	1	1	1	1	0	0	0	0	0	0	1	0	0	0	1	0	30.76785307	3.277321469	NA	NA	FALSE	FALSE	1	0	0	1	0	0	NA	1
1152	TT	CC	GG	TT	CG	CC	Male	Caucasian	Crohn's disease	0	0	0	0	0	1	1	1	1	1	1	0	1	1	1	1	0	1	0	0	1	1	1	54.04243669	5.429044034	NA	NA	FALSE	FALSE	0	0	1	2	0	0	NA	0
1153	CT	CT	GA	CT	CC	CC	Male	Caucasian	Crohn's disease	NA	NA	NA	NA	NA	NA	1	1	0	0	0	0	0	0	NA	NA	NA	NA	NA	NA	0	1	0	22.77880447	2.633926534	0.219028063	NA	TRUE	FALSE	0	0	0	NA	0	0	NA	1
1154	CC	CC	GG	CT	CG	CC	Female	Caucasian	Crohn's disease	0	0	0	0	0	1	0	0	0	0	0	0	0	0	NA	NA	NA	NA	NA	NA	1	1	0	20.77195984	9.672826831	NA	NA	FALSE	FALSE	0	1	0	3	0	0	NA	0
1155	TT	CT	GG	CC	CC	CC	Male	Caucasian	Crohn's disease	0	0	1	0	0	1	0	0	0	0	0	0	0	0	1	0	0	0	1	0	1	1	1	40.64601871	13.43748574	NA	0.34770705	FALSE	TRUE	0	1	0	3	1	1	1	0
1156	CC	TT	AA	CC	CC	CC	Male	Caucasian	Crohn's disease	NA	NA	NA	NA	NA	NA	1	1	1	1	1	1	1	1	0	0	0	1	0	0	1	1	1	18.89926991	7.400524755	NA	4.580424367	FALSE	TRUE	0	0	0	NA	0	0	NA	0
1157	CC	CT	GA	CC	CG	CC	Male	Caucasian	Ulcerative colitis	0	0	0	0	0	0	1	1	1	1	1	1	0	0	NA	NA	NA	NA	NA	NA	1	1	0	74.31610769	6.417408168	NA	NA	FALSE	FALSE	1	0	0	1	0	0	1	0
1158	CC	CC	GG	CC	CG	CC	Female	Caucasian	Crohn's disease	0	0	0	0	0	1	1	1	1	1	0	0	0	0	1	NA	NA	NA	NA	NA	1	1	0	16.39425051	8.574834588	NA	NA	FALSE	FALSE	0	0	1	2	0	0	NA	0
1159	TT	CT	GA	CT	CG	CC	Male	Caucasian	Crohn's disease	0	0	0	0	0	1	0	0	0	0	0	0	0	1	NA	NA	NA	NA	NA	NA	0	1	1	22.64738763	26.43680128	NA	NA	FALSE	FALSE	0	1	0	3	0	0	NA	0
1160	TT	CT	GG	CT	CG	CC	Female	Caucasian	Crohn's disease	0	1	1	0	0	1	0	0	0	0	0	0	0	0	NA	NA	NA	1	0	0	1	1	1	18.23408624	10.65560119	3.71241159	NA	TRUE	FALSE	0	1	0	3	1	1	NA	0
1161	TT	CC	GG	CC	CG	CC	Female	Caucasian	Crohn's disease	0	0	0	0	0	1	1	1	1	1	1	0	0	0	NA	NA	NA	NA	NA	NA	0	1	0	49.98208989	5.355350217	NA	NA	FALSE	FALSE	0	0	1	2	0	0	NA	0
1162	TT	CC	GG	CT	CG	CC	Male	Caucasian	Crohn's disease	0	0	0	0	0	0	1	1	0	1	1	1	0	0	1	1	0	1	0	0	1	1	0	61.42368241	8.353068674	NA	NA	FALSE	FALSE	1	0	0	1	0	0	1	1
1163	CT	CC	GG	CC	CG	CC	Female	Caucasian	Crohn's disease	1	0	1	0	0	1	1	1	1	1	0	0	0	0	NA	NA	NA	NA	NA	NA	0	1	0	30.97866758	11.06650696	NA	NA	FALSE	FALSE	0	0	1	2	1	0	NA	0
1164	TT	CT	GG	CT	CG	CC	Male	Caucasian	Crohn's disease	0	0	0	0	1	1	0	0	0	0	0	0	0	0	NA	NA	NA	NA	NA	NA	0	1	0	35.31827515	8.249030345	NA	NA	FALSE	FALSE	0	1	0	3	1	0	1	0
1165	TT	CT	GG	TT	CG	CC	Female	Caucasian	Crohn's disease	0	1	1	0	0	1	1	1	1	1	0	0	0	0	NA	NA	NA	NA	NA	NA	0	1	0	15.67681953	8.774811773	NA	NA	FALSE	FALSE	0	0	1	2	1	0	NA	0
1166	TT	CC	GG	CC	GG	CC	Female	Caucasian	Crohn's disease	0	0	0	1	1	1	1	1	1	1	1	0	0	0	1	NA	NA	NA	NA	NA	1	1	0	39.98072097	7.126739676	NA	NA	FALSE	FALSE	0	0	1	2	1	0	1	0
1167	TT	CC	GG	CC	CC	CC	Male	Caucasian	Crohn's disease	0	0	0	0	0	1	0	0	0	0	1	1	0	0	NA	NA	NA	NA	NA	NA	0	1	0	18.55977641	14.98425736	NA	NA	FALSE	FALSE	0	0	1	2	0	0	NA	0
1168	CC	CT	GA	CC	CG	CC	Female	Caucasian	Crohn's disease	0	0	0	0	0	1	0	0	0	0	0	0	0	0	NA	NA	NA	NA	NA	NA	1	1	0	44.36413415	8.355806525	NA	NA	FALSE	FALSE	0	1	0	3	0	0	1	1
1169	CT	CT	GG	CT	CC	CC	Female	Caucasian	Crohn's disease	0	0	0	0	0	0	1	1	1	1	0	0	0	0	NA	0	0	1	1	0	0	1	0	67.56171572	13.21560575	NA	NA	FALSE	FALSE	1	0	0	1	0	0	NA	0
1170	CC	CC	GG	CT	CC	CC	Male	Caucasian	Crohn's disease	0	0	0	0	0	1	1	0	0	0	0	0	0	0	NA	NA	NA	NA	NA	NA	1	1	0	21.75484828	9.004791239	NA	NA	FALSE	FALSE	0	0	1	2	0	0	1	0
1171	CT	CT	GG	CC	CC	CC	Female	Caucasian	Crohn's disease	0	0	0	0	0	1	1	0	0	0	0	0	0	0	NA	NA	NA	NA	NA	NA	0	1	1	23.5837326	11.47170888	NA	NA	FALSE	FALSE	0	0	1	2	0	2	1	0
1172	CT	CC	GG	CT	CG	CC	Female	Caucasian	Crohn's disease	0	0	0	0	0	1	0	0	0	0	0	0	0	1	NA	NA	NA	NA	NA	NA	0	1	0	45.60152863	6.286105407	NA	NA	FALSE	FALSE	0	1	0	3	0	0	NA	1
1173	CT	CC	GG	CC	CG	CT	Male	Caucasian	Crohn's disease	0	0	0	0	0	1	1	1	1	1	1	0	0	0	1	0	0	0	0	0	0	1	0	19.44957791	17.23203285	NA	NA	FALSE	FALSE	0	0	1	2	0	0	NA	0
1174	TT	CC	GG	CC	CG	CC	Female	Caucasian	Crohn's disease	0	1	1	1	1	1	1	1	1	1	1	1	1	1	NA	NA	NA	NA	NA	NA	1	1	1	37.81508099	8.925393566	NA	NA	FALSE	FALSE	0	0	1	2	1	2	1	0
1175	CC	CC	GG	CC	CG	CC	Female	Caucasian	Crohn's disease	0	0	0	1	1	0	0	0	0	0	0	0	0	0	1	NA	NA	NA	NA	NA	1	1	0	74.72940908	10.35466575	NA	NA	FALSE	FALSE	0	0	0	NA	1	0	1	0
1176	CT	CT	GG	CC	CC	CC	Female	Caucasian	Crohn's disease	0	0	0	0	0	1	1	1	1	1	1	1	1	1	1	0	0	0	0	0	1	1	0	17.15001141	2.762377367	NA	NA	FALSE	FALSE	0	0	1	2	0	0	NA	0
1177	CT	CC	GG	CT	CC	CC	Female	Caucasian	Crohn's disease	0	0	0	0	0	1	1	1	0	0	0	0	0	0	NA	NA	NA	NA	NA	NA	0	1	1	57.47832535	4.260095825	NA	NA	FALSE	FALSE	0	0	1	2	0	1	1	0
1178	CC	CC	GG	CC	GG	CT	Male	Caucasian	Crohn's disease	0	0	0	0	0	1	1	1	0	0	0	0	0	0	0	0	1	0	0	0	0	1	1	31.24161533	35.42219941	NA	NA	FALSE	FALSE	0	0	1	2	0	2	1	0
1179	CT	CC	GG	CT	CG	CC	Female	Caucasian	Crohn's disease	0	0	0	0	0	1	0	0	0	0	0	0	0	0	NA	NA	NA	NA	NA	NA	1	1	1	31.08281999	16.65697011	NA	NA	FALSE	FALSE	0	1	0	3	0	1	1	1
1180	CC	CT	GA	CC	CG	CC	Female	Caucasian	Crohn's disease	0	0	0	0	0	1	1	1	1	1	1	1	0	0	NA	NA	NA	NA	NA	NA	0	1	0	8.284850559	2.647387634	NA	NA	FALSE	FALSE	0	0	1	2	0	0	NA	0
1181	TT	CT	GG	CC	CC	CC	Female	Caucasian	Crohn's disease	0	0	0	1	0	1	NA	NA	NA	NA	1	1	0	1	0	1	0	0	0	0	1	1	0	24.56388319	6.01779603	NA	NA	FALSE	FALSE	0	0	1	2	1	0	1	0
1182	TT	CT	GA	CT	CC	CC	Female	Caucasian	Crohn's disease	0	1	0	0	0	1	0	0	0	0	0	0	0	0	NA	NA	NA	NA	NA	NA	1	1	0	75.89847137	8.10403833	NA	NA	FALSE	FALSE	0	1	0	3	1	0	NA	0
1183	CT	CC	GG	CC	CC	CC	Male	Caucasian	Crohn's disease	0	0	0	0	0	1	0	0	0	0	0	0	0	0	NA	NA	NA	NA	NA	NA	0	0	0	34.68571755	16.99657769	NA	NA	FALSE	FALSE	0	1	0	3	0	0	0	0
1184	CT	CT	GA	CC	CC	CC	Female	Caucasian	Crohn's disease	NA	NA	NA	NA	NA	1	1	1	1	1	0	0	0	0	NA	NA	NA	NA	NA	NA	0	1	0	47.906799	4.002737851	NA	NA	FALSE	FALSE	0	0	1	2	0	0	NA	0
1185	CC	CC	GG	CT	CC	CC	Male	Caucasian	Crohn's disease	0	0	0	0	0	0	0	0	0	1	1	1	0	0	1	0	NA	0	0	0	0	1	0	34.72952316	19.76454483	NA	NA	FALSE	FALSE	1	0	0	1	0	0	NA	1
1186	TT	CC	GG	CT	CG	CC	Male	NA	Crohn's disease	0	0	0	0	0	1	1	1	0	0	0	0	0	0	0	0	NA	0	0	0	0	1	0	33.51391741	17.96030116	NA	NA	FALSE	FALSE	0	0	1	2	0	0	NA	0
1187	CT	TT	GA	CT	CC	CC	Male	Caucasian	Crohn's disease	0	0	0	0	0	1	1	1	0	0	0	0	0	1	NA	NA	NA	NA	NA	NA	1	1	1	45.73020762	25.19644079	4	NA	TRUE	FALSE	0	0	1	2	0	1	1	0
1188	TT	CT	GA	CC	CC	CC	Female	Caucasian	Crohn's disease	0	0	0	0	0	1	1	1	0	0	0	0	0	0	0	0	0	0	0	0	1	1	1	29.73020762	40.27652293	0	NA	TRUE	FALSE	0	0	1	2	0	3	1	1
1189	CT	CC	GG	CC	GG	CC	Female	Caucasian	Crohn's disease	0	0	0	0	0	1	0	0	0	0	0	0	0	0	0	0	NA	1	0	0	1	1	0	17.73020762	13.25393566	11.8329911	0	TRUE	TRUE	0	1	0	3	0	0	1	0
1190	TT	TT	GA	TT	CC	CC	Female	Caucasian	Crohn's disease	0	0	0	0	0	1	0	0	0	0	0	0	0	1	0	0	NA	0	0	0	0	1	1	21.73020762	28.81314168	0	13.99863107	TRUE	TRUE	0	1	0	3	0	1	NA	1
1191	CC	CT	GG	CC	CG	CC	Female	Caucasian	Crohn's disease	0	0	0	0	0	1	0	0	0	0	0	0	0	0	0	0	NA	0	0	0	0	1	0	27.3155373	24.84599589	NA	NA	FALSE	FALSE	0	1	0	3	0	0	1	0
1192	CT	CC	GG	CC	CG	CC	Female	Caucasian	Crohn's disease	0	0	0	0	0	1	1	1	0	0	0	0	0	1	0	0	NA	0	0	0	0	0	1	38.72952316	17.19644079	0	15.75085558	TRUE	TRUE	0	0	1	2	0	0	NA	0
1193	CC	CC	GG	CT	CG	CC	Male	Caucasian	Crohn's disease	0	0	0	0	0	1	0	0	0	0	0	0	0	0	NA	NA	NA	NA	NA	NA	0	1	0	22.72678531	6.737850787	NA	NA	FALSE	FALSE	0	1	0	3	0	0	NA	1
1194	CC	CT	GA	CC	CG	CC	Male	Caucasian	Crohn's disease	0	0	0	0	0	1	0	0	0	0	0	0	0	0	NA	NA	NA	NA	NA	NA	1	1	0	54.72952316	16.0054757	NA	NA	FALSE	FALSE	0	1	0	3	0	0	1	NA
1195	CT	TT	GG	CC	CC	CC	Male	NA	Crohn's disease	0	0	0	0	0	1	1	1	1	1	1	NA	NA	NA	NA	NA	NA	NA	NA	NA	0	1	0	39.63848962	9.026694045	0.39436459	NA	TRUE	FALSE	0	0	1	2	0	0	NA	NA
1196	TT	CT	GA	CC	CG	CC	Male	Caucasian	Crohn's disease	0	0	0	0	0	1	1	1	1	1	1	1	0	0	NA	NA	NA	NA	NA	NA	1	1	0	13.73020762	9.850787132	NA	NA	FALSE	FALSE	0	0	1	2	0	0	NA	0
1197	CT	CT	GG	CC	CC	CC	Male	Caucasian	Crohn's disease	0	0	0	0	0	1	1	0	0	0	0	0	0	0	NA	NA	NA	NA	NA	NA	1	1	0	9.73020762	13.13894593	NA	NA	FALSE	FALSE	0	0	1	2	0	0	NA	0
1198	TT	TT	GA	CC	CC	CC	Male	Caucasian	Crohn's disease	0	0	0	0	0	1	1	0	0	0	0	0	0	0	0	0	1	0	0	0	1	1	0	11.98072097	10.64750171	NA	NA	FALSE	FALSE	0	0	1	2	0	0	1	0
1199	CT	CC	GG	CT	CG	NA	Male	Caucasian	Crohn's disease	0	0	0	0	0	0	0	1	0	0	0	1	0	0	NA	NA	NA	NA	NA	NA	0	0	0	23.98072097	3.296486425	NA	NA	FALSE	FALSE	1	0	0	1	0	0	NA	0
1200	TT	CT	GA	CT	CG	CT	Male	Caucasian	Crohn's disease	0	0	0	0	0	0	1	1	1	1	0	0	0	0	1	NA	NA	NA	NA	NA	0	1	0	17.73020762	22.04243669	NA	NA	FALSE	FALSE	1	0	0	1	0	0	1	1
1201	TT	CT	GG	CT	CG	CC	Female	NA	Crohn's disease	0	0	0	0	0	1	0	0	0	0	0	0	0	1	1	NA	NA	NA	NA	NA	1	1	0	22.06433949	3.60563541	NA	NA	FALSE	FALSE	0	1	0	3	0	0	NA	0
1202	CT	TT	AA	CC	CC	CC	Male	NA	Crohn's disease	0	0	0	0	0	1	0	0	0	0	0	0	0	0	0	1	0	0	0	0	1	0	0	43.23066393	4.320214465	NA	NA	FALSE	FALSE	0	1	0	3	0	0	0	0
1203	CT	CT	GA	CC	CG	CC	Female	Caucasian	Crohn's disease	0	1	1	0	0	0	1	1	1	1	1	0	0	0	NA	NA	NA	NA	NA	NA	0	1	0	9.73020762	12.34234543	NA	NA	FALSE	FALSE	1	0	0	1	1	0	NA	0
1204	TT	CC	GG	TT	CC	CC	Female	NA	Crohn's disease	0	0	0	0	0	1	0	0	0	0	0	0	1	1	NA	NA	NA	NA	NA	NA	1	1	1	25.98208989	5.136322154	NA	NA	FALSE	FALSE	0	1	0	3	0	0	1	0
1205	CC	CT	GA	CC	CC	CT	Male	NA	Crohn's disease	0	0	0	0	0	1	1	1	1	0	0	0	1	1	NA	NA	NA	NA	NA	NA	0	1	1	19.72883869	11.27720739	NA	NA	FALSE	FALSE	0	0	1	2	0	0	NA	0
1206	CT	CC	GG	CC	CG	CC	Female	NA	Crohn's disease	0	0	0	0	0	1	0	0	0	0	0	0	0	0	NA	NA	NA	NA	NA	NA	1	1	0	33.47832535	3.583960757	NA	1.333333333	FALSE	TRUE	0	1	0	3	0	0	NA	1
1207	CT	CC	GG	CT	CC	CC	Female	Caucasian	Crohn's disease	0	0	0	0	0	1	1	1	1	1	1	1	0	0	NA	NA	NA	NA	NA	NA	1	1	0	29.73020762	12.20807666	NA	NA	FALSE	FALSE	0	0	1	2	0	0	NA	0
1208	CT	CC	GG	CT	GG	CT	Male	NA	Crohn's disease	0	0	0	0	0	1	0	0	0	0	0	0	0	0	NA	NA	NA	NA	NA	NA	0	0	0	29.68913986	2.357403605	NA	NA	FALSE	FALSE	0	1	0	3	0	0	NA	1
1209	CT	CC	GG	CC	GG	CC	Male	NA	Crohn's disease	0	0	0	0	0	1	1	1	1	1	1	0	0	0	NA	NA	NA	NA	NA	NA	0	1	0	25.75484828	1.678302533	NA	NA	FALSE	FALSE	0	0	1	2	0	0	NA	1
1210	CT	CT	GG	CC	CC	CC	Female	Caucasian	Crohn's disease	0	0	0	0	0	1	1	1	1	1	1	0	0	0	NA	NA	NA	NA	NA	NA	0	0	0	32.64601871	2.469655487	NA	NA	FALSE	FALSE	0	0	1	2	0	0	NA	0
1211	TT	CT	GG	CC	CC	CC	Female	NA	Crohn's disease	0	0	0	0	0	1	0	0	0	0	0	0	0	0	0	1	0	0	0	0	0	1	0	42.98140543	3.274583619	NA	NA	FALSE	FALSE	0	1	0	3	0	0	1	0
1212	CC	CT	GG	CC	CG	CC	Female	NA	Crohn's disease	0	0	0	0	0	1	0	0	0	0	1	0	0	0	NA	NA	NA	NA	NA	NA	1	1	0	23.02806297	5.349760438	NA	NA	FALSE	FALSE	0	0	1	2	0	0	NA	0
1213	CC	CC	GG	CC	CG	CC	Male	NA	Crohn's disease	0	0	0	0	0	1	0	0	0	0	1	1	0	0	NA	NA	NA	NA	NA	NA	1	1	1	33.72746977	15.89869952	NA	10.00136893	FALSE	TRUE	0	0	1	2	0	1	NA	0
1214	CC	CT	GA	CC	CC	CC	Male	NA	Crohn's disease	0	0	0	0	0	1	1	1	1	1	1	1	0	0	NA	NA	NA	NA	NA	NA	0	1	0	15.72895277	5.552475473	NA	NA	FALSE	FALSE	0	0	1	2	0	0	NA	0
1215	CT	CT	GA	CT	CC	CC	Male	NA	Crohn's disease	0	0	0	0	0	1	0	0	0	0	0	0	0	0	0	1	1	0	0	0	0	0	0	39.32375086	0.659707963	NA	NA	FALSE	FALSE	0	1	0	3	0	0	NA	0
1216	CT	TT	AA	CT	CC	CC	Female	Caucasian	Crohn's disease	0	0	0	0	0	1	0	0	0	0	0	0	0	0	NA	NA	NA	NA	NA	NA	1	1	0	33.73020762	6.184804928	-2.001368925	NA	TRUE	FALSE	0	1	0	3	0	0	NA	0
1217	TT	CC	GG	CT	GG	CC	Male	Caucasian	Crohn's disease	0	0	0	0	0	1	0	0	0	0	0	0	0	0	NA	NA	NA	NA	NA	NA	0	0	0	16.6899384	3.430641113	NA	NA	FALSE	FALSE	0	1	0	3	0	0	NA	0
1218	CT	CT	GG	CC	CC	CC	Male	Caucasian	Crohn's disease	0	0	0	0	0	1	0	0	0	0	0	0	0	0	NA	NA	NA	NA	NA	NA	1	1	0	38.19301848	3.463267169	0.771959845	NA	TRUE	FALSE	0	1	0	3	0	0	NA	1
1219	TT	CC	GG	CC	GG	CC	Male	Caucasian	Crohn's disease	0	0	0	0	0	1	0	0	0	0	0	0	0	1	NA	NA	NA	NA	NA	NA	1	0	1	19.19507187	40.67339722	12	NA	TRUE	FALSE	0	1	0	3	0	1	NA	0
1220	CT	CT	GG	CC	CG	CC	Female	Caucasian	Crohn's disease	0	0	0	0	0	1	0	0	0	0	0	0	0	0	NA	NA	NA	NA	NA	NA	0	0	0	30.94307552	3.526351814	NA	NA	FALSE	FALSE	0	1	0	3	0	0	NA	1
1221	CC	TT	GA	CC	CC	CT	Male	Caucasian	Crohn's disease	0	0	0	0	0	1	1	1	1	1	1	1	0	0	NA	NA	NA	NA	NA	NA	0	1	0	18.49144422	1.954825462	NA	NA	FALSE	FALSE	0	0	1	2	0	0	NA	0
1222	TT	CC	GG	CT	CC	CC	Female	NA	Crohn's disease	0	0	0	0	0	1	0	0	0	0	0	0	0	0	NA	NA	NA	NA	NA	NA	0	0	0	77.52475473	1.489390828	NA	NA	FALSE	FALSE	0	1	0	3	0	0	NA	1
1223	CC	CT	GA	CC	CC	CC	Male	NA	Crohn's disease	0	0	1	0	0	1	0	0	0	0	0	0	0	0	NA	NA	NA	NA	NA	NA	0	0	0	83.56171572	0.101300479	NA	NA	FALSE	FALSE	0	1	0	3	1	0	NA	NA
1224	CT	CC	GG	CT	CG	CC	Male	NA	Ulcerative colitis	NA	NA	NA	NA	NA	NA	0	0	0	1	1	1	0	0	NA	NA	NA	NA	NA	NA	1	0	0	52.68982432	3.170431211	NA	NA	FALSE	FALSE	0	0	0	NA	0	0	NA	0
1225	CT	CC	GG	CC	CC	CC	Male	Caucasian	Crohn's disease	1	0	0	0	0	1	1	NA	NA	1	1	1	NA	0	NA	NA	NA	NA	NA	NA	1	1	0	13.64544832	8.052019165	NA	NA	FALSE	FALSE	0	0	1	2	1	0	NA	0
1226	CT	CC	GG	CC	CG	CC	Male	Caucasian	Crohn's disease	0	0	0	0	0	0	0	0	0	0	0	0	1	1	NA	NA	NA	NA	NA	NA	1	1	0	23.19507187	3.526237737	NA	NA	FALSE	FALSE	0	0	0	NA	0	0	1	0
1227	CT	CT	GA	CT	CG	CC	Male	Caucasian	Crohn's disease	0	0	0	0	0	1	1	0	0	0	0	0	0	1	0	0	0	0	1	0	1	1	1	16.23271732	31.12388775	25.41261693	NA	TRUE	FALSE	0	0	1	2	0	1	1	0
1228	CT	CC	GG	CC	GG	CC	Female	Caucasian	Crohn's disease	0	0	0	0	0	1	1	0	0	0	0	0	0	0	NA	NA	NA	NA	NA	NA	1	0	1	32.19438741	27.25792836	NA	NA	FALSE	FALSE	0	0	1	2	0	1	NA	0
1229	TT	CT	GA	CC	CG	CT	Male	Caucasian	Crohn's disease	0	0	0	0	0	0	0	1	1	1	1	1	0	0	NA	NA	NA	NA	NA	NA	0	1	0	67.19495779	10.25587497	NA	NA	FALSE	FALSE	1	0	0	1	0	0	NA	0
1230	TT	CC	GG	CC	GG	CC	Male	NA	Crohn's disease	NA	NA	NA	NA	1	NA	0	1	1	1	NA	NA	0	1	NA	NA	NA	NA	NA	NA	1	1	1	26.19301848	16.75827059	NA	NA	FALSE	FALSE	0	0	0	NA	1	2	1	1
1231	CT	CC	GG	CT	CG	CC	Female	Caucasian	Crohn's disease	NA	NA	NA	NA	NA	NA	NA	NA	1	1	1	1	1	1	NA	NA	NA	NA	NA	NA	1	1	1	36.19438741	25.27846224	NA	NA	FALSE	FALSE	0	0	0	NA	0	2	1	NA
1232	TT	CT	GG	CC	CG	CC	Male	NA	Crohn's disease	NA	NA	NA	NA	NA	NA	NA	1	NA	NA	NA	NA	NA	1	NA	NA	NA	NA	NA	NA	1	1	0	45.19370294	8.259981748	NA	NA	FALSE	FALSE	0	0	0	NA	0	0	NA	NA
1233	CC	CT	GA	CC	CG	CT	Female	NA	Crohn's disease	NA	NA	NA	NA	NA	NA	NA	NA	NA	NA	NA	NA	NA	0	NA	NA	NA	NA	NA	NA	0	0	0	31.19507187	21.2183436	NA	NA	FALSE	FALSE	0	0	0	NA	0	0	0	0
1234	TT	CC	GG	CC	CG	CC	Female	Arab	Crohn's disease	NA	NA	NA	NA	NA	1	1	NA	NA	NA	NA	NA	NA	NA	NA	NA	NA	NA	NA	NA	1	1	0	18.19301848	17.27846224	NA	NA	FALSE	FALSE	0	0	1	2	0	0	1	0
1235	CC	CT	GA	CT	CC	CC	Female	Caucasian	Crohn's disease	NA	NA	NA	NA	NA	1	1	1	NA	NA	NA	NA	NA	NA	NA	NA	NA	NA	NA	NA	1	1	0	9.607118412	9.136208077	NA	NA	FALSE	FALSE	0	0	1	2	0	0	1	NA
1236	CT	CC	GG	CC	CG	CC	Male	NA	Crohn's disease	NA	NA	NA	NA	NA	1	1	NA	NA	NA	NA	NA	NA	0	NA	NA	NA	NA	NA	NA	1	1	1	32.05749487	21.43178188	NA	NA	FALSE	FALSE	0	0	1	2	0	2	1	0
1237	CC	CT	GA	CT	CC	CC	Female	NA	Crohn's disease	NA	NA	NA	NA	1	1	NA	NA	NA	NA	NA	NA	NA	NA	NA	NA	NA	NA	NA	NA	0	1	0	30.28062971	11.09377139	NA	NA	FALSE	FALSE	0	0	0	NA	1	0	NA	1
1238	CC	TT	AA	CC	CC	CC	Female	NA	Crohn's disease	NA	NA	NA	NA	NA	1	1	1	NA	NA	NA	NA	NA	NA	NA	NA	NA	NA	NA	NA	0	1	0	29.19370294	20.18069815	NA	NA	FALSE	FALSE	0	0	1	2	0	0	NA	0
1239	TT	CC	GG	CC	CC	CC	Female	Caucasian	Crohn's disease	0	0	0	0	0	1	0	0	0	0	0	0	0	0	NA	NA	NA	NA	NA	NA	1	1	0	21.2347707	3.200433493	NA	NA	FALSE	FALSE	0	1	0	3	0	0	NA	NA
1240	TT	CT	GG	CT	CG	CC	Female	Caucasian	Crohn's disease	0	0	0	0	NA	NA	NA	1	1	1	1	1	0	0	NA	NA	NA	NA	NA	NA	0	0	0	30.19301848	20.44889345	NA	NA	FALSE	FALSE	0	0	0	NA	0	0	0	NA
1241	CT	CT	GA	CC	CG	CC	Female	Caucasian	Crohn's disease	NA	NA	NA	NA	NA	NA	NA	NA	NA	NA	NA	NA	NA	0	NA	NA	NA	NA	NA	NA	0	1	0	28.19438741	18.27503993	NA	NA	FALSE	FALSE	0	0	0	NA	0	0	NA	NA
1242	CC	CT	GG	CC	CG	CC	Female	NA	Crohn's disease	NA	NA	NA	NA	NA	1	NA	1	1	1	1	NA	NA	NA	NA	NA	NA	NA	NA	NA	1	1	0	13.23488478	3.123887748	NA	NA	FALSE	FALSE	0	0	1	2	0	0	NA	NA
1243	TT	CT	GG	CC	CG	CC	Male	Caucasian	Crohn's disease	NA	NA	NA	NA	NA	1	NA	1	NA	NA	NA	NA	NA	0	NA	NA	NA	NA	NA	NA	0	1	1	20.19438741	21.25655943	NA	NA	FALSE	FALSE	0	0	1	2	0	1	NA	0
1244	CT	CT	GA	TT	CC	CC	Female	NA	Crohn's disease	NA	NA	NA	NA	NA	NA	NA	NA	NA	NA	NA	NA	NA	NA	NA	NA	NA	NA	NA	NA	1	0	0	24.42162902	0.030002282	NA	NA	FALSE	FALSE	0	0	0	NA	0	0	NA	0
1245	CC	CC	GG	CC	GG	CT	Female	NA	Crohn's disease	0	0	0	1	1	1	0	0	0	0	0	0	0	0	NA	NA	NA	NA	NA	NA	1	0	1	26.72952316	0.238193018	NA	NA	FALSE	FALSE	0	1	0	3	1	1	NA	0
1246	CT	CC	GG	CT	CC	CC	Female	Caucasian	Crohn's disease	0	0	0	0	0	1	0	0	0	0	0	0	0	0	NA	NA	NA	NA	NA	NA	0	1	1	43.03627652	4.550193931	0.251882272	NA	TRUE	FALSE	0	1	0	3	0	1	NA	0
1247	CC	CC	GG	CC	CG	CC	Male	Caucasian	Crohn's disease	0	0	0	0	0	1	1	1	0	0	0	0	0	0	NA	NA	NA	NA	NA	NA	0	1	0	19.84930413	9.872689938	NA	NA	FALSE	FALSE	0	0	1	2	0	0	1	0
1248	TT	CC	GG	CT	CG	CC	Male	Caucasian	Crohn's disease	0	1	0	0	0	0	1	1	1	1	1	0	0	0	1	0	0	0	0	0	1	1	0	20.85957107	13.22393338	NA	NA	FALSE	FALSE	1	0	0	1	1	0	1	0
1249	TT	CC	GG	CC	CG	CC	Female	Caucasian	Crohn's disease	0	0	0	0	0	1	1	1	0	0	1	0	0	0	0	0	0	0	1	0	1	1	0	36.73910564	10.7652293	NA	NA	FALSE	FALSE	0	0	1	2	0	0	1	0
1250	CC	TT	AA	CC	CC	CC	Male	Caucasian	Crohn's disease	0	0	0	0	0	1	1	1	0	0	0	0	0	0	NA	NA	NA	NA	NA	NA	1	1	0	19.81097422	11.8329911	NA	NA	FALSE	FALSE	0	0	1	2	0	0	NA	0
1251	CT	CC	GG	CC	CG	CC	Male	Caucasian	Crohn's disease	0	0	0	0	0	1	0	0	0	0	0	0	0	0	NA	NA	NA	NA	NA	NA	1	1	1	39.5563541	12.97467488	NA	NA	FALSE	FALSE	0	1	0	3	0	1	1	0
1252	CT	CT	GG	CC	CC	CC	Female	Caucasian	Crohn's disease	0	0	0	0	1	1	1	0	0	0	0	0	0	1	1	NA	NA	NA	NA	NA	1	1	0	40.47900981	5.464750171	NA	NA	FALSE	FALSE	0	0	1	2	1	0	1	0
1253	CT	CC	GG	CC	GG	CC	Female	Caucasian	Crohn's disease	0	0	0	1	1	0	0	0	0	0	0	0	0	0	1	0	0	0	0	0	0	1	0	78.72940908	1.911019849	NA	NA	FALSE	FALSE	0	0	0	NA	1	0	NA	0
1254	CT	CC	GG	CT	CC	CC	Male	Caucasian	Crohn's disease	0	0	0	0	0	1	0	0	0	0	0	0	0	1	NA	NA	NA	NA	NA	NA	1	1	1	45.71104266	1.703057267	NA	NA	FALSE	FALSE	0	1	0	3	0	1	1	0
1255	CT	CT	GG	CC	CG	CT	Male	Caucasian	Crohn's disease	0	0	0	0	0	1	1	1	0	0	0	0	0	0	NA	NA	NA	NA	NA	NA	0	1	1	26.00125485	20.58042437	NA	NA	FALSE	FALSE	0	0	1	2	0	1	NA	1
1256	CT	CC	GG	CT	CC	CC	Male	Caucasian	Crohn's disease	0	0	0	0	0	1	1	1	0	0	0	0	0	0	NA	NA	NA	NA	NA	NA	0	1	1	49.80139174	4.03559206	NA	NA	FALSE	FALSE	0	0	1	2	0	1	NA	0
1257	CT	CT	GG	CT	CC	CC	Male	Caucasian	Crohn's disease	0	0	0	1	0	1	1	1	1	1	1	0	0	1	NA	NA	NA	NA	NA	NA	0	1	0	20.47079626	7.972621492	NA	NA	FALSE	FALSE	0	0	1	2	1	0	1	1
1258	CC	CT	GA	CC	CC	CC	Male	Caucasian	Crohn's disease	0	0	0	0	0	1	1	0	0	0	0	0	0	1	NA	NA	NA	NA	NA	NA	0	1	0	60.58304814	7.512776637	NA	NA	FALSE	FALSE	0	0	1	2	0	0	1	0
1259	CT	CC	GG	CT	CC	CC	Male	Caucasian	Crohn's disease	0	0	0	1	1	0	0	0	1	1	1	0	0	0	1	NA	NA	NA	NA	NA	1	1	0	55.5618298	8.079397673	NA	NA	FALSE	FALSE	1	0	0	1	1	0	1	1
1260	CT	CT	GA	CC	CC	CC	Female	Caucasian	Crohn's disease	0	0	0	0	0	1	1	1	0	0	0	0	0	0	NA	NA	NA	NA	NA	NA	0	1	0	45.9930413	1.415582934	NA	NA	FALSE	FALSE	0	0	1	2	0	0	NA	1
1261	TT	CT	GA	CC	CG	CC	Female	Caucasian	Crohn's disease	0	0	0	1	1	1	0	0	0	0	0	0	0	0	NA	NA	NA	NA	NA	NA	0	1	0	66.06707734	1.494752453	NA	NA	FALSE	FALSE	0	1	0	3	1	0	NA	0
1262	CT	CT	GA	CT	CC	CC	Male	Caucasian	Crohn's disease	0	0	0	0	0	0	1	1	1	1	1	1	NA	1	NA	NA	NA	NA	NA	NA	1	1	0	47.44410221	6.502395619	NA	NA	FALSE	FALSE	1	0	0	1	0	0	1	1
1263	CT	CT	GG	CC	CG	CT	Female	Caucasian	Crohn's disease	0	0	0	0	0	1	0	0	0	0	0	0	0	0	NA	NA	NA	NA	NA	NA	0	0	1	15.72883869	18.54905316	10.0862423	NA	TRUE	FALSE	0	1	0	3	0	1	NA	0
1264	CT	TT	GA	CC	CC	CC	Female	Caucasian	Crohn's disease	0	0	0	0	1	0	0	0	0	0	0	0	0	0	NA	NA	NA	NA	NA	NA	1	1	0	61.98208989	4.221879991	NA	NA	FALSE	FALSE	0	0	0	NA	1	0	NA	0
1265	CT	CT	GA	CC	CC	CC	Female	Caucasian	Crohn's disease	0	0	0	0	1	1	0	0	0	0	0	0	0	0	NA	NA	NA	NA	NA	NA	1	1	0	23.89858544	5.029431896	0.205452886	0.205452886	TRUE	TRUE	0	1	0	3	1	0	NA	0
1266	TT	CT	GG	TT	CG	CC	Male	Caucasian	Crohn's disease	0	0	0	0	0	1	1	1	1	0	0	1	0	0	NA	NA	NA	NA	NA	NA	1	1	0	9.768651608	11.14031485	NA	NA	FALSE	FALSE	0	0	1	2	0	0	1	0
1267	CT	CT	GG	CT	CG	CC	Male	Caucasian	Crohn's disease	0	0	0	1	1	1	0	0	0	0	0	0	0	0	NA	NA	NA	NA	NA	NA	0	1	0	39.44957791	4.334017796	NA	NA	FALSE	FALSE	0	1	0	3	1	0	NA	0
1268	CT	TT	GA	CC	CC	CT	Female	NA	Crohn's disease	0	0	0	0	0	1	0	1	1	1	1	0	0	0	NA	NA	NA	NA	NA	NA	1	1	0	18.64750171	2.29705681	NA	NA	FALSE	FALSE	0	0	1	2	0	0	NA	0
1269	TT	CT	GA	CC	CC	CT	Male	Caucasian	Crohn's disease	0	0	0	0	0	1	0	0	0	0	0	0	0	0	NA	NA	NA	NA	NA	NA	0	0	0	25.91638147	2.012320329	NA	NA	FALSE	FALSE	0	1	0	3	0	0	NA	0
1270	CT	CT	GG	CT	CG	CT	Male	Caucasian	Crohn's disease	0	0	1	1	0	1	1	1	0	0	0	0	NA	0	NA	NA	NA	NA	NA	NA	0	0	0	14.21765914	11.44136436	NA	NA	FALSE	FALSE	0	0	1	2	1	0	0	0
1271	CT	CC	GG	CT	CG	CC	Male	Caucasian	Crohn's disease	NA	NA	NA	NA	NA	1	NA	NA	NA	NA	NA	NA	NA	1	0	0	1	0	0	0	1	1	1	25.42368241	15.6659822	NA	0.06011864	FALSE	TRUE	0	0	0	NA	0	1	1	0
1272	CT	CC	GG	CC	GG	CC	Female	Caucasian	Ulcerative colitis	0	0	0	0	0	0	1	1	1	1	1	1	NA	1	1	0	0	1	0	0	1	1	1	24.23271732	18.05065024	NA	NA	FALSE	FALSE	1	0	0	1	0	1	1	0
1273	CC	CC	GA	CC	CC	CC	Female	Caucasian	Crohn's disease	0	0	0	0	0	1	1	1	0	0	0	0	0	0	1	0	NA	1	0	0	1	1	1	16.14784394	19.61111111	NA	10.02327173	FALSE	TRUE	0	0	1	2	0	1	1	0
1274	CC	TT	AA	CC	CC	CC	Female	Caucasian	Ulcerative colitis	0	0	0	0	0	0	0	0	0	1	1	1	NA	0	NA	NA	NA	NA	0	0	1	1	0	24.61042665	19.33196441	NA	NA	FALSE	FALSE	1	0	0	1	0	0	NA	0
1275	CC	CC	GG	CC	CC	CC	Female	Caucasian	Ulcerative colitis	0	0	0	0	0	0	0	0	0	0	0	1	NA	0	0	0	NA	0	0	0	0	0	0	59.69050878	10.97604381	NA	NA	FALSE	FALSE	1	0	0	1	0	0	0	0
1276	CC	CT	GA	CC	CC	CC	Female	Caucasian	Crohn's disease	NA	NA	NA	NA	NA	1	NA	NA	NA	NA	NA	NA	NA	1	0	0	NA	0	0	0	1	1	0	21.35523614	27.15662788	NA	NA	FALSE	FALSE	0	0	0	NA	0	0	NA	1
1277	TT	CT	GG	CT	CG	CC	Female	Caucasian	Crohn's disease	0	0	0	0	0	1	1	1	1	1	1	0	0	1	1	0	0	1	0	0	1	1	0	27.27994524	15.49612138	NA	NA	FALSE	FALSE	0	0	1	2	0	0	1	1
1278	CC	CC	GG	TT	CC	CT	Female	Caucasian	Crohn's disease	NA	NA	NA	0	0	1	0	0	0	0	0	0	0	0	0	0	NA	0	0	0	0	1	1	30.81439653	10.81451061	0	NA	TRUE	FALSE	0	1	0	3	0	1	1	0
1279	CC	CT	GG	CC	CG	CC	Male	Caucasian	Ulcerative colitis	0	0	0	0	0	0	1	1	1	1	1	1	NA	1	1	0	NA	1	0	0	1	1	1	17.02669405	19.55361624	NA	NA	FALSE	FALSE	1	0	0	1	0	1	1	0
1280	CT	CT	GG	CT	CG	CC	Male	Caucasian	Crohn's disease	NA	NA	NA	NA	NA	1	1	1	1	1	1	1	NA	0	0	0	NA	0	0	0	1	1	0	22.35455168	18.65286334	NA	NA	FALSE	FALSE	0	0	1	2	0	0	1	1
1281	CC	CC	GG	CC	CG	CC	Male	Caucasian	Ulcerative colitis	0	0	0	0	0	0	0	0	0	1	1	1	NA	1	0	0	NA	0	0	0	0	0	0	41.73020762	21.41558293	NA	NA	FALSE	FALSE	1	0	0	1	0	0	0	0
1282	CC	CT	GA	CC	CG	CC	Male	Caucasian	Crohn's disease	0	0	0	0	NA	1	1	1	NA	NA	0	NA	0	0	0	0	NA	0	0	0	1	1	1	22.64464978	17.9247091	0.021902806	NA	TRUE	FALSE	0	0	1	2	0	1	NA	0
1283	CT	CT	GA	CC	CC	CC	Female	Caucasian	Ulcerative colitis	NA	NA	NA	NA	NA	NA	NA	NA	NA	NA	1	1	NA	0	0	0	NA	0	0	0	0	0	0	40.94170659	17.79329227	NA	NA	FALSE	FALSE	0	0	0	NA	0	0	0	0
1284	CT	CT	GA	CT	CG	CC	Female	Caucasian	Crohn's disease	0	0	0	0	0	0	0	0	0	1	1	0	0	0	0	0	NA	0	0	1	1	1	0	30.85820214	18.24515172	NA	NA	FALSE	FALSE	1	0	0	1	0	0	1	0
1285	CC	CC	GG	CC	CG	CC	Male	Caucasian	Crohn's disease	0	0	0	0	0	1	1	1	1	1	1	1	0	1	0	0	NA	0	0	0	0	0	1	31.14852841	15.36196669	NA	NA	FALSE	FALSE	0	0	1	2	0	0	NA	0
1286	CT	CT	GG	CT	CC	CC	Male	Caucasian	Ulcerative colitis	0	0	0	0	0	0	1	1	1	1	1	1	NA	0	0	0	NA	0	0	0	0	0	0	48.23271732	21.71378052	NA	NA	FALSE	FALSE	1	0	0	1	0	0	0	0
1287	CT	CT	GG	CT	CC	CC	Male	Caucasian	Crohn's disease	0	0	0	0	0	0	0	1	1	1	1	0	0	0	0	0	1	0	0	0	0	0	0	26.43931097	12.5065024	NA	NA	FALSE	FALSE	1	0	0	1	0	0	0	0
1288	CT	CT	GG	TT	CC	CC	Female	Caucasian	Crohn's disease	0	0	0	0	0	1	0	0	0	1	1	0	0	1	1	0	NA	0	0	0	1	1	0	18.35455168	14.42288387	NA	NA	FALSE	FALSE	0	0	1	2	0	0	1	1
1289	TT	CT	GA	CC	CC	CC	Male	Caucasian	Ulcerative colitis	0	0	0	0	0	0	0	0	0	0	0	1	NA	0	0	0	NA	0	0	0	1	0	0	65.64795802	17.70579512	NA	NA	FALSE	FALSE	1	0	0	1	0	0	0	1
1290	CT	CT	GG	CT	CG	CC	Male	Caucasian	Crohn's disease	0	0	0	0	NA	1	0	0	0	0	1	0	0	0	1	NA	1	NA	NA	NA	1	1	1	21.94102213	18.36014146	0.52019165	NA	TRUE	FALSE	0	0	1	2	0	1	1	0
1291	CT	CC	GG	CT	CC	CC	Female	Caucasian	Ulcerative colitis	0	0	0	0	0	0	1	1	1	1	1	1	NA	1	1	0	NA	1	0	0	1	1	0	18.72952316	25.2019165	NA	NA	FALSE	FALSE	1	0	0	1	0	0	1	1
1292	CT	CT	GG	CT	CG	CC	Female	Caucasian	Crohn's disease	0	0	0	0	0	1	0	0	0	0	0	0	0	1	0	0	NA	0	0	0	1	1	1	21.23203285	4.832306639	NA	NA	FALSE	FALSE	0	1	0	3	0	1	1	0
1293	TT	CT	GA	CC	CC	CC	Female	Caucasian	Crohn's disease	0	0	0	0	0	1	0	0	1	1	0	1	0	1	1	0	NA	0	1	0	1	1	0	26.31895962	14.86926762	NA	NA	FALSE	FALSE	0	0	1	2	0	0	1	0
1294	CT	TT	GA	CC	CC	CC	Male	Caucasian	Ulcerative colitis	0	0	0	0	0	0	0	0	0	0	1	1	NA	0	0	0	NA	0	0	0	0	1	0	33.52213096	8.271047228	NA	NA	FALSE	FALSE	1	0	0	1	0	0	NA	1
1295	CT	CT	GA	CC	CG	CC	Female	Caucasian	Crohn's disease	0	0	1	0	0	1	0	0	0	0	1	0	0	0	0	0	NA	0	0	0	1	1	0	8.169746749	18.66655259	NA	NA	FALSE	FALSE	0	0	1	2	1	0	1	0
1296	CT	TT	GG	CC	CC	CC	Female	Caucasian	Crohn's disease	0	0	0	0	0	1	0	0	0	1	0	0	0	1	0	0	NA	0	0	0	1	1	1	10.98140543	17.70568104	6.403947068	NA	TRUE	FALSE	0	0	1	2	0	1	1	0
1297	CC	CC	GG	CC	CG	CC	Male	Caucasian	Ulcerative colitis	0	0	0	0	0	0	1	1	1	1	1	1	NA	0	0	0	NA	0	0	0	1	1	0	48.4406799	14.32717317	NA	NA	FALSE	FALSE	1	0	0	1	0	0	NA	0
1298	CT	CT	GG	CC	CC	CC	Male	Caucasian	Crohn's disease	0	0	0	0	NA	1	0	1	1	0	0	0	0	1	0	0	NA	0	0	0	1	1	0	23.23340178	27.56456765	NA	NA	FALSE	FALSE	0	0	1	2	0	0	1	1
1299	TT	CC	GG	CC	CC	CC	Female	Caucasian	Ulcerative colitis	0	0	0	0	0	0	0	0	0	0	0	1	NA	0	1	0	1	0	1	0	0	0	0	35.44136436	25.34976044	NA	NA	FALSE	FALSE	1	0	0	1	0	0	0	0
1300	TT	CT	GA	CC	CC	CC	Female	Caucasian	Ulcerative colitis	0	0	0	0	0	0	1	1	1	1	1	1	NA	0	0	0	NA	0	0	0	0	1	1	61.73009354	19.80561259	NA	NA	FALSE	FALSE	1	0	0	1	0	2	1	0
1301	CC	TT	GA	CC	CC	CC	Male	Caucasian	Ulcerative colitis	0	0	0	0	0	0	1	1	1	1	1	1	NA	0	0	0	NA	0	0	0	1	1	0	12.27926078	23.35922884	NA	NA	FALSE	FALSE	1	0	0	1	0	0	1	0
1302	CC	CT	GA	CC	CC	CC	Male	Caucasian	Crohn's disease	0	0	0	0	0	1	0	0	0	0	0	0	0	0	0	0	NA	0	0	0	0	1	0	33.73020762	16.21629021	NA	NA	FALSE	FALSE	0	1	0	3	0	0	NA	0
1303	CT	CC	GG	CC	CC	CC	Male	Caucasian	Ulcerative colitis	0	0	0	0	0	0	1	1	1	1	1	1	NA	0	0	0	NA	0	0	0	1	1	0	19.72883869	27.1430527	NA	NA	FALSE	FALSE	1	0	0	1	0	0	1	0
1304	TT	CT	GG	CT	CG	CC	Male	Caucasian	Ulcerative colitis	0	0	0	0	0	0	0	0	0	1	1	1	NA	0	0	1	NA	0	1	0	0	0	0	39.72883869	31.16769336	NA	NA	FALSE	FALSE	1	0	0	1	0	0	0	0
1305	TT	CT	GG	CT	CG	CC	Female	Caucasian	Crohn's disease	NA	NA	NA	NA	1	1	NA	1	1	1	1	1	NA	1	1	0	NA	0	0	0	1	1	1	23.27720739	21.86447639	NA	NA	FALSE	FALSE	0	0	1	2	1	1	1	0
1306	TT	CC	GG	CC	CC	CC	Female	Caucasian	Crohn's disease	NA	NA	NA	NA	NA	1	NA	NA	NA	NA	NA	NA	NA	0	0	0	NA	0	0	0	0	1	1	51.44136436	19.69895049	NA	1.037645448	FALSE	TRUE	0	0	0	NA	0	1	NA	0
1307	CT	CT	GA	CC	CC	CC	Male	Arab	Crohn's disease	0	0	0	0	0	0	0	1	1	1	1	1	0	1	0	0	NA	0	0	0	1	1	0	45.44273329	20.33675565	NA	NA	FALSE	FALSE	1	0	0	1	0	0	1	0
1308	TT	CC	GG	CC	CG	CC	Female	Caucasian	Ulcerative colitis	0	0	0	0	0	0	0	0	NA	0	1	1	NA	0	1	0	NA	0	0	0	1	1	1	38.86094	20.49018937	NA	NA	FALSE	FALSE	1	0	0	1	0	1	1	0
1309	CT	CC	GG	CT	CG	CC	Male	Caucasian	Ulcerative colitis	0	0	0	0	0	0	0	0	0	1	1	1	NA	0	0	0	NA	0	0	0	0	0	0	50.6091718	26.2587269	NA	NA	FALSE	FALSE	1	0	0	1	0	0	0	0
1310	CT	CC	GG	CC	CC	CC	Male	Caucasian	Crohn's disease	NA	NA	NA	NA	NA	1	NA	NA	NA	NA	NA	NA	NA	1	NA	NA	1	NA	NA	NA	1	1	0	63.72872462	19.32386493	7.000684463	15.41968971	TRUE	TRUE	0	0	0	NA	0	0	1	0
1311	CT	CT	GA	CC	CG	CC	Male	Caucasian	Crohn's disease	0	0	0	1	0	1	0	0	0	0	0	0	0	1	1	0	1	0	0	0	1	1	1	29.19370294	33.57141227	0	NA	TRUE	FALSE	0	1	0	3	1	4	1	0
1312	CT	TT	AA	CC	CC	CC	Female	Caucasian	Ulcerative colitis	0	0	0	0	0	0	1	1	1	1	1	1	NA	0	0	0	NA	0	0	0	0	1	0	53.23203285	13.49475245	NA	NA	FALSE	FALSE	1	0	0	1	0	0	1	0
1313	CT	CT	GG	CT	CC	CC	Male	Caucasian	Ulcerative colitis	0	0	0	0	0	0	1	1	1	1	1	1	NA	0	0	0	NA	0	0	0	1	1	1	23.60837326	15.89596167	NA	NA	FALSE	FALSE	1	0	0	1	0	1	1	0
1314	TT	CT	GA	CC	CG	CC	Male	Caucasian	Ulcerative colitis	0	0	0	0	0	0	0	0	0	0	1	1	NA	0	0	0	NA	1	0	0	0	0	0	47.31827515	12.09856263	NA	NA	FALSE	FALSE	1	0	0	1	0	0	0	1
1315	TT	TT	GG	CT	CC	CC	Female	Caucasian	Crohn's disease	0	0	0	0	0	1	0	0	0	0	0	0	0	0	0	0	NA	0	0	0	0	0	1	29.73020762	13.6400867	NA	NA	FALSE	FALSE	0	1	0	3	0	1	NA	0
1316	CT	CT	GG	TT	CG	CC	Male	Caucasian	Ulcerative colitis	0	0	0	0	0	0	1	1	1	1	1	1	NA	0	0	0	NA	0	0	0	0	1	0	34.61727128	36.13689254	NA	NA	FALSE	FALSE	1	0	0	1	0	0	NA	0
1317	CT	CC	GG	CC	CC	CC	Female	Caucasian	Ulcerative colitis	0	0	0	0	0	0	0	0	0	0	0	1	NA	0	0	0	NA	0	0	0	0	0	0	47.39493498	13.67008898	NA	NA	FALSE	FALSE	1	0	0	1	0	0	0	0
1318	CT	CT	GA	CC	CC	CC	Female	Caucasian	Ulcerative colitis	0	0	0	0	0	0	0	0	0	0	1	1	NA	0	0	0	NA	0	0	1	0	0	0	68.52270135	21.46201232	NA	NA	FALSE	FALSE	1	0	0	1	0	0	0	0
1319	CT	CT	GG	CC	CG	CC	Female	Caucasian	Crohn's disease	0	0	0	0	0	1	0	0	1	1	1	1	NA	1	0	0	NA	0	0	0	1	1	0	34.09445585	13.91364362	NA	NA	FALSE	FALSE	0	0	1	2	0	0	1	0
1320	CT	CT	GG	CT	CC	CC	Female	Caucasian	Ulcerative colitis	0	0	0	0	0	0	0	0	0	0	1	1	NA	0	0	0	NA	0	0	0	0	1	0	58.86105407	16.43543235	NA	NA	FALSE	FALSE	1	0	0	1	0	0	NA	0
1321	CT	TT	AA	CC	CC	NA	Female	Caucasian	Ulcerative colitis	0	0	0	0	0	0	0	0	0	0	1	1	NA	0	0	0	NA	0	0	0	0	1	0	50.77332877	15.15947981	NA	NA	FALSE	FALSE	1	0	0	1	0	0	NA	0
1322	CC	CT	GA	CC	CC	CC	Male	Caucasian	Ulcerative colitis	0	0	0	0	0	0	0	0	0	1	1	1	NA	0	0	0	NA	0	0	0	0	1	0	66.56240018	18.96235455	NA	NA	FALSE	FALSE	1	0	0	1	0	0	1	0
1323	CC	CT	GA	CC	CG	CC	Female	Caucasian	Ulcerative colitis	0	0	0	0	0	0	0	0	0	0	0	1	NA	0	0	0	NA	0	0	0	0	1	0	46.28062971	22.43383527	NA	NA	FALSE	FALSE	1	0	0	1	0	0	NA	0
1324	CT	CT	GG	CC	CG	CC	Female	Caucasian	Crohn's disease	NA	NA	NA	NA	NA	NA	NA	NA	NA	NA	NA	1	1	1	0	0	NA	0	0	0	1	1	1	21.72746977	24.25735797	NA	NA	FALSE	FALSE	0	0	0	NA	0	0	1	0
1325	CT	CT	GG	CT	CC	CC	Female	Caucasian	Ulcerative colitis	0	0	0	0	0	0	0	0	0	1	1	1	NA	0	0	0	NA	0	0	0	0	1	0	12.72815423	37.17727584	NA	NA	FALSE	FALSE	1	0	0	1	0	0	1	0
1326	CC	CT	GA	CC	CG	CC	Female	Caucasian	Ulcerative colitis	0	0	0	0	0	0	0	0	0	0	1	1	NA	0	0	0	NA	0	0	0	0	0	0	75.56171572	12.8843258	NA	NA	FALSE	FALSE	1	0	0	1	0	0	0	0
1327	CT	CT	GG	CC	CG	CC	Female	Caucasian	Ulcerative colitis	0	0	0	0	0	0	0	0	1	1	1	1	NA	0	1	0	NA	1	0	0	1	1	0	42.06707734	11.34291581	NA	NA	FALSE	FALSE	1	0	0	1	0	0	NA	0
1328	CT	CC	GG	CT	CC	CC	Male	Caucasian	Ulcerative colitis	0	0	0	0	0	0	0	0	0	1	1	1	NA	0	0	0	NA	0	0	0	0	1	0	19.72883869	26.83093771	NA	NA	FALSE	FALSE	1	0	0	1	0	0	1	0
1329	CT	TT	GA	CC	CC	CC	Female	Caucasian	Ulcerative colitis	0	0	0	0	0	0	0	0	0	1	1	1	NA	0	0	0	1	0	0	0	0	0	0	34.28062971	21.45642254	NA	NA	FALSE	FALSE	1	0	0	1	0	0	0	0
1330	CT	CC	GG	CT	GG	CC	Male	Caucasian	Crohn's disease	0	0	0	0	0	1	0	0	0	1	0	1	1	1	1	0	NA	0	0	0	1	1	1	22.12457221	26.98151951	17.60426648	4.380447182	TRUE	TRUE	0	0	1	2	0	1	1	0
1331	CT	CT	GA	CC	CC	CC	Female	Caucasian	Ulcerative colitis	0	0	0	0	0	0	1	1	1	1	1	1	NA	0	0	0	NA	0	0	0	1	1	0	36.9800365	13.81519507	NA	NA	FALSE	FALSE	1	0	0	1	0	0	1	1
1332	CT	CT	GG	CC	CG	CC	Male	Caucasian	Crohn's disease	0	NA	0	1	NA	1	0	0	0	0	1	0	0	0	0	0	NA	0	0	0	1	1	1	21.72746977	28.19712526	8.711841205	18.13278576	TRUE	TRUE	0	0	1	2	1	2	1	0
1333	TT	CT	GA	CC	CG	CC	Female	Caucasian	Crohn's disease	0	0	0	0	0	1	0	0	0	0	0	0	0	0	0	0	NA	0	0	0	1	1	1	20.39698836	12.10392425	NA	NA	FALSE	FALSE	0	1	0	3	0	1	NA	1
1334	TT	CC	GG	CC	CG	CC	Male	Caucasian	Ulcerative colitis	0	0	0	0	0	0	1	1	1	1	1	1	NA	0	0	1	NA	0	0	0	1	1	1	18.72678531	31.83025325	NA	NA	FALSE	FALSE	1	0	0	1	0	1	1	0
1335	CC	TT	AA	CC	CC	CC	Female	Caucasian	Crohn's disease	0	0	0	0	0	0	1	1	1	1	1	1	NA	1	1	0	0	0	0	0	1	1	0	27.60837326	16.4217431	NA	NA	FALSE	FALSE	1	0	0	1	0	0	1	0
1336	CC	CT	GG	CC	CC	CC	Male	Caucasian	Ulcerative colitis	0	0	0	0	0	0	1	1	1	1	1	1	NA	0	0	0	NA	0	0	0	0	1	0	35.23340178	20.4461556	NA	NA	FALSE	FALSE	1	0	0	1	0	0	NA	0
1337	CT	CT	GG	CC	CC	CT	Male	Caucasian	Ulcerative colitis	0	0	0	0	0	0	0	0	0	1	1	1	NA	0	0	0	NA	0	0	0	0	1	0	38.64738763	16.93634497	NA	NA	FALSE	FALSE	1	0	0	1	0	0	NA	0
1338	CT	CT	GG	CC	CG	CT	Female	Caucasian	Crohn's disease	0	0	0	1	1	1	0	0	0	0	0	0	0	0	0	0	NA	0	0	0	1	1	0	33.27857632	18.23123431	NA	NA	FALSE	FALSE	0	1	0	3	1	0	1	1
1339	CC	CC	GG	CC	CG	CC	Male	Caucasian	Ulcerative colitis	0	0	0	0	0	0	0	0	0	1	1	1	NA	0	0	0	NA	0	0	0	1	1	0	23.52349989	22.05612594	NA	NA	FALSE	FALSE	1	0	0	1	0	0	NA	0
1340	CT	CT	GG	CC	CG	CC	Male	Caucasian	Crohn's disease	NA	NA	NA	NA	NA	1	NA	NA	NA	NA	NA	NA	NA	0	1	0	0	0	0	0	0	1	0	28.35865845	17.1525211	6.584417066	0	TRUE	TRUE	0	0	0	NA	0	0	NA	0
1341	CC	CT	GG	CC	CC	CC	Female	Caucasian	Crohn's disease	0	0	0	0	0	1	0	0	0	1	1	0	0	0	1	0	1	0	0	0	1	1	0	28.27926078	20.59399954	NA	NA	FALSE	FALSE	0	0	1	2	0	0	1	0
1342	CT	CT	GG	CT	CG	CC	Female	Caucasian	Ulcerative colitis	0	0	0	0	0	0	1	1	1	1	1	1	NA	0	0	0	NA	0	0	0	0	1	0	21.52486881	22.15195072	NA	NA	FALSE	FALSE	1	0	0	1	0	0	NA	0
1343	CT	CT	GA	CC	CC	CC	Female	Caucasian	Ulcerative colitis	0	0	0	0	0	0	0	0	1	1	1	1	NA	0	0	0	NA	0	0	0	0	1	0	70.31884554	15.17579284	NA	NA	FALSE	FALSE	1	0	0	1	0	0	NA	0
1344	TT	CC	GG	CT	CG	CC	Male	Caucasian	Ulcerative colitis	0	0	0	0	0	0	0	0	0	0	1	1	NA	0	0	0	NA	0	0	0	0	1	0	29.85888661	19.43885467	NA	NA	FALSE	FALSE	1	0	0	1	0	0	NA	0
1345	CT	TT	AA	CC	CC	CC	Male	Caucasian	Ulcerative colitis	NA	NA	NA	NA	NA	NA	1	1	1	1	1	1	NA	0	0	0	NA	0	0	0	0	0	0	19.72883869	21.81519507	NA	NA	FALSE	FALSE	0	0	0	NA	0	0	0	0
1346	CT	CT	GA	CT	CG	CC	Male	Caucasian	Ulcerative colitis	0	0	0	0	0	0	0	0	0	0	0	1	NA	0	0	0	NA	0	0	0	0	0	0	44.56103126	36.93908282	NA	NA	FALSE	FALSE	1	0	0	1	0	0	0	0
1347	CT	CC	GG	CT	CC	CC	Male	Caucasian	Crohn's disease	NA	NA	NA	NA	NA	1	NA	NA	NA	NA	NA	NA	NA	0	0	0	NA	0	0	0	0	1	1	40.72815423	18.12731006	0.79945243	NA	TRUE	FALSE	0	0	0	NA	0	1	1	1
1348	CC	CT	GG	CC	CC	CC	Male	Caucasian	Ulcerative colitis	0	0	0	0	0	0	0	0	1	1	1	1	NA	0	1	0	NA	0	0	0	0	1	0	55.72872462	25.83709788	NA	NA	FALSE	FALSE	1	0	0	1	0	0	1	0
1349	CC	CC	GG	CC	CC	CC	Female	Caucasian	Crohn's disease	NA	NA	NA	NA	NA	1	0	0	0	0	0	0	0	0	NA	1	1	NA	NA	NA	1	1	1	38.94307552	15.05817933	NA	1.037645448	FALSE	TRUE	0	1	0	3	0	3	1	1
1350	CT	CC	GG	CC	CC	CC	Female	Caucasian	Crohn's disease	0	0	0	0	0	0	1	1	1	1	1	1	0	0	1	0	NA	0	0	0	1	1	0	26.44752453	19.29637235	NA	NA	FALSE	FALSE	1	0	0	1	0	0	NA	1
1351	CT	TT	GG	CT	CC	CC	Female	Caucasian	Ulcerative colitis	0	0	0	0	0	0	0	0	1	1	1	1	NA	0	0	0	NA	0	0	0	0	1	0	21.72746977	23.85489391	NA	NA	FALSE	FALSE	1	0	0	1	0	0	1	1
1352	CT	CC	GG	CC	CG	CC	Male	Caucasian	Crohn's disease	NA	NA	NA	NA	0	1	NA	NA	NA	NA	NA	NA	NA	0	0	0	NA	0	0	0	1	1	0	55.31827515	15.75085558	0	NA	TRUE	FALSE	0	0	0	NA	0	0	1	0
1353	CC	CT	GA	CC	CC	CC	Male	Caucasian	Ulcerative colitis	0	0	0	0	0	0	0	0	0	1	1	1	NA	0	0	0	NA	0	1	0	0	1	0	40.44341775	16.12867899	NA	NA	FALSE	FALSE	1	0	0	1	0	0	1	0
1354	CC	CC	GG	CC	CG	CC	Female	Caucasian	Crohn's disease	0	0	0	0	0	0	0	1	1	1	1	1	0	0	1	NA	NA	1	NA	NA	0	1	0	24.94444444	16.62696783	NA	NA	FALSE	FALSE	1	0	0	1	0	0	1	0
1355	CT	CC	GG	CC	CC	CC	Male	Caucasian	Ulcerative colitis	0	0	0	0	0	0	1	1	1	1	1	1	NA	0	0	0	NA	0	0	1	0	0	0	70.77321469	16.49840292	NA	NA	FALSE	FALSE	1	0	0	1	0	0	0	0
1356	CT	CT	GA	CC	CG	CC	Female	Caucasian	Crohn's disease	NA	NA	NA	NA	NA	1	NA	1	NA	NA	NA	NA	NA	0	0	0	NA	0	0	0	0	0	0	26.89653206	14.02053388	NA	-1.029431896	FALSE	TRUE	0	0	1	2	0	0	0	0
1357	TT	CT	GG	CC	CG	CC	Female	Arab	Crohn's disease	0	0	0	0	0	1	0	0	0	1	0	0	0	1	0	0	NA	0	0	0	0	0	1	20.72815423	35.41421401	28.26283368	NA	TRUE	FALSE	0	0	1	2	0	0	NA	1
1358	CT	CT	GA	CT	CC	CC	Female	Caucasian	Crohn's disease	NA	NA	NA	NA	NA	1	NA	NA	NA	NA	NA	NA	NA	0	0	0	NA	0	0	0	0	1	1	22.19575633	11.8220397	NA	NA	FALSE	FALSE	0	0	0	NA	0	1	1	1
1359	TT	CC	GG	CC	CC	CC	Female	Caucasian	Ulcerative colitis	NA	NA	NA	NA	NA	0	0	0	1	0	1	0	NA	0	0	0	NA	0	0	0	1	1	0	30.19301848	23.62480037	NA	NA	FALSE	FALSE	1	0	0	1	0	0	1	1
1360	CT	CT	GA	CC	CC	CT	Female	Caucasian	Ulcerative colitis	0	0	0	0	0	0	1	1	1	1	1	1	NA	0	0	0	NA	0	0	0	0	0	0	47.72883869	22.77344285	NA	NA	FALSE	FALSE	1	0	0	1	0	0	0	0
1361	TT	CT	GA	CC	CC	CC	Male	Caucasian	Crohn's disease	NA	NA	NA	NA	NA	1	1	1	1	1	1	1	NA	1	0	0	0	0	0	1	1	1	1	18.72963723	44.87326032	NA	NA	FALSE	FALSE	0	0	1	2	0	1	NA	0
1362	TT	CT	GG	CT	CG	CC	Male	Caucasian	Ulcerative colitis	0	0	0	0	0	0	0	0	0	1	1	1	NA	0	0	0	NA	0	0	0	0	0	0	18.44204883	17.14168378	NA	NA	FALSE	FALSE	1	0	0	1	0	0	0	0
1363	CC	CC	GG	CC	GG	CC	Female	Caucasian	Crohn's disease	0	0	0	0	0	1	NA	1	1	0	0	0	0	0	1	0	NA	1	0	0	0	1	0	19.89858544	24.59685147	NA	NA	FALSE	FALSE	0	0	1	2	0	0	NA	0
1364	CC	CC	GG	CC	CG	CC	Female	Caucasian	Ulcerative colitis	0	0	0	0	0	0	0	0	1	1	1	1	NA	0	NA	NA	NA	NA	NA	NA	0	0	0	29.60700433	28.7831394	NA	NA	FALSE	FALSE	1	0	0	1	0	0	0	0
1365	CT	TT	AA	CC	CC	CC	Female	Caucasian	Ulcerative colitis	0	0	0	0	0	0	1	1	1	1	1	1	NA	0	0	0	0	0	0	1	0	1	0	25.72758385	42.28599133	NA	NA	FALSE	FALSE	1	0	0	1	0	0	NA	0
1366	CC	CT	GA	CC	CC	CC	Female	Caucasian	Crohn's disease	NA	NA	NA	NA	NA	1	1	1	1	1	1	1	NA	0	0	0	NA	0	0	0	0	1	0	29.60700433	31.32648871	NA	NA	FALSE	FALSE	0	0	1	2	0	0	NA	0
1367	TT	CT	GG	CT	CG	CC	Female	Caucasian	Crohn's disease	NA	NA	NA	NA	NA	1	NA	NA	NA	NA	NA	NA	NA	1	1	0	0	0	0	0	1	1	1	31.19507187	13.3250057	3.452315765	NA	TRUE	FALSE	0	0	0	NA	0	2	1	0
1368	CC	CT	GG	CC	CG	CC	Male	Caucasian	Ulcerative colitis	0	0	0	0	0	0	1	1	1	1	1	1	NA	0	1	0	0	0	0	0	0	1	0	63.94227698	15.69609856	NA	NA	FALSE	FALSE	1	0	0	1	0	0	1	0
1369	CT	CT	GA	CT	CC	CC	Male	Caucasian	Ulcerative colitis	0	0	0	0	0	0	1	1	1	1	1	1	NA	0	0	0	NA	0	0	0	0	1	0	17.42368241	24.36128223	NA	NA	FALSE	FALSE	1	0	0	1	0	0	1	0
1370	TT	TT	GG	CT	CC	CC	Male	Caucasian	Ulcerative colitis	0	0	0	0	0	0	1	1	1	1	1	1	NA	0	0	0	NA	0	0	0	0	1	0	35.72883869	18.00410678	NA	NA	FALSE	FALSE	1	0	0	1	0	0	1	0
1371	CT	CT	GG	CC	CG	CT	Male	Caucasian	Crohn's disease	NA	1	1	1	NA	1	1	1	1	1	1	1	0	1	0	0	NA	0	0	0	0	1	0	20.27926078	21.59605293	3.039014374	NA	TRUE	FALSE	0	0	1	2	1	0	NA	0
1372	TT	CT	GG	CC	CC	CC	Female	Caucasian	Crohn's disease	0	0	0	0	0	1	0	0	0	0	0	0	0	0	1	NA	NA	NA	NA	NA	1	1	0	25.72746977	27.3758841	NA	NA	FALSE	FALSE	0	1	0	3	0	0	NA	0
1373	CT	CT	GA	CT	CC	CC	Female	Caucasian	Crohn's disease	0	0	0	0	0	1	1	1	0	0	0	0	0	1	1	0	NA	1	0	0	1	1	0	22.72678531	17.6291353	NA	NA	FALSE	FALSE	0	0	1	2	0	0	1	1
1374	CC	CC	GG	CT	CG	CC	Female	Caucasian	Crohn's disease	NA	NA	NA	1	NA	1	NA	NA	NA	1	NA	NA	NA	1	0	0	NA	1	0	0	0	1	1	54.31895962	19.19221994	NA	NA	FALSE	FALSE	0	0	1	2	1	0	NA	0
1375	TT	CC	GG	CT	CG	CC	Female	Caucasian	Ulcerative colitis	0	0	0	0	0	0	0	0	0	0	1	1	NA	0	1	0	NA	0	0	0	0	1	0	25.14715948	15.95619439	NA	NA	FALSE	FALSE	1	0	0	1	0	0	NA	0
1376	TT	TT	GA	CT	CC	CC	Female	Caucasian	Ulcerative colitis	0	0	0	0	0	0	0	0	1	1	1	1	NA	0	0	0	NA	0	0	0	0	0	0	28.52281542	23.69347479	NA	NA	FALSE	FALSE	1	0	0	1	0	0	0	0
1377	CT	CT	GA	CC	CC	CC	Male	Caucasian	Ulcerative colitis	0	0	0	0	0	0	0	0	0	1	1	1	NA	0	0	0	NA	0	0	0	0	1	0	71.4795802	14.21765914	NA	NA	FALSE	FALSE	1	0	0	1	0	0	NA	0
1378	CT	CC	GG	CC	CG	CC	Male	Caucasian	Ulcerative colitis	0	0	0	0	0	0	1	1	1	1	1	1	NA	0	0	0	NA	0	0	0	0	0	0	66.72952316	23.41968971	NA	NA	FALSE	FALSE	1	0	0	1	0	0	0	0
1379	CT	CT	GG	CC	CG	CC	Female	Caucasian	Ulcerative colitis	0	0	0	0	0	0	0	0	0	1	1	1	NA	0	0	0	NA	0	0	0	0	0	0	53.72746977	41.10050194	NA	NA	FALSE	FALSE	1	0	0	1	0	0	0	0
1380	CT	TT	GA	CT	CC	CC	Male	Caucasian	Ulcerative colitis	0	0	0	0	0	0	1	1	1	1	1	1	NA	0	0	0	NA	0	0	0	0	1	0	73.89984029	7.458019621	NA	NA	FALSE	FALSE	1	0	0	1	0	0	NA	0
1381	CC	CT	GA	CC	CG	CC	Female	Caucasian	Crohn's disease	0	0	0	0	0	1	0	0	0	0	0	0	0	0	NA	NA	NA	NA	NA	NA	0	1	0	27.72883869	13.4730778	NA	NA	FALSE	FALSE	0	1	0	3	0	0	NA	0
1382	CT	CT	GA	CC	CC	CC	Female	Caucasian	Crohn's disease	NA	NA	NA	NA	NA	1	1	NA	NA	NA	NA	NA	NA	0	1	0	0	0	0	0	1	1	1	56.64875656	17.16906229	2.680469998	NA	TRUE	FALSE	0	0	1	2	0	1	1	0
1383	CT	CT	GG	CT	CG	CC	Male	Caucasian	Crohn's disease	NA	NA	NA	NA	NA	1	NA	NA	NA	NA	NA	NA	NA	0	0	0	NA	0	0	0	1	1	0	27.89858544	12.01916496	NA	NA	FALSE	FALSE	0	0	0	NA	0	0	1	1
1384	CT	TT	GA	CC	CC	CT	Female	Caucasian	Crohn's disease	NA	NA	NA	NA	NA	1	NA	NA	NA	NA	NA	NA	NA	0	0	0	NA	1	0	0	1	1	0	15.72883869	22.83915127	NA	7.175906913	FALSE	TRUE	0	0	0	NA	0	0	NA	1
1385	TT	CC	GG	CT	CC	CC	Female	Caucasian	Crohn's disease	0	0	0	0	0	1	0	0	1	0	0	0	0	1	1	0	0	1	0	0	0	1	0	32.7746977	16.32865617	NA	NA	FALSE	FALSE	0	0	1	2	0	0	NA	0
1386	CC	TT	AA	CC	CC	CC	Male	Caucasian	Ulcerative colitis	0	0	0	0	0	0	0	0	0	1	1	1	NA	0	1	0	0	NA	0	0	1	1	1	50.31622177	15.28530687	NA	NA	FALSE	FALSE	1	0	0	1	0	1	1	0
1387	CC	CT	GA	CC	CC	CC	Male	Caucasian	Crohn's disease	0	0	0	0	0	1	0	0	0	1	0	0	0	0	0	0	NA	0	1	0	1	1	0	32.06570842	11.94512891	NA	NA	FALSE	FALSE	0	0	1	2	0	0	1	0
1388	CT	CT	GG	CC	CC	CC	Male	Caucasian	Ulcerative colitis	0	0	0	0	0	0	0	0	0	0	1	1	NA	0	1	0	0	0	0	0	0	1	0	25.73020762	26.21492129	NA	NA	FALSE	FALSE	1	0	0	1	0	0	NA	0
1389	CT	CT	GA	CC	CG	CC	Male	Caucasian	Ulcerative colitis	0	0	0	0	0	0	1	1	1	1	1	1	NA	0	0	0	NA	0	0	0	0	1	0	21.31964408	17.10061602	NA	NA	FALSE	FALSE	1	0	0	1	0	0	1	0
1390	CT	CT	GG	TT	CC	CC	Male	Caucasian	Ulcerative colitis	0	0	0	0	0	0	0	0	0	0	1	1	NA	0	0	0	NA	0	0	0	1	1	1	45.31690623	20.09308693	NA	NA	FALSE	FALSE	1	0	0	1	0	1	1	1
1391	CT	CT	GG	CC	CG	CC	Male	Caucasian	Ulcerative colitis	0	0	0	0	0	0	0	0	0	0	0	1	NA	0	0	0	NA	0	0	0	0	0	0	21.72746977	27.58122291	NA	NA	FALSE	FALSE	1	0	0	1	0	0	0	0
1392	TT	TT	GA	CC	CC	CC	Female	Caucasian	Crohn's disease	0	0	0	0	0	1	1	1	1	1	1	0	0	1	1	0	1	1	1	0	0	1	1	37.72746977	18.28062971	NA	NA	FALSE	FALSE	0	0	1	2	0	0	1	0
1393	TT	TT	AA	CT	CC	CC	Female	Caucasian	Ulcerative colitis	0	0	0	0	0	0	0	0	1	1	1	1	NA	0	0	0	NA	0	0	0	1	1	0	25.81508099	17.95756331	NA	NA	FALSE	FALSE	1	0	0	1	0	0	1	0
1394	CT	CC	GA	CC	CC	CT	Male	Caucasian	Crohn's disease	NA	NA	NA	NA	NA	NA	NA	NA	1	1	NA	NA	NA	1	0	0	NA	0	0	0	0	1	1	50.72952316	14.69952088	NA	NA	FALSE	FALSE	0	0	0	NA	0	2	1	0
1395	CC	TT	GA	CT	CC	CC	Male	Caucasian	Ulcerative colitis	0	0	0	0	0	0	1	1	1	1	1	1	NA	0	0	0	NA	0	0	0	1	1	1	48.61042665	22.31895962	NA	NA	FALSE	FALSE	1	0	0	1	0	1	1	0
1396	CT	TT	GA	CC	CC	CC	Male	Caucasian	Ulcerative colitis	0	0	0	0	0	0	0	0	0	0	0	1	NA	0	NA	NA	NA	NA	NA	NA	0	0	0	33.73020762	22.56274241	NA	NA	FALSE	FALSE	1	0	0	1	0	0	0	0
1397	CT	CT	GG	CT	CG	CC	Male	Caucasian	Ulcerative colitis	0	0	0	0	0	0	0	0	0	1	1	1	NA	0	NA	0	0	1	0	0	1	1	0	42.72678531	31.60312571	NA	NA	FALSE	FALSE	1	0	0	1	0	0	1	0
1398	TT	CC	GG	CT	CG	CC	Male	Caucasian	Crohn's disease	0	0	0	0	0	0	1	1	1	1	1	1	0	1	0	0	NA	1	0	0	0	0	0	62.23397217	11.88227242	NA	NA	FALSE	FALSE	1	0	0	1	0	0	0	0
1399	CT	TT	GA	CC	CC	CC	Female	Caucasian	Ulcerative colitis	0	0	0	0	0	0	0	0	1	1	1	1	NA	0	1	NA	NA	NA	NA	NA	1	1	0	25.10882957	39.79728496	NA	NA	FALSE	FALSE	1	0	0	1	0	0	1	0
1400	CC	TT	AA	CC	CC	CC	Male	Caucasian	Crohn's disease	0	0	0	0	0	0	1	1	1	1	1	1	0	1	0	0	NA	1	0	0	1	1	1	17.81234314	23.06091718	NA	NA	FALSE	FALSE	1	0	0	1	0	0	1	0
1401	TT	CT	GA	CC	CC	CC	Male	Caucasian	Ulcerative colitis	0	0	0	0	0	0	1	1	1	1	1	1	NA	0	NA	0	0	0	0	1	0	0	1	18.72952316	24.41352955	NA	NA	FALSE	FALSE	1	0	0	1	0	1	NA	0
1402	TT	TT	AA	CC	CC	CC	Female	Caucasian	Crohn's disease	0	0	0	0	0	1	1	0	1	1	1	1	0	1	0	0	NA	1	0	0	1	1	0	17.23203285	18.54882501	NA	NA	FALSE	FALSE	0	0	1	2	0	0	NA	0
1403	CC	CT	GA	CC	CC	CC	Male	Caucasian	Ulcerative colitis	0	0	0	0	0	0	0	0	0	1	1	1	NA	0	0	0	NA	0	0	0	0	0	0	55.64670317	16.76397445	NA	NA	FALSE	FALSE	1	0	0	1	0	0	0	0
1404	TT	CT	GG	CC	CC	CC	Male	Caucasian	Ulcerative colitis	0	0	0	0	0	0	1	1	1	1	1	1	NA	0	0	1	1	0	0	0	0	1	1	44.27926078	17.28120009	NA	NA	FALSE	FALSE	1	0	0	1	0	1	NA	0
1405	CT	CT	GA	CC	CG	CC	Female	Caucasian	Ulcerative colitis	0	0	0	0	0	0	1	1	1	1	1	1	NA	0	0	0	NA	0	0	0	1	1	0	34.72678531	28.23271732	NA	NA	FALSE	FALSE	1	0	0	1	0	0	1	0
1406	CT	CT	GA	CC	CG	CC	Female	Caucasian	Crohn's disease	0	0	0	0	0	0	1	1	1	1	1	1	0	0	0	0	NA	0	0	0	0	1	0	34.60905772	20.97467488	11.07460643	NA	TRUE	FALSE	1	0	0	1	0	0	NA	0
1407	CT	CT	GG	CC	CG	CC	Male	Caucasian	Ulcerative colitis	0	0	0	0	0	0	1	1	1	1	1	1	NA	0	0	0	0	0	0	1	0	1	0	18.72678531	27.89048597	NA	NA	FALSE	FALSE	1	0	0	1	0	0	1	0
1408	TT	CC	GG	CC	CC	CC	Male	Caucasian	Ulcerative colitis	0	0	0	0	0	0	1	1	1	1	1	1	NA	0	0	0	NA	0	0	0	0	1	0	29.73020762	18.68047	NA	NA	FALSE	FALSE	1	0	0	1	0	0	NA	0
1409	CC	CC	GG	CT	CG	CC	Male	Caucasian	Ulcerative colitis	0	0	0	0	0	0	1	1	1	1	1	1	NA	0	NA	NA	NA	NA	NA	NA	1	1	0	26.28062971	21.45368469	NA	NA	FALSE	FALSE	1	0	0	1	0	0	1	0
1410	CT	TT	AA	CC	CC	NA	Male	Caucasian	Ulcerative colitis	0	0	0	0	0	0	0	0	0	0	1	1	NA	0	0	0	NA	0	0	0	0	0	0	49.14989733	18.41740817	NA	NA	FALSE	FALSE	1	0	0	1	0	0	0	0
1411	TT	TT	GA	CT	CC	CC	Male	Caucasian	Crohn's disease	0	0	1	0	0	0	0	0	0	0	0	0	0	0	0	0	NA	1	0	0	0	1	0	23.35660507	19.26887976	NA	NA	FALSE	FALSE	0	0	0	NA	1	0	1	0
1412	CC	CT	GG	CC	CG	CC	Female	Caucasian	Crohn's disease	0	0	0	0	0	1	1	1	0	0	0	0	0	0	1	0	1	0	0	0	1	1	1	11.72883869	27.3758841	2.001368925	NA	TRUE	FALSE	0	0	1	2	0	3	1	0
1413	TT	CC	GG	CC	CG	CC	Female	Caucasian	Ulcerative colitis	0	0	0	0	0	0	1	1	1	1	1	1	NA	0	0	0	NA	0	0	0	0	0	0	62.64727356	19.05270363	NA	NA	FALSE	FALSE	1	0	0	1	0	0	0	0
1414	CT	CC	GG	CC	GG	CC	Female	Caucasian	Ulcerative colitis	0	0	0	0	0	0	0	0	0	0	1	1	NA	0	1	0	NA	0	0	0	0	1	1	50.72678531	41.38261465	NA	NA	FALSE	FALSE	1	0	0	1	0	0	NA	0
1415	TT	CT	GG	CT	CC	CC	Male	Caucasian	Ulcerative colitis	0	0	0	0	0	0	0	0	0	1	1	1	NA	0	0	0	0	0	1	0	0	1	0	54.23134839	19.50159708	NA	NA	FALSE	FALSE	1	0	0	1	0	0	NA	0
1416	CT	TT	GA	CT	CC	CC	Female	Caucasian	Ulcerative colitis	0	0	0	0	0	0	0	0	0	0	0	1	NA	0	1	0	NA	0	0	0	0	0	0	47.98072097	14.15480265	NA	NA	FALSE	FALSE	1	0	0	1	0	0	0	0
1417	CC	CC	GG	CC	CG	CC	Female	Caucasian	Crohn's disease	0	0	1	0	NA	1	0	0	0	0	0	0	0	0	1	0	NA	0	0	0	0	0	0	19.72883869	26.6859457	0	NA	TRUE	FALSE	0	1	0	3	1	0	0	0
1418	CT	CT	GA	CC	CG	CT	Male	Caucasian	Crohn's disease	NA	NA	NA	NA	NA	1	NA	NA	NA	NA	NA	NA	NA	0	0	0	NA	0	0	0	1	1	1	12.73089208	17.30333105	2.737850787	NA	TRUE	FALSE	0	0	0	NA	0	2	1	1
1419	TT	CT	GA	CC	CG	CC	Female	Caucasian	Ulcerative colitis	0	0	0	0	0	0	1	1	1	1	1	1	NA	0	1	0	NA	0	0	0	0	0	0	31.72883869	37.27036277	NA	NA	FALSE	FALSE	1	0	0	1	0	0	0	0
1420	CT	CC	GG	CT	CG	CT	Female	Caucasian	Crohn's disease	0	0	0	0	0	0	1	1	1	1	1	1	0	0	0	0	NA	1	0	0	1	1	0	23.47969427	14.52977413	NA	NA	FALSE	FALSE	1	0	0	1	0	0	1	1
1421	CC	CC	GG	CC	CG	CT	Female	Caucasian	Ulcerative colitis	0	0	0	0	0	0	0	0	0	0	1	1	NA	0	0	0	NA	0	0	0	1	1	0	22.72952316	18.17659138	NA	NA	FALSE	FALSE	1	0	0	1	0	0	NA	1
1422	CT	CT	GA	CC	CG	CC	Male	Caucasian	Crohn's disease	0	0	0	0	0	1	1	1	1	1	1	0	0	1	NA	NA	NA	1	NA	NA	1	0	1	21.72746977	33.89459274	NA	NA	FALSE	FALSE	0	0	1	2	0	1	NA	NA
1423	CT	CT	GA	CC	CC	CC	Female	Caucasian	Ulcerative colitis	0	0	0	0	0	0	0	0	0	0	0	1	NA	0	0	0	NA	0	0	0	0	1	0	24.72815423	20.04380561	NA	NA	FALSE	FALSE	1	0	0	1	0	0	NA	1
1424	TT	TT	AA	CC	CC	CT	Male	Caucasian	Ulcerative colitis	0	0	0	0	0	0	0	0	1	1	1	1	NA	0	0	0	NA	0	0	0	1	1	1	35.27720739	23.39755875	NA	NA	FALSE	FALSE	1	0	0	1	0	1	1	0
1425	CT	CT	GG	TT	CG	CC	Male	Caucasian	Ulcerative colitis	0	0	0	0	0	0	0	0	0	1	1	1	NA	0	0	0	0	0	1	0	0	1	1	61.86151038	10.37656856	NA	NA	FALSE	FALSE	1	0	0	1	0	1	1	0
1426	CT	CT	GA	CC	CC	CC	Female	Caucasian	Crohn's disease	NA	NA	NA	NA	NA	1	NA	NA	NA	1	NA	NA	NA	0	0	0	NA	0	0	0	1	1	1	36.73089208	10.77344285	NA	4.832306639	FALSE	TRUE	0	0	1	2	0	1	1	0
1427	CT	CT	GG	CC	CC	CC	Male	Caucasian	Ulcerative colitis	0	0	0	0	0	0	0	0	1	1	1	1	NA	0	0	0	NA	0	0	0	0	0	0	72.81291353	7.233515857	NA	NA	FALSE	FALSE	1	0	0	1	0	0	0	0
1428	CT	TT	GG	TT	CC	CC	Male	Caucasian	Ulcerative colitis	0	0	0	0	0	0	1	1	1	1	1	1	NA	0	0	0	NA	0	0	0	0	1	0	53.72735569	25.17180014	NA	NA	FALSE	FALSE	1	0	0	1	0	0	NA	0
1429	CT	CC	GG	CT	CC	CC	Female	Caucasian	Ulcerative colitis	0	0	0	0	0	0	1	1	1	1	1	1	NA	0	0	0	NA	0	0	0	1	1	1	21.14715948	21.72473192	NA	NA	FALSE	FALSE	1	0	0	1	0	2	1	0
1430	CT	CC	GG	CT	GG	CC	Male	Caucasian	Ulcerative colitis	0	0	0	0	0	0	0	1	1	1	1	1	NA	0	1	0	1	0	0	1	0	0	0	29.60974219	17.88364134	NA	NA	FALSE	FALSE	1	0	0	1	0	0	0	0
1431	CT	CT	GA	CC	CC	CC	Male	Caucasian	Crohn's disease	0	0	1	1	1	1	1	1	1	1	1	1	0	0	0	0	NA	0	0	0	1	1	1	23.14852841	20.7856491	4.418777093	NA	TRUE	FALSE	0	0	1	2	1	2	1	1
1432	CC	CC	GG	CC	CG	CC	Male	Caucasian	Crohn's disease	0	0	0	0	0	1	0	0	0	0	0	0	0	0	0	0	NA	0	0	0	1	1	1	24.40246407	24.16141912	2.907597536	NA	TRUE	FALSE	0	1	0	3	0	1	NA	0
1433	CT	CT	GA	CC	CG	CC	Female	Caucasian	Crohn's disease	0	0	0	0	0	0	1	1	1	1	1	1	0	0	0	1	NA	0	0	0	0	1	0	42.52429843	31.98631075	NA	NA	FALSE	FALSE	1	0	0	1	0	0	1	0
1434	CT	CC	GG	CT	CG	CC	Female	Caucasian	Ulcerative colitis	0	0	0	0	0	0	0	0	0	0	0	1	NA	0	0	0	NA	0	0	0	0	0	0	44.81302761	15.61133927	NA	NA	FALSE	FALSE	1	0	0	1	0	0	0	0
1435	CT	CC	GG	CT	CG	CC	Male	Caucasian	Ulcerative colitis	0	0	0	0	0	0	1	1	1	1	1	1	NA	0	0	0	NA	0	0	0	0	0	0	40.72815423	5.223819302	NA	NA	FALSE	FALSE	1	0	0	1	0	0	0	0
1436	CT	CC	GG	CC	CC	CC	Female	Caucasian	Ulcerative colitis	0	0	0	0	0	0	0	0	1	1	1	1	NA	0	1	0	1	0	0	0	0	1	1	18.72952316	27.1430527	NA	NA	FALSE	FALSE	1	0	0	1	0	1	NA	0
1437	TT	CC	GG	CT	CG	CC	Male	Caucasian	Crohn's disease	0	0	0	0	0	1	1	1	1	1	0	0	0	0	1	0	NA	0	0	0	0	0	0	40.73089208	20.62708191	NA	NA	FALSE	FALSE	0	0	1	2	0	0	0	1
1438	CT	TT	GA	CC	CC	CC	Female	Arab	Crohn's disease	0	0	0	0	0	1	0	0	0	0	0	0	0	1	NA	NA	NA	NA	NA	NA	1	1	0	25.85888661	18.20408396	NA	NA	FALSE	FALSE	0	1	0	3	0	0	NA	0
1439	CT	CC	GG	CT	CG	CC	Female	Caucasian	Ulcerative colitis	0	0	0	0	0	0	0	0	0	1	1	1	NA	0	1	0	NA	0	0	0	1	1	0	35.89858544	12.85420945	NA	NA	FALSE	FALSE	1	0	0	1	0	0	NA	1
1440	TT	CC	GG	CC	CG	CC	Female	Caucasian	Crohn's disease	0	0	0	0	0	0	1	1	1	1	1	0	NA	0	0	0	NA	1	0	0	1	1	0	56.72804016	24.98288843	NA	NA	FALSE	FALSE	1	0	0	1	0	0	NA	0
1441	TT	CT	GG	CC	CC	CC	Female	Caucasian	Crohn's disease	0	0	0	0	NA	1	0	1	0	0	0	1	0	1	1	0	NA	0	0	0	1	1	1	28.73089208	27.90417522	10.04243669	NA	TRUE	FALSE	0	0	1	2	0	3	1	0
1442	CC	CC	GG	CC	CC	CC	Male	Caucasian	Crohn's disease	0	0	0	0	0	1	0	0	0	0	0	0	0	0	0	0	NA	0	0	0	0	0	1	19.72883869	25.97946612	10.30812229	NA	TRUE	FALSE	0	1	0	3	0	1	NA	0
1443	TT	CT	GG	TT	CG	CC	Male	Caucasian	Crohn's disease	0	0	0	0	NA	1	0	0	0	0	0	0	0	0	1	0	1	0	0	0	1	1	0	50.26694045	14.0698152	NA	NA	FALSE	FALSE	0	1	0	3	0	0	1	1
1444	TT	CT	GG	TT	CG	CC	Male	Caucasian	Ulcerative colitis	0	0	0	0	0	0	0	0	0	0	1	1	NA	0	0	0	NA	0	0	0	0	0	0	41.89995437	22.00958248	NA	NA	FALSE	FALSE	1	0	0	1	0	0	0	0
1445	TT	CT	GA	CC	CC	CC	Female	Caucasian	Crohn's disease	0	0	0	0	0	1	0	0	0	0	0	0	0	0	NA	NA	NA	NA	NA	NA	0	0	1	25.77675108	35.42790326	NA	NA	FALSE	FALSE	0	1	0	3	0	2	1	0
1446	CT	CT	GA	CT	CG	CC	Male	Caucasian	Ulcerative colitis	0	0	0	0	0	0	0	0	0	0	1	1	NA	0	0	0	NA	0	0	0	0	0	0	50.56251426	12.79135295	NA	NA	FALSE	FALSE	1	0	0	1	0	0	0	0
1447	CT	CT	GA	CC	CC	CT	Female	Caucasian	Ulcerative colitis	0	0	0	0	0	0	1	1	1	1	1	1	NA	0	0	0	NA	0	0	0	0	1	0	31.39493498	13.36059776	NA	NA	FALSE	FALSE	1	0	0	1	0	0	1	0
1448	CT	TT	GA	CT	CC	CC	Female	Caucasian	Ulcerative colitis	0	0	0	0	0	0	0	0	0	0	0	1	NA	0	0	0	NA	0	0	0	0	0	0	60.39425051	12.6186402	NA	NA	FALSE	FALSE	1	0	0	1	0	0	0	0
1449	CT	TT	GA	CC	CC	CC	Female	Caucasian	Ulcerative colitis	0	0	0	0	0	0	0	0	0	1	1	1	NA	0	0	0	NA	0	0	0	0	0	0	72.97992243	7.676933607	NA	NA	FALSE	FALSE	1	0	0	1	0	0	0	0
1450	CC	TT	GA	CC	CC	CC	Female	Caucasian	Crohn's disease	0	NA	0	0	0	1	1	1	1	1	1	1	NA	0	0	0	NA	0	0	1	1	0	1	37.06776181	14.88010495	NA	NA	FALSE	FALSE	0	0	1	2	0	1	NA	0
1451	CC	CT	GA	CC	CG	CT	Female	Caucasian	Crohn's disease	0	0	0	0	0	1	0	0	0	0	0	1	0	0	0	0	NA	0	0	0	1	1	0	28.4406799	15.57015743	NA	NA	FALSE	FALSE	0	0	1	2	0	0	NA	0
1452	CT	CT	GG	CT	CC	CC	Female	Caucasian	Ulcerative colitis	0	0	0	0	0	0	1	1	1	1	1	1	NA	0	0	0	NA	0	0	0	1	1	1	26.81165868	9.369039471	NA	NA	FALSE	FALSE	1	0	0	1	0	1	NA	0
1453	CC	CT	GG	CC	CG	CC	Female	Caucasian	Crohn's disease	0	0	0	0	0	1	0	0	0	0	0	0	0	0	NA	NA	NA	NA	NA	NA	0	1	1	15.72883869	16.8788501	NA	0	FALSE	TRUE	0	1	0	3	0	1	1	0
1454	CC	CC	GG	CT	CC	CC	Female	Caucasian	Ulcerative colitis	0	0	0	0	0	0	0	0	0	1	1	1	NA	0	1	0	NA	0	0	0	1	1	1	28.81302761	12.23283139	NA	NA	FALSE	FALSE	1	0	0	1	0	1	1	0
1455	TT	CT	GG	TT	CC	CC	Female	Caucasian	Ulcerative colitis	0	0	0	0	0	0	1	1	1	1	1	1	NA	0	0	0	NA	0	0	0	0	1	0	25.10609172	12.34211727	NA	NA	FALSE	FALSE	1	0	0	1	0	0	1	0
1456	CT	CC	GG	CT	GG	CC	Female	Caucasian	Crohn's disease	NA	NA	NA	NA	NA	NA	NA	NA	1	1	1	1	1	1	0	0	NA	0	0	0	1	1	1	34.72952316	28.26283368	11.00068446	NA	TRUE	FALSE	0	0	0	NA	0	3	1	0
1457	CT	CC	GG	CC	CC	CC	Male	Caucasian	Ulcerative colitis	0	0	0	0	0	0	0	0	0	1	1	1	NA	0	0	0	NA	0	0	0	1	1	1	42.72952316	16.81587953	NA	NA	FALSE	FALSE	1	0	0	1	0	1	NA	0
1458	TT	CC	GG	CC	CG	CC	Female	Caucasian	Ulcerative colitis	0	0	0	0	0	0	0	0	0	0	1	1	NA	0	0	0	NA	0	0	0	0	0	0	47.86846909	5.872689938	NA	NA	FALSE	FALSE	1	0	0	1	0	0	0	0
1459	CT	CT	GG	CT	CC	CT	Male	Caucasian	Ulcerative colitis	NA	NA	NA	NA	NA	NA	1	1	1	1	1	1	NA	0	0	0	NA	0	0	0	1	1	0	32.72815423	16.73921971	NA	NA	FALSE	FALSE	0	0	0	NA	0	0	1	0
1460	CC	CT	GA	CC	CG	CC	Male	Caucasian	Ulcerative colitis	NA	NA	NA	NA	NA	NA	0	0	0	0	1	1	NA	0	0	0	NA	0	0	0	0	0	0	47.2936345	11.49885923	NA	NA	FALSE	FALSE	0	0	0	NA	0	0	0	0
1461	TT	TT	GA	CT	CC	CC	Female	Caucasian	Ulcerative colitis	0	0	0	0	0	0	0	0	0	1	1	1	NA	0	0	0	NA	0	0	0	1	1	0	46.24503765	12.68161077	NA	NA	FALSE	FALSE	1	0	0	1	0	0	1	0
1462	CT	CC	GG	CC	CC	CC	Female	Caucasian	Ulcerative colitis	NA	NA	NA	NA	NA	NA	0	0	0	0	0	1	NA	1	0	0	NA	0	0	0	0	0	0	38.2532512	10.81177276	NA	NA	FALSE	FALSE	0	0	0	NA	0	0	0	0
1463	CC	TT	AA	CT	CC	CT	Female	Caucasian	Ulcerative colitis	0	0	0	0	0	0	1	1	1	1	1	0	NA	0	0	0	NA	0	0	0	0	0	0	16.64601871	9.919233402	NA	NA	FALSE	FALSE	1	0	0	1	0	0	0	0
1464	CT	CC	GG	CT	CG	CC	Female	Caucasian	Crohn's disease	0	0	1	1	0	1	1	1	0	0	0	0	0	0	0	0	NA	0	0	0	1	1	1	25.31964408	16.78850103	NA	NA	FALSE	FALSE	0	0	1	2	1	3	1	0
1465	CC	CT	GG	CT	CC	CC	Male	Caucasian	Ulcerative colitis	0	0	0	0	0	0	1	1	1	1	1	1	NA	0	NA	0	0	1	0	0	1	1	1	15.72883869	35.41421401	NA	NA	FALSE	FALSE	1	0	0	1	0	1	NA	0
1466	CT	CC	GG	CT	GG	CT	Male	Caucasian	Crohn's disease	NA	NA	NA	NA	NA	1	1	NA	NA	1	NA	NA	NA	1	0	0	NA	0	0	0	1	1	1	12.72815423	18.28610541	6.338238649	7.085557837	TRUE	TRUE	0	0	1	2	0	2	1	0
1467	CT	CT	GA	CT	CC	CC	Female	Caucasian	Ulcerative colitis	0	0	0	0	0	0	1	1	1	1	1	1	NA	0	NA	NA	NA	NA	NA	NA	1	1	0	15.72883869	15.58669861	NA	NA	FALSE	FALSE	1	0	0	1	0	0	NA	0
1468	CT	CT	GA	CC	CC	CT	Male	Caucasian	Crohn's disease	0	0	0	0	0	1	0	0	0	0	0	0	1	1	0	0	NA	0	0	0	0	0	0	31.14852841	9.355122063	NA	NA	FALSE	FALSE	0	1	0	3	0	0	0	0
1469	CC	CT	GA	CC	CG	CC	Female	Caucasian	Ulcerative colitis	0	0	0	0	0	0	0	0	0	0	0	1	NA	0	0	0	NA	0	0	0	0	0	0	38.19301848	14.29694273	NA	NA	FALSE	FALSE	1	0	0	1	0	0	0	1
1470	CT	TT	GA	CC	CC	CC	Female	Caucasian	Ulcerative colitis	0	0	0	0	0	0	0	0	0	0	1	1	NA	1	0	0	NA	0	0	0	0	0	0	32.3559206	13.39892768	NA	NA	FALSE	FALSE	1	0	0	1	0	0	0	0
1471	TT	TT	AA	TT	CC	CC	Male	Caucasian	Crohn's disease	0	0	0	0	0	1	1	1	1	1	0	0	1	1	0	0	NA	0	0	0	1	1	1	18.72952316	32.1779603	8.999315537	NA	TRUE	FALSE	0	0	1	2	0	3	1	1
1472	CT	CT	GG	CT	CC	CC	Male	Caucasian	Ulcerative colitis	0	0	0	0	0	0	0	0	0	0	1	1	NA	0	0	0	NA	0	0	0	1	1	0	47.72883869	13.71937029	NA	NA	FALSE	FALSE	1	0	0	1	0	0	1	0
1473	CC	CT	GA	CT	CG	CT	Male	Caucasian	Ulcerative colitis	0	0	0	0	0	0	0	0	0	0	1	1	NA	0	NA	0	0	1	0	0	1	1	0	44.19438741	19.21697467	NA	NA	FALSE	FALSE	1	0	0	1	0	0	NA	1
1474	TT	CT	GA	CC	CC	CC	Female	Caucasian	Ulcerative colitis	0	0	0	0	0	0	1	1	1	1	1	1	NA	0	0	0	NA	0	0	0	1	1	1	36.72815423	28.98836413	NA	NA	FALSE	FALSE	1	0	0	1	0	1	NA	0
1475	CT	CT	GG	CC	CC	CC	Female	Caucasian	Crohn's disease	0	0	0	0	0	1	0	0	0	0	0	0	0	0	0	0	NA	0	0	0	1	1	1	22.98140543	14.41763632	NA	NA	FALSE	FALSE	0	1	0	3	0	1	NA	0
1476	TT	CT	GA	CC	CG	CC	Male	Caucasian	Ulcerative colitis	0	0	0	0	0	0	1	1	1	1	1	1	NA	0	0	0	NA	0	0	0	0	1	0	19.72883869	22.21765914	NA	NA	FALSE	FALSE	1	0	0	1	0	0	1	0
1477	TT	CC	GG	CC	CC	CC	Female	Other	Ulcerative colitis	0	0	0	0	0	0	0	0	0	0	1	1	NA	0	0	0	NA	0	0	0	1	1	0	28.50365047	11.75370751	NA	NA	FALSE	FALSE	1	0	0	1	0	0	NA	0
1478	CT	CT	GA	CC	CC	CC	Male	Caucasian	Ulcerative colitis	0	0	0	0	0	0	0	0	0	0	1	1	NA	0	0	0	NA	0	0	0	1	1	0	57.72746977	12.76933607	NA	NA	FALSE	FALSE	1	0	0	1	0	0	NA	0
1479	CT	CT	GG	CC	CC	CC	Male	Caucasian	Ulcerative colitis	0	0	0	0	0	0	0	0	0	0	1	1	NA	0	0	0	NA	0	0	0	1	1	0	29.73020762	21.81519507	NA	NA	FALSE	FALSE	1	0	0	1	0	0	NA	0
1480	CC	CC	GG	CC	CC	CC	Female	Caucasian	Ulcerative colitis	0	0	0	0	0	0	0	1	1	1	1	1	NA	0	0	0	NA	0	0	0	1	1	1	40.7746977	12.18617385	NA	NA	FALSE	FALSE	1	0	0	1	0	1	NA	0
1481	CC	CT	GA	CC	CC	CC	Female	Caucasian	Ulcerative colitis	0	0	0	0	0	0	0	0	0	0	1	1	NA	0	0	0	NA	0	0	0	1	1	0	54.64738763	13.34154689	NA	NA	FALSE	FALSE	1	0	0	1	0	0	NA	0
1482	CC	CC	GG	CT	CC	CC	Female	Caucasian	Ulcerative colitis	0	0	0	0	0	0	1	1	1	1	1	1	NA	0	NA	0	0	1	0	0	0	1	1	33.72746977	31.79739904	NA	NA	FALSE	FALSE	1	0	0	1	0	1	1	0
1483	TT	CT	GA	CC	CC	CC	Male	African	Ulcerative colitis	0	0	0	0	NA	0	1	1	1	1	1	1	NA	0	0	0	NA	0	0	0	1	1	1	27.47969427	13.46475017	NA	NA	FALSE	FALSE	1	0	0	1	0	1	1	0
1484	CT	CT	GG	CT	CC	CC	Male	Caucasian	Crohn's disease	0	0	0	0	0	1	1	1	1	1	1	1	0	0	0	0	NA	0	0	0	1	1	0	26.72952316	23.30196213	NA	NA	FALSE	FALSE	0	0	1	2	0	0	1	0
1485	CT	CT	GG	CT	CG	CC	Male	Caucasian	Crohn's disease	0	0	0	0	0	0	0	1	1	1	1	1	NA	1	0	0	NA	0	0	0	1	1	1	22.19301848	18.81439653	NA	NA	FALSE	FALSE	1	0	0	1	0	1	1	0
1486	CT	CC	GG	CC	CC	CC	Female	Caucasian	Ulcerative colitis	NA	NA	NA	NA	NA	NA	NA	NA	NA	1	1	1	NA	0	0	0	NA	0	0	0	0	0	0	25.56046087	23.52372804	NA	NA	FALSE	FALSE	0	0	0	NA	0	0	0	0
1487	CC	CT	GG	CC	CG	CC	Female	Caucasian	Crohn's disease	0	0	0	0	0	1	1	1	0	0	0	0	0	0	0	0	NA	0	0	0	1	1	0	31.89858544	9.979466119	NA	NA	FALSE	FALSE	0	0	1	2	0	0	NA	1
1488	CC	CC	GG	CC	GG	CC	Male	Caucasian	Ulcerative colitis	NA	NA	NA	NA	NA	NA	0	0	0	0	1	1	NA	0	0	0	NA	0	0	0	0	0	0	39.83561488	13.67282683	NA	NA	FALSE	FALSE	0	0	0	NA	0	0	0	0
1489	CC	CT	GA	CC	CC	CT	Female	Caucasian	Ulcerative colitis	0	0	0	0	0	0	0	0	0	0	1	1	NA	0	0	0	NA	0	0	0	0	0	0	41.6480721	12.72838239	NA	NA	FALSE	FALSE	1	0	0	1	0	0	0	0
1490	TT	CT	AA	TT	CC	CC	Male	Caucasian	Crohn's disease	0	0	0	0	0	0	1	1	1	1	1	1	0	0	1	0	0	0	0	1	1	1	1	48.72815423	22.3409765	NA	NA	FALSE	FALSE	1	0	0	1	0	1	NA	0
1491	CC	CC	GG	CT	CG	CC	Female	NA	Ulcerative colitis	0	0	0	0	0	0	1	1	1	1	1	1	NA	NA	NA	NA	NA	NA	NA	NA	0	0	0	15.39493498	23.14020078	NA	NA	FALSE	FALSE	1	0	0	1	0	0	0	1
1492	CT	TT	GG	CT	CC	CT	Male	Caucasian	Crohn's disease	0	0	0	0	0	1	0	0	0	0	0	0	0	0	1	0	0	0	0	0	0	0	0	63.2332877	17.13620808	NA	NA	FALSE	FALSE	0	1	0	3	0	0	0	0
1493	CT	CT	GG	CC	CG	CC	Female	Caucasian	Crohn's disease	0	0	0	0	0	1	1	0	0	0	0	0	0	0	NA	NA	NA	NA	NA	NA	1	1	1	36.9800365	10.06992927	NA	0	FALSE	TRUE	0	0	1	2	0	1	NA	0
1494	CT	CT	GG	CC	GG	CC	Female	Caucasian	Crohn's disease	0	0	0	0	0	1	1	0	0	0	0	0	1	1	NA	NA	NA	NA	NA	NA	1	1	1	25.72746977	30.3409765	0	NA	TRUE	FALSE	0	0	1	2	0	1	NA	0
1495	CT	CC	GG	CT	CG	CC	Female	Caucasian	Ulcerative colitis	0	0	0	0	0	0	1	1	1	1	1	1	NA	0	NA	NA	NA	NA	NA	NA	0	1	0	29.97935204	20.96372348	NA	NA	FALSE	FALSE	1	0	0	1	0	0	NA	NA
1496	CT	CT	GG	CC	CC	CC	Male	Caucasian	Crohn's disease	NA	NA	NA	NA	NA	1	1	1	NA	NA	NA	NA	NA	0	0	0	0	0	0	0	1	1	0	18.06433949	9.795916039	1.41535478	NA	TRUE	FALSE	0	0	1	2	0	0	1	0
1497	TT	CT	GA	CT	CG	CC	Male	Caucasian	Ulcerative colitis	0	0	0	0	0	0	1	1	1	1	1	1	NA	0	NA	NA	NA	NA	NA	NA	1	1	1	39.81371207	11.92334018	NA	NA	FALSE	FALSE	1	0	0	1	0	1	1	0
1498	TT	CT	GA	CT	CC	CC	Female	Caucasian	Crohn's disease	0	0	0	0	0	1	0	0	1	1	1	0	0	1	NA	NA	NA	NA	NA	NA	1	1	0	34.23408624	9.796030116	NA	NA	FALSE	FALSE	0	0	1	2	0	0	NA	1
1499	TT	CT	GA	CC	CG	CC	Male	Caucasian	Ulcerative colitis	0	0	0	0	0	0	1	1	1	1	1	1	NA	0	NA	NA	NA	NA	NA	NA	0	1	0	16.81302761	5.54152407	NA	NA	FALSE	FALSE	1	0	0	1	0	0	NA	0
1500	CC	TT	GA	CC	CC	CC	Male	Caucasian	Ulcerative colitis	0	0	0	0	0	0	0	0	0	1	1	1	NA	0	NA	NA	NA	NA	NA	NA	0	1	0	22.64738763	31.10746064	NA	NA	FALSE	FALSE	1	0	0	1	0	0	1	0
1501	TT	CC	GG	CC	CC	CC	Female	Caucasian	Ulcerative colitis	0	0	0	0	0	0	0	0	0	0	0	1	NA	NA	1	NA	NA	NA	NA	NA	0	0	0	20.72815423	15.62776637	NA	NA	FALSE	FALSE	1	0	0	1	0	0	0	0
1502	CC	CT	GG	CC	CC	CC	Female	Caucasian	Ulcerative colitis	0	0	0	NA	NA	NA	0	0	0	1	1	1	NA	0	NA	NA	NA	NA	NA	NA	0	1	0	54.64738763	19.26078029	NA	NA	FALSE	FALSE	0	0	0	NA	0	0	NA	NA
1503	CT	TT	GA	CC	CC	CC	Female	Caucasian	Ulcerative colitis	0	0	0	0	0	0	1	1	1	1	1	1	NA	0	1	0	0	1	0	0	1	1	0	43.51254848	12.03285421	NA	NA	FALSE	FALSE	1	0	0	1	0	0	1	0
1504	CC	CC	GG	CC	CC	CC	Male	NA	Ulcerative colitis	0	0	0	0	0	0	0	0	0	0	0	1	NA	NA	NA	NA	NA	NA	NA	NA	0	0	0	20.89790098	11.49361168	NA	NA	FALSE	FALSE	1	0	0	1	0	0	0	0
1505	TT	CT	GG	CT	CC	CC	Male	NA	Crohn's disease	0	0	0	0	0	1	1	0	0	0	0	0	0	0	NA	NA	NA	NA	NA	NA	0	0	0	19.98072097	0.334131873	NA	NA	FALSE	FALSE	0	0	1	2	0	0	NA	0
1506	CC	CC	GG	CC	CG	CC	Female	Caucasian	Ulcerative colitis	NA	NA	NA	NA	NA	NA	0	0	0	0	1	1	NA	NA	NA	NA	NA	NA	NA	NA	0	0	0	29.77401323	11.21423682	NA	NA	FALSE	FALSE	0	0	0	NA	0	0	0	0
1507	CC	CC	GG	CC	CC	CT	Female	Caucasian	Ulcerative colitis	NA	NA	NA	NA	NA	NA	NA	1	1	1	1	1	NA	NA	NA	NA	NA	NA	NA	NA	0	1	1	15.72883869	27.15400411	NA	NA	FALSE	FALSE	0	0	0	NA	0	2	1	0
1508	CT	TT	GA	CT	CC	CC	Male	Arab	Ulcerative colitis	NA	NA	NA	NA	NA	0	1	1	1	1	1	1	NA	NA	NA	NA	NA	NA	NA	NA	1	1	0	18.72678531	12.02464066	NA	NA	FALSE	FALSE	1	0	0	1	0	0	NA	0
1509	TT	CT	GG	CC	CG	CC	Female	Caucasian	Crohn's disease	0	0	0	0	0	1	0	0	0	0	0	0	0	1	NA	NA	NA	NA	NA	NA	1	1	1	28.72815423	15.28268309	2.001368925	NA	TRUE	FALSE	0	1	0	3	0	1	1	0
1510	CT	CC	GG	CC	CG	CC	Male	Caucasian	Crohn's disease	NA	NA	NA	NA	NA	NA	0	0	1	1	1	1	0	0	NA	NA	NA	NA	NA	NA	1	1	1	40.19438741	7.802760666	NA	NA	FALSE	FALSE	0	0	0	NA	0	1	1	0
1511	TT	CT	GG	CT	CG	CC	Male	Caucasian	Ulcerative colitis	0	0	0	0	0	0	0	0	0	0	1	1	NA	0	NA	NA	NA	NA	NA	NA	0	0	0	33.73020762	16.49292722	NA	NA	FALSE	FALSE	1	0	0	1	0	0	0	0
1512	CC	CC	GG	TT	CC	CC	Female	Caucasian	Ulcerative colitis	0	0	0	0	0	0	0	0	0	0	1	1	NA	0	NA	NA	NA	NA	NA	NA	0	0	0	27.72883869	30.87200548	NA	NA	FALSE	FALSE	1	0	0	1	0	0	0	1
1513	TT	CT	GG	CC	CG	CC	Female	Caucasian	Crohn's disease	0	0	0	0	0	1	1	1	1	1	1	1	1	0	NA	NA	NA	NA	NA	NA	0	1	0	10.49133014	15.00616016	NA	NA	FALSE	FALSE	0	0	1	2	0	0	NA	0
1514	TT	CT	GA	CC	CG	CC	Male	Caucasian	Ulcerative colitis	0	0	0	0	0	0	1	1	1	1	1	1	NA	0	NA	NA	NA	NA	NA	NA	0	0	0	33.39356605	21.01574264	NA	NA	FALSE	FALSE	1	0	0	1	0	0	0	0
1515	TT	TT	GA	CC	CC	CC	Female	Caucasian	Ulcerative colitis	NA	NA	NA	NA	NA	0	1	0	0	0	0	1	NA	0	NA	NA	NA	NA	NA	NA	0	0	0	49.59331508	10.954141	NA	NA	FALSE	FALSE	1	0	0	1	0	0	0	0
1516	CT	CT	GA	TT	CC	CC	Female	Caucasian	Ulcerative colitis	0	0	0	0	0	0	1	1	1	1	1	1	NA	NA	NA	NA	NA	NA	NA	NA	1	1	1	33.97935204	12.17533653	NA	NA	FALSE	FALSE	1	0	0	1	0	1	1	0
1517	CC	TT	AA	CC	CC	CC	Male	Caucasian	Ulcerative colitis	0	0	0	0	0	0	1	1	1	1	1	1	NA	0	NA	NA	NA	NA	NA	NA	1	1	0	25.73020762	13.97125257	NA	NA	FALSE	FALSE	1	0	0	1	0	0	NA	0
1518	CT	CT	GA	CC	CC	CC	Male	Caucasian	Crohn's disease	0	0	0	0	0	0	0	0	0	0	0	1	NA	1	NA	NA	NA	NA	NA	NA	1	1	1	59.72883869	10.97878166	NA	-20	FALSE	TRUE	1	0	0	1	0	3	1	1
1519	CC	CC	GG	CC	CG	CC	Female	Caucasian	Crohn's disease	0	0	0	0	0	1	0	0	1	1	1	1	0	0	NA	NA	NA	NA	NA	NA	0	1	0	33.81508099	8.908966461	NA	NA	FALSE	FALSE	0	0	1	2	0	0	NA	0
1520	CT	CT	GA	CC	CC	CC	Male	Caucasian	Ulcerative colitis	0	0	0	0	0	0	0	0	1	1	1	1	NA	0	NA	NA	NA	NA	NA	NA	0	1	0	58.72963723	18.52715035	NA	NA	FALSE	FALSE	1	0	0	1	0	0	1	0
1521	TT	CT	GA	CC	CG	CC	Female	Caucasian	Crohn's disease	0	0	0	0	0	0	0	0	1	1	1	1	0	1	NA	NA	NA	NA	NA	NA	1	1	0	38.81165868	10.09445585	NA	0.084873374	FALSE	TRUE	1	0	0	1	0	0	1	0
1522	TT	CT	GG	CC	CG	CC	Female	Caucasian	Ulcerative colitis	0	0	0	0	0	0	0	0	0	1	1	1	NA	0	NA	NA	NA	NA	NA	NA	0	0	0	14.02053388	10.73499886	NA	NA	FALSE	FALSE	1	0	0	1	0	0	0	0
1523	TT	CT	GG	CT	CG	CC	Female	Caucasian	Crohn's disease	0	0	0	0	0	1	0	0	0	0	0	0	0	0	NA	NA	NA	NA	NA	NA	0	1	1	50.06707734	8.982888433	NA	NA	FALSE	FALSE	0	1	0	3	0	1	NA	1
1524	CT	CT	GG	CT	CG	CC	Male	Caucasian	Ulcerative colitis	NA	NA	NA	NA	NA	NA	NA	NA	NA	1	1	1	NA	0	NA	NA	NA	NA	NA	NA	1	1	1	49.78770249	22.27526808	NA	NA	FALSE	FALSE	0	0	0	NA	0	1	1	NA
1525	TT	CT	GA	CC	CG	CC	Female	Caucasian	Ulcerative colitis	0	0	0	0	0	0	0	1	1	1	1	1	NA	0	NA	NA	NA	NA	NA	NA	0	1	0	22.72678531	18.41216062	NA	NA	FALSE	FALSE	1	0	0	1	0	0	NA	0
1526	CT	CC	GG	CT	GG	CT	Female	Caucasian	Ulcerative colitis	0	0	0	0	0	0	0	0	0	0	1	1	NA	0	NA	NA	NA	NA	NA	NA	1	1	0	74.14909879	10.28062971	NA	NA	FALSE	FALSE	1	0	0	1	0	0	1	0
1527	CT	CT	GA	CT	CC	CC	Female	Caucasian	Crohn's disease	0	0	0	0	1	0	0	0	0	0	0	0	0	1	NA	NA	NA	NA	NA	NA	1	1	1	13.72746977	10.68868355	0	NA	TRUE	FALSE	0	0	0	NA	1	1	1	0
1528	TT	CT	GG	CT	CC	CC	Male	Caucasian	Ulcerative colitis	0	0	0	0	0	0	0	0	0	1	1	1	NA	0	NA	NA	NA	NA	NA	NA	0	0	0	51.27446954	10.28872918	NA	NA	FALSE	FALSE	1	0	0	1	0	0	0	0
1529	CC	TT	GG	CC	CC	CC	Female	Caucasian	Crohn's disease	0	0	0	0	0	0	0	0	0	1	1	1	1	0	NA	NA	NA	NA	NA	NA	1	1	0	24.72815423	10.84188912	NA	NA	FALSE	FALSE	1	0	0	1	0	0	1	0
1530	CT	TT	GA	CT	CC	CC	Male	Caucasian	Ulcerative colitis	NA	NA	NA	NA	NA	NA	0	0	1	1	1	1	NA	NA	NA	NA	NA	NA	NA	NA	1	1	0	16.72815423	13.08145106	NA	NA	FALSE	FALSE	0	0	0	NA	0	0	1	0
1531	CT	CT	GG	CC	CC	CC	Female	Caucasian	Crohn's disease	NA	NA	NA	NA	NA	NA	NA	NA	1	1	1	1	NA	1	NA	NA	NA	NA	NA	NA	1	1	1	25.30595483	10.14362309	NA	NA	FALSE	FALSE	0	0	0	NA	0	1	1	0
1532	TT	CT	GG	CT	CC	CC	Female	Caucasian	Ulcerative colitis	0	0	0	0	0	0	1	1	1	1	1	1	NA	NA	NA	NA	NA	NA	NA	NA	0	0	0	31.72883869	13.33892311	NA	NA	FALSE	FALSE	1	0	0	1	0	0	0	0
1533	CT	CT	GA	CC	CC	CC	Male	Caucasian	Ulcerative colitis	0	0	0	0	0	0	0	0	0	0	1	1	NA	0	NA	NA	NA	NA	NA	NA	0	0	0	48.19438741	19.50981063	NA	NA	FALSE	FALSE	1	0	0	1	0	0	0	0
1534	CC	CC	GG	CC	CC	CC	Female	Caucasian	Ulcerative colitis	NA	NA	NA	NA	NA	NA	1	1	1	1	1	1	NA	0	NA	NA	NA	NA	NA	NA	0	0	0	49.40999316	10.5378736	NA	NA	FALSE	FALSE	0	0	0	NA	0	0	0	0
1535	CT	CT	GA	CT	CG	CC	Male	Caucasian	Ulcerative colitis	NA	NA	NA	NA	NA	NA	1	1	1	1	1	1	NA	NA	NA	NA	NA	NA	NA	NA	0	1	0	30.72952316	21.81245722	NA	NA	FALSE	FALSE	0	0	0	NA	0	0	NA	0
1536	CC	CT	GG	CT	CG	CC	Female	Caucasian	Crohn's disease	0	0	0	0	0	1	NA	NA	NA	NA	1	1	0	0	1	NA	NA	NA	NA	NA	1	1	0	67.34576774	7.36470454	NA	NA	FALSE	FALSE	0	0	1	2	0	0	NA	0
1537	TT	CC	GG	CC	CG	CC	Male	Caucasian	Crohn's disease	NA	NA	NA	NA	NA	1	1	1	1	0	0	0	0	0	NA	NA	NA	NA	NA	NA	1	1	0	20.36413415	8.492699065	NA	NA	FALSE	FALSE	0	0	1	2	0	0	1	0
1538	CC	CT	GA	CT	CC	CC	Female	Caucasian	Crohn's disease	0	0	0	0	0	1	0	0	0	0	0	0	0	0	NA	NA	NA	NA	NA	NA	1	1	0	39.39493498	18.365389	-7.666096281	10.39002966	TRUE	TRUE	0	1	0	3	0	0	NA	0
1539	CT	CT	GG	CT	CG	CC	Female	Caucasian	Crohn's disease	0	0	0	0	0	0	1	1	1	1	1	1	0	0	NA	NA	NA	NA	NA	NA	0	1	0	47.57551905	5.826260552	NA	NA	FALSE	FALSE	1	0	0	1	0	0	NA	1
1540	CT	CC	GG	CC	CC	CT	Male	Caucasian	Ulcerative colitis	NA	NA	NA	NA	NA	NA	NA	NA	1	1	1	1	NA	0	NA	NA	NA	NA	NA	NA	0	1	0	16.56388319	9.941136208	NA	NA	FALSE	FALSE	0	0	0	NA	0	0	1	0
1541	TT	CC	GG	CC	CC	CC	Male	Caucasian	Ulcerative colitis	0	0	0	0	0	0	1	1	1	1	1	1	NA	0	NA	1	0	0	0	0	0	1	1	32.81302761	23.67967146	NA	NA	FALSE	FALSE	1	0	0	1	0	1	NA	0
1542	CT	TT	GA	CC	CC	CC	Male	Caucasian	Crohn's disease	0	0	0	0	0	1	1	0	0	0	0	0	0	0	NA	NA	NA	NA	NA	NA	0	0	0	47.28268309	7.652178873	NA	NA	FALSE	FALSE	0	0	1	2	0	0	0	0
1543	TT	CT	GA	TT	CC	CC	Male	Caucasian	Crohn's disease	0	0	0	0	0	1	0	0	0	0	0	0	0	0	NA	NA	NA	NA	NA	NA	0	0	0	30.55430071	8.073921971	NA	NA	FALSE	FALSE	0	1	0	3	0	0	0	0
1544	CC	CC	GG	CC	GG	CC	Female	Caucasian	Ulcerative colitis	NA	NA	NA	NA	NA	NA	NA	NA	NA	NA	NA	NA	NA	NA	NA	NA	NA	NA	NA	NA	0	0	0	27.72883869	9.716632444	NA	NA	FALSE	FALSE	0	0	0	NA	0	0	0	0
1545	CT	CC	GG	CT	CG	CC	Male	Caucasian	Crohn's disease	NA	NA	NA	NA	NA	1	0	0	0	0	0	0	0	0	NA	NA	NA	NA	NA	NA	0	0	0	46.59263062	8.301163587	NA	NA	FALSE	FALSE	0	1	0	3	0	0	0	NA
1546	CT	CC	GG	CC	CC	CC	Male	Caucasian	Crohn's disease	0	0	0	0	0	1	1	1	1	0	0	1	1	1	NA	NA	NA	NA	NA	NA	1	1	0	23.72883869	19.01437372	NA	NA	FALSE	FALSE	0	0	1	2	0	0	NA	0
1547	CT	CC	GG	CT	CC	CC	Male	Caucasian	Crohn's disease	NA	NA	NA	NA	0	1	0	0	0	0	0	0	0	0	NA	NA	NA	NA	NA	NA	1	1	1	21.80412959	4.815879535	NA	0.443645905	FALSE	TRUE	0	1	0	3	0	1	1	0
1548	CC	CT	GA	CC	CC	CC	Male	NA	Crohn's disease	0	0	0	0	0	0	NA	NA	NA	1	1	1	0	0	NA	NA	NA	NA	NA	NA	1	1	0	23.47969427	3.071868583	NA	NA	FALSE	FALSE	1	0	0	1	0	0	NA	NA
1549	CT	TT	GA	CC	CC	CC	Female	Caucasian	Ulcerative colitis	NA	NA	NA	NA	NA	NA	1	1	1	1	1	1	NA	0	NA	NA	NA	NA	NA	NA	0	0	0	49.59331508	10.87748118	NA	NA	FALSE	FALSE	0	0	0	NA	0	0	0	1
1550	CC	CT	GA	CC	CG	CC	Female	Caucasian	Ulcerative colitis	NA	NA	NA	NA	NA	0	0	0	1	1	1	1	NA	0	NA	NA	NA	NA	NA	NA	0	0	0	26.93486197	9.689253936	NA	NA	FALSE	FALSE	1	0	0	1	0	0	0	0
1551	CT	CT	GG	CT	CC	CC	Male	Caucasian	Ulcerative colitis	NA	NA	NA	NA	NA	NA	1	1	1	1	1	1	NA	1	NA	NA	NA	NA	NA	NA	0	0	0	65.64818617	11.29637235	NA	NA	FALSE	FALSE	0	0	0	NA	0	0	0	NA
1552	CT	CT	GA	CC	CC	CC	Female	Caucasian	Crohn's disease	0	0	0	0	0	1	1	1	1	1	1	1	1	1	NA	NA	NA	NA	NA	NA	0	0	0	28.9800365	15.12673968	NA	NA	FALSE	FALSE	0	0	1	2	0	0	0	0
1553	CC	CC	GG	CC	CC	CC	Female	Caucasian	Ulcerative colitis	NA	NA	NA	NA	NA	NA	NA	NA	NA	NA	NA	1	NA	NA	NA	NA	NA	1	NA	NA	1	1	0	16.72815423	21.98220397	NA	NA	FALSE	FALSE	0	0	0	NA	0	0	NA	NA
1554	TT	CT	GG	CC	CG	CT	Male	Caucasian	Crohn's disease	NA	NA	NA	NA	NA	1	1	0	0	0	0	NA	NA	0	0	0	0	1	0	0	1	1	1	22.98140543	8.205452886	NA	NA	FALSE	FALSE	0	0	1	2	0	1	NA	0
1555	CT	CT	GG	CT	CG	CC	Female	Caucasian	Ulcerative colitis	NA	NA	NA	NA	NA	NA	0	0	0	0	1	1	NA	0	1	0	0	0	0	0	0	0	0	33.72746977	23.68252339	NA	NA	FALSE	FALSE	0	0	0	NA	0	0	0	0
1556	CC	CC	GG	CC	CC	CC	Male	Caucasian	Crohn's disease	0	1	1	NA	NA	1	0	0	0	0	0	0	NA	1	NA	NA	NA	NA	NA	NA	1	1	0	21.72746977	16.85147159	NA	NA	FALSE	FALSE	0	1	0	3	1	0	NA	0
1557	CT	CC	GG	CC	CC	CC	Female	Caucasian	Ulcerative colitis	NA	NA	NA	NA	NA	NA	1	1	1	1	1	1	NA	NA	NA	NA	NA	NA	NA	NA	1	1	0	15.72883869	11.68252339	NA	NA	FALSE	FALSE	0	0	0	NA	0	0	1	0
1558	CT	CC	GG	CC	CC	CC	Female	Caucasian	Ulcerative colitis	0	0	0	0	0	0	0	0	0	0	1	1	NA	0	NA	NA	NA	NA	NA	NA	0	0	0	52.99372576	9.396417979	NA	NA	FALSE	FALSE	1	0	0	1	0	0	0	0
1559	TT	TT	AA	CT	CC	CC	Female	Caucasian	Ulcerative colitis	0	0	0	0	0	0	0	0	0	0	0	1	NA	0	NA	NA	NA	NA	NA	NA	0	0	0	39.07460643	9.508441707	NA	NA	FALSE	FALSE	1	0	0	1	0	0	0	1
1560	TT	CC	GG	CC	CC	CC	Male	Caucasian	Ulcerative colitis	0	0	0	0	0	0	0	0	0	0	1	1	NA	0	NA	NA	NA	NA	NA	NA	0	0	0	41.28678987	9.179899612	NA	NA	FALSE	FALSE	1	0	0	1	0	0	0	0
1561	TT	CC	GG	CC	CG	CC	Male	Caucasian	Crohn's disease	NA	NA	NA	NA	NA	1	1	NA	NA	NA	1	NA	NA	0	NA	NA	NA	NA	NA	NA	1	1	1	26.44752453	9.434633812	NA	NA	FALSE	FALSE	0	0	1	2	0	1	1	0
1562	CT	CT	GG	CC	CG	CC	Male	Caucasian	Ulcerative colitis	NA	NA	NA	NA	NA	NA	1	1	1	1	1	1	NA	0	NA	NA	NA	NA	NA	NA	0	1	0	58.22587269	8.708989277	NA	NA	FALSE	FALSE	0	0	0	NA	0	0	NA	0
1563	CC	TT	AA	CC	CC	CC	Female	Caucasian	Ulcerative colitis	NA	NA	NA	NA	NA	0	0	0	0	0	1	1	NA	NA	NA	NA	NA	NA	NA	NA	1	0	0	29.72746977	31.50730094	NA	NA	FALSE	FALSE	1	0	0	1	0	0	0	0
1564	CT	CT	GG	CC	CC	CC	Male	Caucasian	Ulcerative colitis	NA	NA	NA	NA	NA	NA	1	1	1	1	1	1	NA	NA	NA	NA	NA	NA	NA	NA	0	0	0	47.72883869	20.96919918	NA	NA	FALSE	FALSE	0	0	0	NA	0	0	0	0
1565	CT	CT	GA	CT	CG	CC	Female	Caucasian	Crohn's disease	0	0	0	0	0	1	0	0	0	0	0	0	0	0	1	0	0	0	0	0	1	1	1	21.72746977	19.14852841	6.85284052	NA	TRUE	FALSE	0	1	0	3	0	1	1	0
1566	CT	CC	GG	CC	CG	CC	Male	Caucasian	Crohn's disease	NA	NA	NA	NA	NA	0	0	0	0	0	0	0	1	1	NA	NA	NA	NA	NA	NA	1	1	1	48.31759069	8.498174766	NA	NA	FALSE	FALSE	0	0	0	NA	0	0	1	NA
1567	CC	CC	GG	CC	CC	CC	Female	Caucasian	Crohn's disease	NA	NA	NA	NA	NA	1	NA	0	0	0	0	0	0	0	NA	NA	NA	NA	NA	NA	1	1	1	29.19370294	18.83641342	0.999315537	0.999315537	TRUE	TRUE	0	0	0	NA	0	1	NA	0
1568	CC	TT	GG	CT	CC	CT	Female	Caucasian	Ulcerative colitis	0	0	0	0	0	0	0	0	0	1	1	1	NA	0	NA	NA	NA	NA	NA	NA	1	1	1	36.64875656	18.6859457	NA	NA	FALSE	FALSE	1	0	0	1	0	1	1	0
1569	CC	CT	GG	CC	CG	CC	Female	NA	Ulcerative colitis	0	0	0	0	0	0	0	0	0	1	1	1	NA	0	NA	0	0	0	0	1	0	0	0	40.72815423	29.13894593	NA	NA	FALSE	FALSE	1	0	0	1	0	0	0	0
1570	TT	CT	GG	CT	CG	CC	Male	Caucasian	Ulcerative colitis	NA	NA	NA	NA	NA	0	0	0	0	0	1	1	NA	0	NA	NA	NA	NA	NA	NA	0	0	0	38.53513575	8.112251882	NA	NA	FALSE	FALSE	1	0	0	1	0	0	0	0
1571	CT	CT	GA	CC	CG	CC	Male	Caucasian	Ulcerative colitis	NA	NA	NA	NA	NA	NA	0	0	0	0	1	1	NA	0	NA	NA	NA	NA	NA	NA	1	1	0	34.57620351	9.289527721	NA	NA	FALSE	FALSE	0	0	0	NA	0	0	NA	0
1572	TT	CT	GG	CT	CG	CT	Female	Caucasian	Ulcerative colitis	0	0	0	0	0	0	0	0	0	0	1	1	NA	0	NA	NA	NA	NA	NA	NA	0	0	0	44.43794205	9.489390828	NA	NA	FALSE	FALSE	1	0	0	1	0	0	0	0
1573	CT	CC	GG	CT	CG	CC	Female	Caucasian	Crohn's disease	NA	NA	NA	NA	NA	1	0	0	0	0	0	0	NA	0	1	NA	NA	NA	1	NA	0	1	0	13.19370294	23.3948209	NA	NA	FALSE	FALSE	0	1	0	3	0	0	1	0
1574	TT	CT	GG	TT	CG	CC	Female	Caucasian	Ulcerative colitis	0	0	0	0	0	0	0	0	0	0	1	1	NA	0	NA	NA	NA	NA	NA	NA	1	1	0	31.60563541	7.745493954	NA	NA	FALSE	FALSE	1	0	0	1	0	0	1	0
1575	CT	TT	AA	CC	CC	TT	Male	Caucasian	Ulcerative colitis	NA	NA	NA	NA	NA	NA	1	1	1	1	1	1	NA	0	1	NA	NA	NA	NA	NA	1	1	0	32.39425051	9.073123431	NA	NA	FALSE	FALSE	0	0	0	NA	0	0	1	0
1576	CC	CT	GA	CC	CG	CC	Male	Caucasian	Crohn's disease	0	0	0	0	0	1	0	0	0	0	0	0	0	0	NA	NA	NA	NA	NA	NA	0	1	1	41.73020762	8.881587953	1.979466119	NA	TRUE	FALSE	0	1	0	3	0	1	NA	NA
1577	TT	TT	GA	TT	CC	CC	Female	Caucasian	Crohn's disease	0	0	0	0	0	0	0	0	0	0	0	1	1	1	NA	NA	NA	NA	NA	NA	0	0	0	42.64738763	6.984257358	NA	NA	FALSE	FALSE	1	0	0	1	0	0	0	0
1578	CT	CT	GA	CC	CG	CC	Female	Caucasian	Ulcerative colitis	0	0	0	0	0	0	0	0	0	0	1	1	NA	NA	NA	NA	NA	NA	NA	NA	0	1	0	47.72883869	18.60381018	NA	NA	FALSE	FALSE	1	0	0	1	0	0	NA	0
1579	TT	CT	GA	CC	CC	CC	Female	Caucasian	Ulcerative colitis	NA	NA	NA	NA	NA	NA	NA	1	1	1	1	1	NA	NA	NA	NA	NA	NA	NA	NA	0	0	0	30.72952316	18.13826146	NA	NA	FALSE	FALSE	0	0	0	NA	0	0	0	NA
1580	TT	CT	GA	CT	CG	CC	Female	Caucasian	Ulcerative colitis	NA	NA	NA	NA	NA	NA	1	1	1	1	1	1	NA	0	NA	NA	NA	NA	NA	NA	0	0	0	29.23203285	18.98699521	NA	NA	FALSE	FALSE	0	0	0	NA	0	0	0	0
1581	CT	CT	GG	CC	CC	CC	Female	Caucasian	Crohn's disease	0	0	0	0	0	1	0	0	0	0	0	0	0	0	NA	NA	NA	NA	NA	NA	1	1	0	34.64738763	9.905544148	NA	NA	FALSE	FALSE	0	1	0	3	0	0	1	0
1582	TT	CC	AA	CC	CC	CC	Male	Caucasian	Crohn's disease	0	0	0	0	0	0	1	1	1	1	1	0	0	0	1	NA	NA	1	0	0	1	1	0	40.74458134	6.075290897	NA	NA	FALSE	FALSE	1	0	0	1	0	0	1	0
1583	CC	CT	GA	CT	CC	CC	Male	Caucasian	Ulcerative colitis	0	0	0	0	0	0	1	1	1	1	1	NA	NA	0	NA	NA	NA	NA	NA	NA	0	1	0	30.14921287	9.300365047	NA	NA	FALSE	FALSE	1	0	0	1	0	0	NA	0
1584	TT	CT	GA	TT	CG	CC	Female	Caucasian	Crohn's disease	NA	NA	NA	NA	NA	1	1	1	1	1	1	1	NA	1	1	0	1	0	0	0	1	1	0	22.72678531	10.20670773	NA	NA	FALSE	FALSE	0	0	1	2	0	0	1	1
1585	CT	TT	GG	CC	CC	CC	Female	Caucasian	Ulcerative colitis	NA	NA	NA	NA	NA	NA	NA	NA	NA	1	1	1	NA	0	NA	NA	NA	NA	NA	NA	1	1	0	31.89858544	10.83641342	NA	NA	FALSE	FALSE	0	0	0	NA	0	0	NA	0
1586	CT	CC	GG	CC	CC	CC	Female	Caucasian	Crohn's disease	0	0	0	0	0	1	0	0	0	0	0	0	0	0	1	0	0	0	0	0	0	1	1	35.64670317	22.21218344	2.001368925	NA	TRUE	FALSE	0	1	0	3	0	1	NA	0
1587	CT	CT	GG	CC	CG	CC	Female	Caucasian	Ulcerative colitis	NA	NA	NA	NA	NA	NA	NA	NA	1	1	1	1	NA	0	NA	NA	NA	NA	NA	NA	0	0	0	32.86504677	8.774811773	NA	NA	FALSE	FALSE	0	0	0	NA	0	0	0	0
1588	TT	CC	GG	CT	GG	CC	Female	Caucasian	Crohn's disease	0	0	0	0	0	0	1	1	1	1	1	0	NA	0	1	0	0	0	0	0	1	1	0	33.44820899	8.889915583	NA	NA	FALSE	FALSE	1	0	0	1	0	0	1	0
1589	CT	CT	GG	CT	CC	CC	Female	Caucasian	Ulcerative colitis	0	0	0	0	0	0	1	1	1	1	1	1	NA	0	NA	NA	NA	NA	NA	NA	0	1	0	20.89790098	8.703627652	NA	NA	FALSE	FALSE	1	0	0	1	0	0	NA	0
1590	CT	CC	GG	CT	CC	CC	Male	Caucasian	Ulcerative colitis	0	0	0	0	0	0	0	0	1	1	1	1	NA	0	NA	NA	NA	NA	NA	NA	0	1	0	38.89926991	9.683778234	NA	NA	FALSE	FALSE	1	0	0	1	0	0	NA	0
1591	TT	CT	GG	CT	CG	CC	Female	Caucasian	Crohn's disease	0	0	0	0	0	1	1	1	1	1	1	1	0	0	0	0	0	1	0	NA	1	1	0	15.81371207	10.13278576	NA	NA	FALSE	FALSE	0	0	1	2	0	0	NA	0
1592	CT	CC	GG	CC	CC	CC	Male	Caucasian	Crohn's disease	NA	NA	NA	NA	NA	1	NA	NA	NA	NA	NA	NA	NA	0	NA	NA	NA	NA	NA	NA	0	1	1	26.93759982	6.861054073	0	0.024640657	TRUE	TRUE	0	0	0	NA	0	1	NA	0
1593	CC	TT	AA	CC	CC	CC	Female	Caucasian	Ulcerative colitis	0	0	0	0	0	0	NA	NA	NA	NA	1	1	NA	0	NA	NA	NA	NA	NA	NA	0	0	0	56.99646361	8.643394935	NA	NA	FALSE	FALSE	1	0	0	1	0	0	0	0
1594	CT	TT	AA	CC	CC	CC	Male	Caucasian	Crohn's disease	0	0	0	0	0	1	1	1	0	1	1	1	1	1	0	0	0	1	0	NA	1	1	0	19.72883869	11.97535934	NA	NA	FALSE	FALSE	0	0	1	2	0	0	NA	0
1595	CT	CT	GG	CT	CC	CC	Female	NA	Crohn's disease	NA	NA	NA	NA	NA	0	1	1	1	1	1	0	NA	NA	NA	NA	NA	NA	NA	NA	1	1	0	47.89858544	8.898015058	NA	NA	FALSE	FALSE	1	0	0	1	0	0	1	NA
1596	CC	CC	GG	CC	GG	CC	Male	Caucasian	Crohn's disease	0	0	0	1	0	0	0	0	0	0	0	0	0	0	NA	NA	NA	NA	NA	NA	0	1	0	29.33059548	5.182637463	NA	NA	FALSE	FALSE	0	0	0	NA	1	0	NA	1
1597	CT	CT	GA	CT	CC	CC	Male	Caucasian	Crohn's disease	NA	NA	NA	NA	NA	1	NA	NA	NA	NA	NA	NA	NA	1	NA	NA	NA	NA	NA	NA	1	1	0	29.2347707	7.285306867	NA	4.914442163	FALSE	TRUE	0	0	0	NA	0	0	1	1
1598	CT	TT	GA	CC	CC	CC	Male	Caucasian	Ulcerative colitis	0	0	0	0	0	0	0	0	0	0	1	1	NA	0	NA	NA	NA	NA	NA	NA	0	0	0	26.72952316	14.7761807	NA	NA	FALSE	FALSE	1	0	0	1	0	0	0	0
1599	CC	TT	GA	CC	CC	CC	Female	Caucasian	Crohn's disease	0	0	0	0	0	1	1	0	0	0	0	0	0	0	NA	NA	NA	NA	NA	NA	0	1	1	23.72883869	32.22450376	8	NA	TRUE	FALSE	0	0	1	2	0	1	NA	0
1600	CC	CT	GA	CC	CC	CC	Female	Caucasian	Crohn's disease	0	0	0	0	0	0	1	1	1	1	1	1	0	0	NA	NA	NA	NA	NA	NA	1	1	0	37.95197353	6.88843258	NA	NA	FALSE	FALSE	1	0	0	1	0	0	1	0
1601	TT	TT	AA	CT	CC	CC	Female	Caucasian	Crohn's disease	0	NA	0	0	0	0	1	1	1	0	0	0	0	0	NA	NA	NA	NA	NA	NA	0	0	0	57.06502396	6.984257358	NA	NA	FALSE	FALSE	1	0	0	1	0	0	0	1
1602	TT	CT	GG	CT	CG	CT	Female	Caucasian	Crohn's disease	0	0	0	0	1	1	0	0	0	0	0	0	0	0	NA	NA	NA	NA	NA	NA	1	1	1	40.25735797	6.847364819	NA	NA	FALSE	FALSE	0	1	0	3	1	1	1	0
1603	CC	CT	GG	CC	CC	CC	Male	Caucasian	Ulcerative colitis	0	0	0	0	0	0	0	0	0	1	1	1	NA	0	NA	NA	NA	NA	NA	NA	0	1	0	29.31690623	8.301049509	NA	NA	FALSE	FALSE	1	0	0	1	0	0	NA	0
1604	CT	CC	GG	TT	GG	CC	Female	Caucasian	Crohn's disease	0	0	0	0	0	0	1	1	1	1	1	1	0	0	1	0	0	1	0	0	0	0	0	29.72746977	22.88021903	NA	NA	FALSE	FALSE	1	0	0	1	0	0	0	NA
1605	CT	CT	GG	CC	CC	CC	Female	Caucasian	Ulcerative colitis	0	0	0	0	0	0	0	0	1	1	1	1	NA	0	NA	NA	NA	NA	NA	NA	1	1	0	38.31622177	11.26614191	NA	NA	FALSE	FALSE	1	0	0	1	0	0	1	1
1606	TT	TT	GA	CT	CC	CC	Male	Caucasian	Ulcerative colitis	NA	NA	NA	NA	NA	NA	NA	NA	NA	NA	1	1	NA	0	NA	NA	NA	NA	NA	NA	1	1	1	46.64738763	9.029431896	NA	NA	FALSE	FALSE	0	0	0	NA	0	1	NA	0
1607	TT	CC	GG	CC	CG	CT	Female	Caucasian	Crohn's disease	0	0	0	0	0	1	0	0	0	0	0	0	0	0	NA	NA	NA	NA	NA	NA	1	0	0	24.14784394	7.758955054	NA	0	FALSE	TRUE	0	1	0	3	0	0	0	0
1608	TT	CT	GG	CC	CC	CC	Female	Caucasian	Crohn's disease	0	0	0	0	0	1	1	1	1	1	1	0	0	0	NA	NA	NA	NA	NA	NA	1	1	0	13.13620808	10.77059092	NA	NA	FALSE	FALSE	0	0	1	2	0	0	NA	0
1609	TT	CT	GG	CC	CC	CC	Female	Caucasian	Crohn's disease	0	0	0	0	0	1	0	0	0	0	0	NA	0	0	NA	NA	NA	NA	NA	NA	1	1	1	29.64533425	7.438854666	0.914442163	NA	TRUE	FALSE	0	0	0	NA	0	1	1	0
1610	CT	CT	GA	CC	CC	CC	Female	Caucasian	Crohn's disease	0	0	0	0	0	0	0	1	1	1	1	1	0	NA	NA	NA	NA	NA	NA	NA	0	0	0	29.11156742	8.807551905	NA	NA	FALSE	FALSE	1	0	0	1	0	0	0	0
1611	CT	TT	GA	CC	CC	CC	Male	Caucasian	Ulcerative colitis	0	0	0	0	0	0	0	1	1	1	1	1	NA	NA	NA	NA	NA	NA	NA	NA	0	0	0	59.7562172	7.006160164	NA	NA	FALSE	FALSE	1	0	0	1	0	0	0	0
1612	CC	CC	GG	CC	CC	CC	Male	Caucasian	Ulcerative colitis	0	0	0	0	0	0	0	0	0	1	1	1	NA	0	NA	1	0	0	1	0	0	1	0	32.7746977	6.986995209	NA	NA	FALSE	FALSE	1	0	0	1	0	0	NA	0
1613	TT	CT	GG	CC	CC	CC	Female	Caucasian	Crohn's disease	0	0	0	0	1	1	0	0	1	0	0	0	0	0	NA	NA	NA	NA	NA	NA	1	1	1	18.11088296	6.622746977	NA	NA	FALSE	FALSE	0	0	1	2	1	1	1	NA
1614	CT	CC	GG	CC	GG	CC	Female	Caucasian	Crohn's disease	NA	NA	NA	NA	NA	NA	NA	NA	NA	0	1	1	0	0	NA	NA	NA	NA	NA	NA	1	1	0	39.69050878	5.497718458	NA	NA	FALSE	FALSE	0	0	0	NA	0	0	1	0
1615	CC	TT	AA	CC	CC	CC	Female	Caucasian	Ulcerative colitis	NA	NA	NA	NA	NA	NA	1	0	0	0	0	1	NA	NA	NA	NA	NA	NA	NA	NA	0	0	0	39.11019849	5.831508099	NA	NA	FALSE	FALSE	0	0	0	NA	0	0	0	0
1616	CT	CC	GG	CT	GG	CC	Male	Caucasian	Ulcerative colitis	NA	NA	NA	NA	NA	NA	0	0	0	0	1	1	NA	NA	NA	NA	NA	NA	NA	NA	1	1	0	55.19507187	10.60084417	NA	NA	FALSE	FALSE	0	0	0	NA	0	0	NA	0
1617	CC	CC	GG	CC	GG	CT	Male	Caucasian	Ulcerative colitis	NA	NA	NA	NA	NA	NA	1	1	1	1	1	1	NA	0	NA	NA	NA	NA	NA	NA	0	1	1	32.31759069	8.166894821	NA	NA	FALSE	FALSE	0	0	0	NA	0	1	1	0
1618	CT	CT	GA	CC	CC	CC	Female	Caucasian	Ulcerative colitis	NA	NA	NA	NA	NA	NA	0	0	0	0	1	1	NA	0	NA	NA	NA	NA	NA	NA	0	0	0	34.19301848	23.36744239	NA	NA	FALSE	FALSE	0	0	0	NA	0	0	0	0
1619	CT	CC	GG	CC	CG	CC	Female	Caucasian	Ulcerative colitis	NA	NA	NA	NA	NA	NA	NA	NA	NA	NA	NA	NA	NA	NA	NA	NA	NA	NA	NA	NA	0	1	0	69.19358887	23.1430527	NA	NA	FALSE	FALSE	0	0	0	NA	0	0	NA	NA
1620	CT	CT	GA	CC	CG	CT	Male	Caucasian	Crohn's disease	NA	NA	NA	NA	NA	1	0	0	0	0	0	0	0	0	NA	NA	NA	NA	NA	NA	0	1	0	48.27926078	2.882956879	NA	NA	FALSE	FALSE	0	1	0	3	0	0	NA	NA
1621	CC	TT	GA	TT	CC	CC	Male	Caucasian	Ulcerative colitis	NA	NA	NA	NA	NA	NA	1	1	1	1	1	1	NA	0	NA	NA	NA	NA	NA	NA	0	0	0	68.14784394	3.682295232	NA	NA	FALSE	FALSE	0	0	0	NA	0	0	NA	0
1622	CC	CC	GG	CC	GG	CC	Female	Caucasian	Ulcerative colitis	0	0	0	0	0	0	0	0	0	1	1	1	NA	0	NA	NA	NA	NA	NA	NA	0	0	0	53.72746977	15.85215606	NA	NA	FALSE	FALSE	1	0	0	1	0	0	0	0
1623	CC	CT	GA	CC	CG	CC	Female	Caucasian	Crohn's disease	0	0	0	0	0	1	1	0	0	0	0	0	0	1	NA	NA	NA	NA	NA	NA	0	1	0	13.38809035	8.698151951	NA	NA	FALSE	FALSE	0	0	1	2	0	0	1	0
1624	TT	CC	GA	CC	CC	CC	Female	Caucasian	Crohn's disease	NA	NA	NA	NA	NA	1	0	0	0	0	0	0	NA	0	0	0	0	0	NA	1	1	1	0	50.35455168	5.711156742	NA	NA	FALSE	FALSE	0	1	0	3	0	0	1	NA
1625	CT	CC	GG	CC	CG	CT	Female	Caucasian	Ulcerative colitis	NA	NA	NA	NA	NA	0	0	0	0	0	0	1	NA	0	NA	NA	NA	NA	NA	NA	0	1	0	46.14647502	8.437942049	NA	NA	FALSE	FALSE	1	0	0	1	0	0	NA	NA
1626	CC	TT	GA	CC	CC	CC	Male	Caucasian	Crohn's disease	NA	NA	NA	NA	NA	1	0	0	0	0	0	0	NA	0	NA	NA	NA	NA	NA	NA	0	1	0	28.23271732	17.42356833	NA	NA	FALSE	FALSE	0	1	0	3	0	0	1	NA
1627	TT	CT	GG	CT	CC	CC	Male	Caucasian	Crohn's disease	0	0	0	0	0	0	1	1	1	1	1	1	0	0	NA	NA	NA	NA	NA	NA	0	0	0	23.06365503	5.965776865	NA	NA	FALSE	FALSE	1	0	0	1	0	0	0	0
1628	CC	CC	GG	CC	CC	CT	Female	NA	Ulcerative colitis	NA	NA	NA	NA	NA	NA	0	0	0	0	0	1	NA	0	NA	NA	NA	NA	1	NA	0	0	0	48.89790098	6.729637235	NA	NA	FALSE	FALSE	0	0	0	NA	0	0	0	0
1629	TT	CT	GG	CT	CC	CT	Male	Caucasian	Ulcerative colitis	NA	NA	NA	NA	NA	NA	1	1	1	1	1	1	NA	0	NA	NA	NA	NA	NA	NA	1	1	0	28.72815423	26.05886379	NA	NA	FALSE	FALSE	0	0	0	NA	0	0	NA	0
1630	TT	CC	GG	CT	CG	CC	Female	Caucasian	Ulcerative colitis	NA	NA	NA	NA	NA	NA	1	1	1	1	1	1	NA	0	NA	NA	NA	NA	NA	NA	1	1	0	24.39698836	19.06901666	NA	NA	FALSE	FALSE	0	0	0	NA	0	0	NA	0
1631	CT	CC	GG	CC	CG	CC	Female	Caucasian	Crohn's disease	0	0	0	0	0	1	1	1	1	NA	1	0	NA	0	0	0	0	1	0	0	0	0	0	24.59126169	4.996577687	NA	NA	FALSE	FALSE	0	0	1	2	0	0	0	0
1632	TT	TT	AA	CC	CC	CC	Male	Caucasian	Crohn's disease	NA	NA	NA	NA	1	1	0	0	0	0	0	0	0	0	NA	NA	NA	NA	NA	NA	1	1	1	57.10882957	5.478325348	NA	NA	FALSE	FALSE	0	1	0	3	1	1	NA	NA
1633	CC	CC	GG	CC	GG	CC	Female	Caucasian	Crohn's disease	0	0	0	0	0	1	0	0	0	0	0	0	0	0	NA	NA	NA	NA	NA	NA	1	1	0	34.23134839	5.355122063	NA	NA	FALSE	FALSE	0	1	0	3	0	0	NA	0
1634	CC	CT	GA	CC	CC	CC	Male	Caucasian	Crohn's disease	NA	NA	NA	NA	NA	1	0	0	0	0	0	0	0	0	NA	NA	NA	NA	NA	NA	0	1	0	63.64396532	5.273100616	NA	NA	FALSE	FALSE	0	1	0	3	0	0	NA	NA
1635	CC	TT	GA	CT	CC	CC	Female	Caucasian	Ulcerative colitis	NA	NA	NA	NA	NA	NA	0	0	0	0	1	1	NA	0	NA	NA	NA	NA	NA	NA	0	0	0	50.19301848	8.394136436	NA	NA	FALSE	FALSE	0	0	0	NA	0	0	0	0
1636	CT	CT	GG	CT	CC	CC	Male	Caucasian	Ulcerative colitis	NA	NA	NA	NA	NA	NA	1	1	1	1	1	1	NA	0	NA	NA	NA	NA	NA	NA	1	1	1	21.72746977	15.88774812	NA	NA	FALSE	FALSE	0	0	0	NA	0	1	NA	0
1637	CC	CT	GA	CC	CG	CC	Female	Caucasian	Ulcerative colitis	NA	NA	NA	NA	NA	NA	1	1	1	1	1	1	NA	0	1	NA	NA	NA	NA	NA	1	1	1	42.39561944	2.770704997	NA	NA	FALSE	FALSE	0	0	0	NA	0	1	1	0
1638	TT	CC	GG	CC	CC	CT	Male	Caucasian	Crohn's disease	NA	NA	NA	NA	NA	1	1	1	1	1	1	1	NA	0	NA	NA	NA	NA	NA	NA	1	1	0	27.2991102	9.267510837	NA	NA	FALSE	FALSE	0	0	1	2	0	0	1	1
1639	TT	CT	GG	CT	CG	CC	Female	Caucasian	Ulcerative colitis	NA	NA	NA	NA	NA	NA	0	0	0	0	0	1	NA	0	NA	NA	NA	NA	NA	NA	0	0	0	40.24093087	7.531713438	NA	NA	FALSE	FALSE	0	0	0	NA	0	0	0	0
1640	CC	CC	GG	CT	GG	CC	Male	NA	Crohn's disease	0	0	0	NA	NA	1	0	0	0	0	0	0	NA	1	1	NA	NA	NA	NA	NA	1	1	1	17.19644079	32.56935889	NA	NA	FALSE	FALSE	0	1	0	3	0	0	NA	0
1641	CT	CT	GA	CC	CG	CC	Female	Caucasian	Crohn's disease	NA	NA	NA	0	0	1	1	1	1	1	1	1	1	0	1	0	0	0	0	0	1	1	1	27.72895277	43.07449236	NA	27.99988592	FALSE	TRUE	0	0	1	2	0	2	1	1
1642	CC	CT	GG	CC	CC	CC	Male	Caucasian	Ulcerative colitis	NA	NA	NA	NA	NA	NA	0	0	0	1	1	1	NA	0	NA	NA	NA	NA	NA	NA	0	0	0	50.23956194	6.225758613	NA	NA	FALSE	FALSE	0	0	0	NA	0	0	0	NA
1643	TT	CT	GG	CC	CG	CC	Male	Caucasian	Ulcerative colitis	NA	NA	NA	NA	NA	NA	1	1	1	1	1	1	NA	0	NA	NA	NA	NA	NA	NA	0	0	0	24.48174766	7.460643395	NA	NA	FALSE	FALSE	0	0	0	NA	0	0	0	1
1644	CT	CT	GG	CC	CC	CC	Female	Caucasian	Ulcerative colitis	NA	NA	NA	NA	NA	NA	0	0	0	1	1	1	NA	0	NA	NA	NA	NA	NA	NA	0	0	0	61.33880903	4.561145334	NA	NA	FALSE	FALSE	0	0	0	NA	0	0	0	0
1645	CC	CC	GG	CT	CC	CC	Male	Caucasian	Ulcerative colitis	NA	NA	NA	NA	NA	NA	1	1	1	1	1	1	NA	0	NA	NA	NA	NA	NA	NA	0	1	0	18.37919233	6.086128223	NA	NA	FALSE	FALSE	0	0	0	NA	0	0	NA	0
1646	CT	CT	GA	CC	CG	CT	Male	Caucasian	Ulcerative colitis	NA	NA	NA	NA	NA	NA	0	0	0	0	1	1	NA	0	NA	NA	NA	NA	NA	NA	0	0	0	67.31827515	2.370864705	NA	NA	FALSE	FALSE	0	0	0	NA	0	0	NA	0
1647	CT	CC	GG	CC	CG	CC	Male	Caucasian	Crohn's disease	0	0	0	0	0	0	0	1	1	1	0	0	0	0	NA	NA	NA	NA	NA	NA	0	0	0	22.48585444	0.569587041	NA	NA	FALSE	FALSE	1	0	0	1	0	0	NA	0
1648	TT	CT	GA	CC	CC	CC	Male	Caucasian	Ulcerative colitis	NA	NA	NA	NA	NA	NA	0	0	0	0	1	1	NA	0	NA	NA	NA	NA	NA	NA	0	1	0	43.89858544	6.447752681	NA	NA	FALSE	FALSE	0	0	0	NA	0	0	NA	0
1649	CT	CT	GA	CC	CC	CC	Female	Caucasian	Crohn's disease	NA	NA	NA	NA	NA	1	0	0	0	0	0	0	NA	0	NA	NA	NA	NA	NA	NA	1	1	0	25.3963039	4.670773443	0.191535478	0.191535478	TRUE	TRUE	0	1	0	3	0	0	NA	1
1650	TT	CT	GA	CC	CC	CC	Male	Caucasian	Crohn's disease	0	0	0	0	0	0	0	0	0	1	1	0	0	0	NA	NA	NA	NA	NA	NA	0	0	0	30.2587269	0.898015058	NA	NA	FALSE	FALSE	1	0	0	1	0	0	NA	0
1651	CC	CC	GG	CC	CG	CT	Female	Caucasian	Crohn's disease	0	0	0	0	0	0	1	1	0	1	0	0	0	0	NA	NA	NA	NA	NA	NA	0	0	0	40.48722336	3.677047684	NA	NA	FALSE	FALSE	1	0	0	1	0	0	NA	0
1652	TT	CC	GG	CC	CG	CC	Male	Caucasian	Ulcerative colitis	NA	NA	NA	NA	NA	NA	1	1	1	1	1	1	NA	0	NA	NA	NA	NA	NA	1	0	0	0	35.94512891	4.930869268	NA	NA	FALSE	FALSE	0	0	0	NA	0	0	0	0
1653	CT	CT	GG	CC	CG	CC	Male	Caucasian	Ulcerative colitis	NA	NA	NA	NA	NA	NA	NA	NA	1	1	1	1	NA	0	NA	NA	1	NA	NA	NA	0	0	0	65.72758385	10.51072325	NA	NA	FALSE	FALSE	0	0	0	NA	0	0	0	0
1654	CC	CT	GG	CC	CC	CC	Female	Caucasian	Crohn's disease	0	0	0	0	0	0	1	1	1	1	1	0	0	0	1	0	0	0	0	0	0	1	0	39.55909195	4.484713666	NA	NA	FALSE	FALSE	1	0	0	1	0	0	NA	NA
1655	CT	CT	GG	CT	CC	CC	Male	Caucasian	Crohn's disease	0	0	0	0	0	1	0	0	0	0	1	0	NA	1	NA	NA	NA	NA	NA	NA	1	1	0	60.90063883	5.01026694	NA	NA	FALSE	FALSE	0	0	1	2	0	0	1	1
1656	TT	CT	GA	TT	CG	CT	Male	Caucasian	Crohn's disease	0	0	0	0	0	1	1	0	0	0	0	0	0	0	NA	NA	NA	NA	NA	NA	0	0	0	60.27378508	2.409194616	NA	NA	FALSE	FALSE	0	0	1	2	0	0	NA	NA
1657	CT	CT	GA	CC	CC	CC	Male	Caucasian	Crohn's disease	0	0	0	0	0	1	0	0	0	0	0	0	0	0	NA	NA	NA	NA	NA	NA	0	0	0	20.98277436	2.598220397	NA	NA	FALSE	FALSE	0	1	0	3	0	0	NA	0
1658	CT	CC	GG	CT	GG	CC	Male	Caucasian	Crohn's disease	NA	NA	NA	0	0	0	1	1	1	1	1	1	0	0	NA	NA	NA	NA	NA	1	0	1	0	41.99030345	3.589322382	NA	NA	FALSE	FALSE	1	0	0	1	0	0	1	NA
1659	CT	TT	GA	CT	CC	CC	Female	Caucasian	Crohn's disease	NA	NA	NA	NA	NA	1	1	1	1	1	1	0	0	0	NA	NA	NA	1	NA	NA	0	0	1	36.10130048	2.781542323	-0.175336527	-0.714579055	TRUE	TRUE	0	0	1	2	0	1	NA	0
1660	CT	CT	GG	CC	CG	CC	Female	Caucasian	Crohn's disease	0	0	0	0	1	1	1	1	1	1	0	0	0	0	NA	NA	NA	NA	NA	NA	1	1	0	57.97935204	5.722108145	1.270476842	NA	TRUE	FALSE	0	0	1	2	1	0	NA	0
1661	CT	CT	GA	CC	CC	CC	Male	Caucasian	Crohn's disease	0	0	0	1	1	0	0	0	0	0	0	0	0	0	NA	NA	NA	NA	NA	NA	1	1	1	35.36208077	3.441364362	-0.298425736	NA	TRUE	FALSE	0	0	0	NA	1	1	NA	0
1662	CT	CT	GA	CC	CC	CC	Male	Caucasian	Crohn's disease	NA	NA	NA	NA	NA	NA	0	1	1	1	1	0	0	0	NA	NA	NA	NA	NA	NA	0	1	0	41.23203285	17.83436003	NA	NA	FALSE	FALSE	0	0	0	NA	0	0	NA	0
1663	CT	TT	AA	CC	CC	CC	Female	Caucasian	Crohn's disease	0	0	0	0	0	0	1	1	1	1	1	NA	0	1	1	0	0	1	0	0	1	1	1	7.728838695	28.68731462	14.00136893	NA	TRUE	FALSE	1	0	0	1	0	2	1	0
1664	CT	CT	GG	CC	CC	CC	Male	NA	Ulcerative colitis	NA	NA	NA	NA	NA	NA	0	0	0	1	1	1	NA	1	NA	NA	NA	NA	NA	NA	0	1	1	29.72746977	20.83778234	NA	NA	FALSE	FALSE	0	0	0	NA	0	1	NA	0
1665	TT	TT	GA	CT	CC	CC	Female	Caucasian	Ulcerative colitis	NA	NA	NA	NA	NA	NA	NA	NA	1	1	1	1	NA	0	NA	NA	NA	NA	NA	NA	0	1	0	18.19575633	8.722678531	NA	NA	FALSE	FALSE	0	0	0	NA	0	0	NA	NA
1666	CT	CT	GG	CC	CG	CC	Female	Caucasian	Crohn's disease	0	0	0	1	1	1	0	0	0	0	0	0	0	0	1	0	NA	NA	NA	NA	1	1	0	41.42915811	4.23260324	NA	NA	FALSE	FALSE	0	1	0	3	1	0	1	1
1667	CT	CT	GG	CC	CG	CC	Female	Caucasian	Crohn's disease	0	0	0	0	0	1	1	1	0	0	0	0	0	0	NA	NA	NA	NA	NA	NA	0	0	0	36.9471823	NA	NA	NA	FALSE	FALSE	0	0	1	2	0	0	NA	0
1668	CT	CC	GG	CC	CG	CC	Female	NA	Ulcerative colitis	NA	NA	NA	NA	NA	NA	0	0	0	0	1	1	NA	0	NA	NA	NA	NA	NA	NA	1	1	0	27.39493498	11.27983117	NA	NA	FALSE	FALSE	0	0	0	NA	0	0	1	0
1669	CC	TT	AA	CC	CC	CC	Male	Caucasian	Crohn's disease	0	0	0	0	0	1	1	1	1	1	1	1	0	0	NA	NA	NA	NA	NA	NA	0	1	0	38.81439653	11.26910792	NA	NA	FALSE	FALSE	0	0	1	2	0	0	NA	NA
1670	CC	TT	GA	CC	CC	CC	Male	NA	Crohn's disease	0	0	0	1	1	1	0	0	0	0	0	0	0	0	NA	NA	NA	NA	NA	NA	1	1	0	35.37303217	3.140200776	NA	NA	FALSE	FALSE	0	1	0	3	1	0	NA	0
1671	CT	CC	GG	CC	CG	CT	Female	NA	Ulcerative colitis	NA	NA	NA	NA	NA	NA	1	1	1	1	1	1	NA	0	NA	NA	NA	NA	NA	NA	0	0	0	14.71594798	7.879534565	NA	NA	FALSE	FALSE	0	0	0	NA	0	0	0	0
1672	CC	CC	GG	CC	CC	CC	Male	Caucasian	Ulcerative colitis	NA	NA	NA	NA	NA	NA	1	1	1	1	1	1	NA	0	NA	NA	NA	NA	NA	NA	0	0	0	34.6939311	4.446383755	NA	NA	FALSE	FALSE	0	0	0	NA	0	0	0	0
1673	CT	CC	GG	CT	GG	CC	Female	Caucasian	Ulcerative colitis	NA	NA	NA	NA	NA	NA	1	1	1	1	1	1	NA	0	NA	NA	NA	NA	NA	NA	1	1	1	21.31690623	7.22507415	NA	NA	FALSE	FALSE	0	0	0	NA	0	1	NA	0
1674	CC	CC	GG	CC	CG	CC	Male	Caucasian	Crohn's disease	0	0	0	0	1	1	1	1	0	0	0	0	0	1	NA	NA	NA	NA	NA	NA	1	1	1	19.72883869	21.37451517	0	NA	TRUE	FALSE	0	0	1	2	1	2	1	1
1675	CC	TT	AA	CC	CC	CC	Female	Caucasian	Ulcerative colitis	NA	NA	NA	NA	NA	NA	0	0	0	0	1	1	NA	0	NA	NA	NA	NA	NA	NA	1	1	0	45.81508099	6.803559206	NA	NA	FALSE	FALSE	0	0	0	NA	0	0	1	0
1676	TT	CC	GG	CC	CG	CC	Male	Caucasian	Crohn's disease	0	0	0	0	0	0	0	1	0	1	1	0	0	0	NA	NA	NA	NA	NA	NA	0	0	0	61.15537303	2.759639516	NA	NA	FALSE	FALSE	1	0	0	1	0	0	NA	1
1677	CT	CC	GG	CC	CC	CC	Male	Caucasian	Crohn's disease	0	0	0	0	1	1	0	0	0	0	0	0	0	0	NA	NA	NA	NA	NA	NA	1	1	1	44.72815423	14.12731006	1.834360027	NA	TRUE	FALSE	0	1	0	3	1	2	1	0
1678	TT	CT	GA	CT	CG	CC	Male	Caucasian	Crohn's disease	0	0	0	0	0	1	0	0	0	0	0	0	0	0	1	0	0	0	0	0	0	0	0	42.32991102	3.085557837	NA	NA	FALSE	FALSE	0	1	0	3	0	0	NA	0
1679	CT	CC	GG	CT	CC	CC	Female	Caucasian	Crohn's disease	0	0	0	0	0	0	1	1	0	0	1	1	0	0	NA	NA	NA	NA	NA	NA	1	0	0	62.23134839	2.830937714	NA	NA	FALSE	FALSE	1	0	0	1	0	0	NA	0
1680	TT	CT	GA	CC	CC	CC	Female	Caucasian	Crohn's disease	0	0	0	0	0	1	1	0	0	0	0	0	0	0	1	0	0	1	1	0	1	1	1	54.06707734	3.978097194	0	NA	TRUE	FALSE	0	0	1	2	0	1	NA	0
1681	TT	CC	GG	CC	CC	CC	Male	Caucasian	Crohn's disease	0	0	0	0	0	0	0	0	0	1	1	0	0	0	NA	NA	NA	NA	NA	NA	1	0	0	39.43588866	2.628450833	NA	NA	FALSE	FALSE	1	0	0	1	0	0	NA	0
1682	TT	TT	AA	TT	CC	CC	Male	NA	Crohn's disease	0	0	0	0	0	1	1	1	1	1	1	0	0	0	0	1	0	0	0	0	1	1	1	26.64464978	11.93429158	NA	8.750285193	FALSE	TRUE	0	0	1	2	0	1	NA	1
1683	CT	CC	GA	CC	CC	CC	Female	Caucasian	Ulcerative colitis	NA	NA	NA	NA	NA	NA	0	0	0	1	1	1	NA	0	NA	NA	NA	NA	NA	NA	0	0	0	25.92185718	3.967145791	NA	NA	FALSE	FALSE	0	0	0	NA	0	0	NA	0
1684	CT	CC	GG	CC	GG	CC	Male	Caucasian	Ulcerative colitis	NA	NA	NA	NA	NA	NA	0	0	0	0	1	1	NA	0	NA	NA	NA	NA	NA	NA	0	1	0	46.31622177	11.24423911	NA	NA	FALSE	FALSE	0	0	0	NA	0	0	NA	0
1685	CT	TT	GG	CC	CC	CC	Female	Caucasian	Crohn's disease	0	0	0	0	0	0	0	0	0	0	1	1	0	0	NA	NA	NA	NA	NA	NA	0	0	0	67.68503308	1.787816564	NA	NA	FALSE	FALSE	1	0	0	1	0	0	NA	0
1686	CC	CT	GG	CT	CC	CC	Female	NA	Crohn's disease	0	0	0	0	0	1	1	0	0	0	0	0	0	0	NA	NA	NA	NA	NA	NA	0	0	0	59.31279945	2.453000228	NA	NA	FALSE	FALSE	0	0	1	2	0	0	NA	0
1687	CT	CT	GA	CC	CG	CC	Male	NA	Undetermined IBD	NA	NA	NA	NA	NA	NA	1	1	1	1	1	1	NA	0	NA	NA	NA	NA	NA	NA	1	1	1	71.31565138	7.359228839	NA	NA	FALSE	FALSE	0	0	0	NA	0	1	1	0
1688	CT	CC	GG	CC	CC	CC	Female	Caucasian	Crohn's disease	0	0	0	0	0	1	0	0	0	0	0	0	0	0	NA	NA	NA	NA	NA	NA	0	1	0	26.31622177	2.307894136	NA	NA	FALSE	FALSE	0	1	0	3	0	0	NA	0
1689	TT	CC	GG	CC	CC	CC	Male	Asian	Ulcerative colitis	NA	NA	NA	NA	NA	NA	1	1	1	1	1	1	NA	0	NA	NA	NA	NA	NA	NA	1	1	0	27.81097422	2.718685832	NA	NA	FALSE	FALSE	0	0	0	NA	0	0	1	0
1690	CT	CC	GG	CC	CC	CC	Female	Caucasian	Crohn's disease	0	0	0	0	0	1	0	0	0	0	0	0	0	0	NA	NA	NA	NA	NA	NA	1	1	0	26.64464978	2.398471367	NA	NA	FALSE	FALSE	0	1	0	3	0	0	NA	0
1691	TT	CC	GG	CC	CG	CC	Male	Caucasian	Crohn's disease	0	0	0	0	0	1	0	0	0	0	0	0	0	0	NA	NA	NA	NA	NA	NA	1	1	0	21.89721652	0.709103354	NA	NA	FALSE	FALSE	0	1	0	3	0	0	NA	1
1692	CT	TT	AA	CC	CC	CT	Male	Caucasian	Crohn's disease	0	0	0	0	0	1	0	0	0	0	0	0	0	0	NA	NA	NA	NA	NA	NA	1	1	0	30.81165868	1.790554415	NA	NA	FALSE	FALSE	0	1	0	3	0	0	NA	1
1693	CC	CT	GG	CC	CC	CC	Male	Caucasian	Ulcerative colitis	NA	NA	NA	NA	NA	NA	0	0	0	0	0	1	NA	0	NA	NA	NA	NA	NA	NA	0	0	0	39.97524527	3.069244809	NA	NA	FALSE	FALSE	0	0	0	NA	0	0	NA	NA
1694	TT	CC	GG	CC	CG	CC	Male	NA	Ulcerative colitis	NA	NA	NA	NA	NA	NA	0	0	0	0	1	1	NA	0	1	0	0	0	0	0	0	0	0	41.56046087	5.210130048	NA	NA	FALSE	FALSE	0	0	0	NA	0	0	0	0
1695	CC	TT	AA	CC	CC	CC	Female	NA	Ulcerative colitis	NA	NA	NA	NA	NA	NA	0	0	1	1	1	1	NA	0	NA	NA	NA	NA	NA	NA	0	0	0	28.23271732	7.53718914	NA	NA	FALSE	FALSE	0	0	0	NA	0	0	0	NA
1696	CT	CT	GA	CT	CG	CC	Female	NA	Ulcerative colitis	NA	NA	NA	NA	NA	NA	0	0	0	0	1	1	NA	0	NA	NA	NA	NA	NA	NA	0	0	0	21.64533425	7.646931326	NA	NA	FALSE	FALSE	0	0	0	NA	0	0	0	0
1697	CT	CT	GA	NA	CC	CC	Female	Caucasian	Crohn's disease	0	0	0	0	0	1	1	1	0	0	0	0	0	1	0	0	0	0	1	0	0	0	1	38.64738763	2.978781656	NA	NA	FALSE	FALSE	0	0	1	2	0	0	NA	0
1698	CT	TT	GA	CT	CC	CC	Male	Caucasian	Ulcerative colitis	NA	NA	NA	NA	NA	NA	0	0	0	0	1	1	NA	0	NA	NA	NA	NA	NA	NA	1	1	1	39.28268309	5.585101529	NA	NA	FALSE	FALSE	0	0	0	NA	0	1	NA	0
1699	CT	CC	GG	CT	CC	CC	Male	Caucasian	Ulcerative colitis	NA	NA	NA	NA	NA	NA	1	0	0	0	0	0	NA	0	1	0	0	0	0	0	0	0	0	16.41900525	3.526237737	NA	NA	FALSE	FALSE	0	0	0	NA	0	0	NA	0
1700	CT	CT	GG	CC	CG	CC	Female	NA	Crohn's disease	0	0	0	0	0	1	1	1	0	0	1	0	0	0	NA	NA	NA	NA	NA	NA	1	1	0	59.53171344	5.35797399	3.614077116	NA	TRUE	FALSE	0	0	1	2	0	0	1	0
1701	CT	CC	GG	CC	CC	CC	Male	Caucasian	Crohn's disease	0	0	0	0	0	1	0	0	1	1	0	0	0	0	NA	NA	NA	NA	NA	NA	1	1	0	20.56388319	17.44558522	NA	15.41683778	FALSE	TRUE	0	0	1	2	0	0	1	0
1702	CT	TT	GA	CT	CC	CC	Female	NA	Ulcerative colitis	NA	NA	NA	NA	NA	NA	0	0	0	1	1	1	NA	0	0	0	0	0	1	0	0	1	0	33.72746977	16.21355236	NA	NA	FALSE	FALSE	0	0	0	NA	0	0	NA	NA
1703	CT	CT	GA	CC	CC	CC	Female	NA	Crohn's disease	0	0	0	0	0	0	1	1	1	1	1	1	0	0	1	0	1	0	0	0	0	0	0	38.0039927	4.21914214	NA	NA	FALSE	FALSE	1	0	0	1	0	0	0	0
1704	TT	CT	GG	CC	CC	CC	Male	Caucasian	Crohn's disease	0	0	0	0	0	0	0	0	0	0	1	1	NA	0	NA	NA	NA	NA	NA	NA	0	1	0	41.73020762	7.62776637	NA	NA	FALSE	FALSE	1	0	0	1	0	0	NA	0
1705	CT	CT	GG	CC	CC	CT	Male	NA	Crohn's disease	0	0	0	0	0	1	1	1	1	0	0	0	0	0	NA	NA	NA	NA	NA	NA	1	1	1	10.52156057	10.58190737	NA	8.314852841	FALSE	TRUE	0	0	1	2	0	1	1	0
1706	CT	CC	GG	CC	CG	CT	Female	Caucasian	Ulcerative colitis	NA	NA	NA	NA	NA	NA	1	1	1	1	1	1	NA	0	NA	NA	NA	NA	NA	NA	1	1	0	34.72678531	20.17522245	NA	NA	FALSE	FALSE	0	0	0	NA	0	0	NA	NA
1707	CC	CC	GG	CC	CC	CC	Male	NA	Ulcerative colitis	NA	NA	NA	NA	NA	NA	0	0	0	1	1	1	NA	0	NA	NA	NA	NA	NA	NA	1	1	0	27.15400411	3.460529318	NA	NA	FALSE	FALSE	0	0	0	NA	0	0	1	0
1708	CT	CC	GG	CC	GG	CC	Male	NA	Ulcerative colitis	NA	NA	NA	NA	NA	NA	1	1	1	1	1	1	NA	0	NA	NA	NA	NA	NA	NA	1	1	0	16.31770477	5.437257586	NA	NA	FALSE	FALSE	0	0	0	NA	0	0	NA	0
1709	CT	CC	GG	CC	CG	CC	Male	Jew	Crohn's disease	0	0	0	0	0	1	0	0	0	0	0	0	0	0	NA	NA	NA	NA	NA	NA	1	1	0	72.94182067	3.854893908	2.833675565	NA	TRUE	FALSE	0	1	0	3	0	0	1	1
1710	TT	TT	GA	CT	CC	CT	Male	Caucasian	Ulcerative colitis	NA	NA	NA	NA	NA	NA	0	0	0	0	1	1	NA	0	NA	NA	NA	NA	NA	NA	0	1	0	31.72883869	10.60107232	NA	NA	FALSE	FALSE	0	0	0	NA	0	0	NA	0
1711	TT	CC	GG	CC	CC	CC	Female	Caucasian	Ulcerative colitis	NA	NA	NA	NA	NA	NA	0	0	0	0	0	1	NA	0	NA	NA	NA	NA	NA	NA	1	1	0	46.60905772	2.986995209	NA	NA	FALSE	FALSE	0	0	0	NA	0	0	1	0
1712	CT	CT	GG	CC	CG	CC	Male	Caucasian	Ulcerative colitis	NA	NA	NA	NA	NA	NA	NA	NA	NA	1	1	1	NA	0	NA	NA	NA	NA	NA	NA	0	0	0	34.23408624	NA	NA	NA	FALSE	FALSE	0	0	0	NA	0	0	NA	0
1713	CT	CT	GA	CC	CC	CC	Male	NA	Crohn's disease	0	0	0	0	1	1	0	0	0	0	0	0	0	0	NA	NA	NA	NA	NA	NA	1	1	1	22.72130961	15.38409765	14.28610541	NA	TRUE	FALSE	0	1	0	3	1	1	1	0
1714	CT	CT	GA	CC	CC	CC	Male	NA	Ulcerative colitis	NA	NA	NA	NA	NA	NA	NA	NA	NA	NA	NA	NA	NA	NA	NA	NA	NA	NA	NA	NA	0	0	0	37.73020762	4.336869724	NA	NA	FALSE	FALSE	0	0	0	NA	0	0	0	NA
1715	TT	TT	GA	CC	CC	CC	Male	Caucasian	Ulcerative colitis	0	0	0	0	0	0	0	0	0	1	1	1	NA	0	0	0	NA	0	0	0	0	0	1	38.72952316	24.24093087	NA	NA	FALSE	FALSE	1	0	0	1	0	2	1	1
1716	TT	CT	GG	CC	CC	CC	Female	Caucasian	Ulcerative colitis	0	0	0	0	0	0	0	0	0	0	1	1	NA	0	0	0	NA	0	0	0	0	0	0	30.72952316	12.37246178	NA	NA	FALSE	FALSE	1	0	0	1	0	0	0	0
1717	TT	CT	GA	CC	CC	CC	Male	Caucasian	Crohn's disease	0	0	0	0	0	0	0	1	NA	1	1	0	NA	0	0	0	NA	0	0	0	0	0	0	33.72746977	9.341660963	NA	NA	FALSE	FALSE	1	0	0	1	0	0	0	0
1718	CT	CC	GG	CT	CG	CC	Female	Caucasian	Crohn's disease	0	0	0	0	0	0	0	0	0	1	1	1	NA	0	1	0	0	0	0	0	1	1	0	20.72815423	33.35808807	NA	27.3813598	FALSE	TRUE	1	0	0	1	0	0	1	0
1719	CC	CT	GA	CC	CC	CC	Female	Caucasian	Crohn's disease	0	0	1	0	0	1	0	0	0	0	0	0	NA	0	0	0	NA	0	0	0	1	1	1	22.72952316	21.72210815	NA	NA	FALSE	FALSE	0	1	0	3	1	1	1	0
1720	CT	CC	GG	CC	CG	CC	Female	Caucasian	Crohn's disease	0	0	0	0	0	1	1	1	1	1	1	1	NA	0	0	0	NA	0	0	0	1	1	1	45.72746977	19.63050422	NA	NA	FALSE	FALSE	0	0	1	2	0	1	NA	0
1721	CC	CC	GG	CC	CC	CC	Male	Caucasian	Ulcerative colitis	0	0	0	0	0	0	0	0	0	0	1	1	NA	0	0	0	NA	0	0	0	0	1	0	49.72746977	20.35055898	NA	NA	FALSE	FALSE	1	0	0	1	0	0	NA	0
1722	CT	CC	GG	CC	CG	CC	Male	Caucasian	Ulcerative colitis	0	0	0	0	0	0	0	0	0	0	0	1	NA	0	0	0	NA	0	0	0	0	0	0	42.72952316	26.5025097	NA	NA	FALSE	FALSE	1	0	0	1	0	0	0	0
1723	TT	CT	GG	CC	CG	CC	Male	Caucasian	Ulcerative colitis	0	0	0	0	0	0	0	0	0	0	0	1	NA	1	1	0	0	0	0	0	0	1	1	33.72746977	23.53467944	NA	NA	FALSE	FALSE	1	0	0	1	0	0	1	0
1724	CT	TT	GA	CT	CC	CC	Male	Caucasian	Ulcerative colitis	0	0	0	0	0	0	0	0	1	1	1	1	NA	0	0	0	NA	0	0	0	0	1	0	29.72746977	27.37314625	NA	NA	FALSE	FALSE	1	0	0	1	0	0	1	0
1725	TT	CC	GG	CT	CC	CC	Female	Caucasian	Ulcerative colitis	0	0	0	0	0	0	0	0	0	0	0	1	NA	0	1	0	0	0	0	0	0	1	0	23.72883869	14.80903491	NA	NA	FALSE	FALSE	1	0	0	1	0	0	1	0
1726	TT	CC	GG	CT	GG	CC	Male	Caucasian	Ulcerative colitis	0	0	0	0	0	0	0	0	1	1	1	1	NA	0	0	0	NA	0	0	0	0	0	0	53.72746977	19.33481634	NA	NA	FALSE	FALSE	1	0	0	1	0	0	0	0
1727	CT	CT	GA	CC	CG	CC	Female	Caucasian	Ulcerative colitis	0	0	0	0	0	0	0	NA	0	0	0	1	NA	0	0	0	NA	0	0	0	0	0	0	64.72826831	6.54905316	NA	NA	FALSE	FALSE	1	0	0	1	0	0	0	0
1728	CC	CC	GG	CC	CG	CC	Male	Caucasian	Ulcerative colitis	0	0	0	0	0	0	0	0	1	1	1	1	NA	0	0	0	NA	0	0	0	0	1	0	54.72952316	17.52509697	NA	NA	FALSE	FALSE	1	0	0	1	0	0	NA	1
1729	CT	CT	GA	CC	CG	CC	Female	Caucasian	Ulcerative colitis	0	0	0	0	0	0	0	0	1	1	1	1	NA	0	NA	0	0	1	0	0	0	1	0	26.72952316	18.59833447	NA	NA	FALSE	FALSE	1	0	0	1	0	0	NA	0
1730	TT	CT	GA	CT	CC	CC	Male	Caucasian	Crohn's disease	0	0	0	0	0	0	0	1	1	0	0	0	NA	0	0	0	NA	0	0	0	0	1	0	31.72883869	16.15879535	NA	NA	FALSE	FALSE	1	0	0	1	0	0	1	1
1731	CC	CT	GG	CT	CC	CC	Male	NA	Ulcerative colitis	0	0	0	0	0	0	0	0	0	1	1	1	NA	0	NA	NA	NA	NA	NA	NA	1	1	0	32.72815423	13.17727584	NA	NA	FALSE	FALSE	1	0	0	1	0	0	NA	0
1732	CT	CC	GG	CT	CC	CC	Female	Other	Ulcerative colitis	0	0	0	0	0	0	0	0	0	0	0	1	NA	0	0	0	NA	1	0	0	0	0	0	34.72678531	15.60038786	NA	NA	FALSE	FALSE	1	0	0	1	0	0	0	0
1733	CC	CC	GG	CT	CC	CT	Male	NA	Ulcerative colitis	0	0	0	0	0	0	0	0	1	1	1	1	NA	0	0	0	NA	0	0	0	0	0	0	45.73020762	13.4840292	NA	NA	FALSE	FALSE	1	0	0	1	0	0	0	0
1734	TT	CC	GG	CC	CC	CC	Male	Caucasian	Ulcerative colitis	0	0	0	0	0	0	0	0	0	0	0	1	NA	0	0	0	NA	0	0	0	0	0	0	45.73020762	13.88637919	NA	NA	FALSE	FALSE	1	0	0	1	0	0	0	0
1735	CC	TT	AA	CC	CC	CC	Female	Caucasian	Ulcerative colitis	0	0	0	0	0	0	0	0	0	1	1	1	NA	0	1	NA	NA	NA	NA	NA	0	1	0	33.73020762	6.507985398	NA	NA	FALSE	FALSE	1	0	0	1	0	0	NA	0
1736	CT	CT	GG	CC	CG	CC	Female	Caucasian	Ulcerative colitis	0	0	0	0	0	0	1	1	1	1	1	1	NA	0	0	0	NA	0	0	0	1	1	0	53.73020762	14.06707734	NA	NA	FALSE	FALSE	1	0	0	1	0	0	NA	0
1737	TT	CT	GA	CC	CC	CC	Male	Caucasian	Ulcerative colitis	0	0	0	0	0	0	1	1	1	1	1	1	NA	0	0	0	NA	0	0	0	0	1	0	35.72883869	24.90896646	NA	NA	FALSE	FALSE	1	0	0	1	0	0	NA	0
1738	TT	CC	GG	CC	CG	CC	Female	Caucasian	Ulcerative colitis	0	0	0	0	0	0	0	0	1	1	1	1	NA	0	0	0	NA	0	0	0	1	1	1	71.72872462	11.72073922	NA	NA	FALSE	FALSE	1	0	0	1	0	2	1	0
1739	TT	CC	GG	CC	CC	CT	Female	Caucasian	Crohn's disease	0	0	0	0	0	0	0	0	1	1	1	1	NA	1	0	0	NA	0	0	0	1	1	1	23.72883869	19.19780972	NA	NA	FALSE	FALSE	1	0	0	1	0	0	1	0
1740	CC	CC	GG	CC	CG	CC	Female	Caucasian	Crohn's disease	0	0	0	0	0	1	0	0	0	0	0	0	NA	0	0	0	NA	0	0	0	1	1	1	56.72815423	12.33139402	0	NA	TRUE	FALSE	0	1	0	3	0	1	NA	0
1741	TT	CT	GA	CC	CG	CC	Male	Caucasian	Crohn's disease	0	0	0	0	0	1	1	1	0	0	0	0	NA	0	0	0	NA	0	0	0	0	1	1	29.72746977	12.81040383	NA	0	FALSE	TRUE	0	0	1	2	0	1	NA	0
1742	CT	TT	GG	CT	CC	CC	Male	NA	Crohn's disease	0	0	0	0	0	1	1	1	0	0	0	0	NA	0	0	0	NA	0	0	0	1	1	1	32.72815423	18.7761807	-0.082135524	17.08418891	TRUE	TRUE	0	0	1	2	0	2	1	1
1743	CT	CT	GA	CC	CG	CC	Female	Caucasian	Ulcerative colitis	0	0	0	0	0	0	0	1	1	1	1	1	NA	0	0	0	NA	0	0	0	0	0	0	46.72952316	16.21902806	NA	NA	FALSE	FALSE	1	0	0	1	0	0	0	0
1744	CC	CT	GA	CC	CC	CC	Male	Caucasian	Ulcerative colitis	0	0	0	0	0	0	0	0	0	1	1	1	NA	0	0	0	NA	0	0	0	0	0	0	39.72883869	17.22655715	NA	NA	FALSE	FALSE	1	0	0	1	0	0	0	0
1745	CT	CC	GG	CT	CG	CC	Female	Caucasian	Crohn's disease	0	0	0	0	0	0	0	1	1	1	1	1	NA	1	1	0	0	0	0	0	0	1	1	26.72952316	24.67636322	NA	NA	FALSE	FALSE	1	0	0	1	0	0	NA	0
1746	CT	CT	GA	CC	CC	CC	Female	Caucasian	Crohn's disease	0	0	0	0	0	1	0	0	0	0	0	0	NA	0	1	0	0	0	0	0	0	0	1	63.72872462	12.26830938	0	NA	TRUE	FALSE	0	1	0	3	0	1	NA	1
1747	CC	CT	GA	CC	CG	CC	Female	Caucasian	Ulcerative colitis	0	0	0	0	0	0	0	0	0	0	1	1	NA	0	0	0	NA	0	0	0	0	1	0	42.72952316	12.67910107	NA	NA	FALSE	FALSE	1	0	0	1	0	0	1	0
1748	CT	CT	GG	CC	CC	CC	Male	Caucasian	Crohn's disease	0	0	0	0	0	1	1	1	0	0	0	0	NA	0	0	0	NA	0	0	0	1	1	1	42.72952316	28.06297057	0	NA	TRUE	FALSE	0	0	1	2	0	1	NA	1
1749	CT	TT	GA	CC	CC	CC	Male	Caucasian	Crohn's disease	0	0	0	0	0	1	1	1	0	0	0	0	NA	0	0	0	NA	0	0	0	0	0	0	68.73077801	9.651038102	NA	NA	FALSE	FALSE	0	0	1	2	0	0	0	1
1750	CC	CC	GG	CC	GG	CC	Female	Caucasian	Crohn's disease	0	0	0	0	0	1	1	1	1	1	1	0	NA	1	0	0	NA	0	0	0	1	1	1	26.64738763	26.91033539	NA	NA	FALSE	FALSE	0	0	1	2	0	1	1	0
1751	CT	TT	GA	CC	CC	CC	Male	Caucasian	Crohn's disease	0	0	0	0	0	1	0	0	0	1	1	1	NA	0	0	0	NA	0	1	0	1	1	1	23.72883869	26.84736482	NA	NA	FALSE	FALSE	0	0	1	2	0	1	1	0
1752	TT	CT	GA	CC	CC	CC	Male	Caucasian	Ulcerative colitis	0	0	0	0	0	0	1	1	1	1	1	1	NA	0	0	0	NA	0	0	0	0	0	0	57.72746977	16.4107917	NA	NA	FALSE	FALSE	1	0	0	1	0	0	0	0
1753	CT	CT	GA	CT	CC	CC	Male	Caucasian	Crohn's disease	0	0	0	0	0	1	0	0	0	0	0	0	NA	0	0	0	NA	0	0	0	0	0	0	25.72746977	19.18138261	NA	NA	FALSE	FALSE	0	1	0	3	0	0	0	0
1754	CT	TT	GA	CT	CC	CC	Male	Caucasian	Crohn's disease	0	0	0	0	0	0	0	0	0	0	1	1	NA	1	0	0	NA	0	0	0	0	0	0	54.72940908	24.15058179	NA	NA	FALSE	FALSE	1	0	0	1	0	0	0	1
1755	TT	CT	GG	CC	CG	CC	Female	Caucasian	Ulcerative colitis	0	0	0	0	0	0	1	1	1	1	1	1	NA	0	0	0	NA	0	0	0	0	0	0	9.72746977	23.23887748	NA	NA	FALSE	FALSE	1	0	0	1	0	0	0	0
1756	CT	CT	GG	CC	CC	CC	Male	NA	Ulcerative colitis	0	0	0	0	0	0	0	0	0	1	1	1	NA	0	0	0	NA	0	0	0	0	1	0	24.72815423	23.71526352	NA	NA	FALSE	FALSE	1	0	0	1	0	0	NA	0
1757	CC	CC	GG	CC	CC	CC	Female	Caucasian	Crohn's disease	0	1	1	0	0	1	0	0	0	0	0	0	NA	0	1	0	0	0	0	0	1	1	1	58.72678531	12.07939767	NA	0	FALSE	TRUE	0	1	0	3	1	1	NA	0
1758	CC	TT	GA	CC	CC	CC	Male	Caucasian	Ulcerative colitis	0	0	0	0	0	0	1	1	1	1	1	1	NA	0	0	0	NA	0	0	0	0	1	0	24.72815423	10.48608259	NA	NA	FALSE	FALSE	1	0	0	1	0	0	NA	0
1759	CT	CT	GA	CT	CG	CC	Female	Caucasian	Crohn's disease	0	0	0	0	0	1	1	1	0	0	0	0	NA	0	0	0	NA	0	0	0	0	1	0	23.72883869	24.48471367	NA	0.999315537	FALSE	TRUE	0	0	1	2	0	0	NA	1
1760	CC	CC	GG	CC	CG	CT	Female	Caucasian	Ulcerative colitis	0	0	0	0	0	0	0	0	0	0	0	1	NA	0	0	0	NA	0	0	0	0	0	0	29.72746977	20.25735797	NA	NA	FALSE	FALSE	1	0	0	1	0	0	0	0
1761	TT	CT	GA	CC	CG	CC	Female	Caucasian	Crohn's disease	0	0	0	0	0	1	1	1	0	0	0	0	NA	1	NA	NA	NA	NA	NA	NA	0	0	0	21.64533425	41.18001369	NA	NA	FALSE	FALSE	0	0	1	2	0	0	0	1
1762	CC	CT	GA	CT	CG	CT	Female	Caucasian	Ulcerative colitis	0	0	0	0	0	0	0	0	0	0	0	1	NA	0	NA	0	1	0	0	0	0	0	0	49.64533425	5.221081451	NA	NA	FALSE	FALSE	1	0	0	1	0	0	0	0
1763	TT	CC	GG	CT	CG	CC	Female	Caucasian	Crohn's disease	0	0	0	0	0	1	0	0	0	1	1	1	NA	0	NA	0	0	1	0	0	1	1	1	25.64533425	21.07323751	NA	0	FALSE	TRUE	0	0	1	2	0	3	1	1
1764	CT	TT	GA	CT	CC	CC	Male	Caucasian	Ulcerative colitis	0	0	0	0	0	0	0	0	0	0	1	1	NA	0	NA	NA	NA	NA	NA	NA	0	0	0	42.97866758	11.3868355	NA	NA	FALSE	FALSE	1	0	0	1	0	0	0	0
1765	CT	TT	GG	CC	CC	CC	Female	Caucasian	Crohn's disease	0	0	0	0	0	1	1	1	1	1	1	1	NA	0	NA	NA	NA	NA	NA	NA	1	1	1	27.31827515	15.91512663	3.137462925	NA	TRUE	FALSE	0	0	1	2	0	1	NA	0
1766	CT	CT	GA	CC	CC	CC	Male	Caucasian	Crohn's disease	0	0	0	0	0	1	0	0	0	0	0	0	NA	0	NA	0	0	0	0	0	1	1	1	30.64738763	25.95756331	NA	0.082135524	FALSE	TRUE	0	1	0	3	0	1	NA	0
1767	CT	CC	GG	CT	CG	CC	Male	Caucasian	Crohn's disease	0	0	0	0	0	0	0	1	1	1	1	1	NA	0	NA	NA	NA	NA	NA	NA	0	0	0	44.72815423	20.39162674	NA	NA	FALSE	FALSE	1	0	0	1	0	0	0	0
1768	CT	TT	GA	CC	CC	CC	Male	NA	Ulcerative colitis	0	0	0	0	0	0	1	1	1	1	1	1	NA	0	NA	1	0	0	0	0	1	1	0	51.26625599	14.63643623	NA	NA	FALSE	FALSE	1	0	0	1	0	0	1	1
1769	CT	TT	GG	CT	CC	CC	Female	Caucasian	Crohn's disease	0	0	0	0	0	0	0	0	0	1	1	1	NA	0	NA	NA	NA	NA	NA	NA	0	0	0	37.64533425	11.37862195	NA	NA	FALSE	FALSE	1	0	0	1	0	0	0	0
1770	TT	CC	GG	TT	CG	CC	Male	Caucasian	Ulcerative colitis	0	0	0	0	0	0	0	0	0	0	0	1	NA	0	NA	NA	NA	NA	NA	NA	0	0	0	47.37029432	9.861738535	NA	NA	FALSE	FALSE	1	0	0	1	0	0	0	0
1771	CC	CT	GA	CC	CC	CT	Male	Caucasian	Ulcerative colitis	0	0	0	0	0	NA	0	0	0	1	1	1	NA	0	NA	NA	NA	NA	NA	NA	0	0	0	36.52281542	10.82557609	NA	NA	FALSE	FALSE	0	0	0	NA	0	0	0	1
1772	CT	TT	GA	CC	CC	CC	Male	NA	Ulcerative colitis	0	0	0	0	0	0	0	0	1	1	1	1	NA	0	NA	NA	NA	NA	NA	NA	0	0	0	66.63632215	14.59559662	NA	NA	FALSE	FALSE	1	0	0	1	0	0	0	NA
1773	CT	CT	GG	CC	CG	CC	Male	NA	Ulcerative colitis	0	0	0	0	0	0	1	1	1	1	1	1	NA	0	NA	NA	NA	NA	NA	NA	0	0	0	52.73089208	14.40942277	NA	NA	FALSE	FALSE	1	0	0	1	0	0	0	0
1774	CT	CC	GG	CT	CC	CC	Female	Caucasian	Ulcerative colitis	0	0	0	0	0	0	0	0	1	1	1	1	NA	0	NA	NA	NA	NA	NA	NA	0	1	0	29.73020762	31.07186858	NA	NA	FALSE	FALSE	1	0	0	1	0	0	NA	0
1775	TT	CT	GG	CT	GG	CC	Female	NA	Ulcerative colitis	0	0	0	0	0	0	0	0	1	1	1	1	NA	0	NA	NA	NA	NA	NA	NA	0	0	0	61.63438284	8.911704312	NA	NA	FALSE	FALSE	1	0	0	1	0	0	0	1
1776	CT	TT	GA	CT	CC	CC	Male	Caucasian	Crohn's disease	0	0	0	0	0	1	1	1	1	1	1	1	NA	0	NA	NA	NA	NA	NA	NA	1	1	1	18.72678531	10.52167465	NA	5.002053388	FALSE	TRUE	0	0	1	2	0	1	NA	0
1777	CC	CT	GA	CC	CC	CC	Male	Caucasian	Ulcerative colitis	0	0	0	0	0	0	0	0	0	0	1	1	NA	0	NA	NA	NA	NA	NA	NA	1	1	0	40.72815423	25.94387406	NA	NA	FALSE	FALSE	1	0	0	1	0	0	NA	0
1778	CT	CT	GG	CT	CG	CC	Male	Caucasian	Crohn's disease	0	0	0	0	0	1	1	0	0	0	0	0	NA	1	NA	NA	NA	NA	NA	NA	0	1	0	26.72678531	6.54905316	NA	NA	FALSE	FALSE	0	0	1	2	0	0	NA	0
1779	TT	CT	GA	CC	CC	CC	Female	Caucasian	Ulcerative colitis	0	0	0	0	0	0	0	1	1	1	1	1	NA	0	NA	NA	NA	NA	NA	NA	0	0	0	26.05886379	11.42219941	NA	NA	FALSE	FALSE	1	0	0	1	0	0	0	0
1780	CC	CC	GG	CC	CC	CC	Male	Caucasian	Crohn's disease	0	0	0	0	0	1	0	0	0	0	1	0	NA	0	NA	NA	NA	NA	NA	NA	1	1	0	17.73020762	7.750855578	NA	0.298539813	FALSE	TRUE	0	0	1	2	0	0	NA	0
1781	TT	CT	GG	CT	CC	CC	Male	Caucasian	Ulcerative colitis	0	0	0	0	0	0	0	0	0	0	0	1	NA	0	NA	NA	NA	NA	NA	NA	0	0	0	28.73089208	10.5025097	NA	NA	FALSE	FALSE	1	0	0	1	0	0	0	1
1782	CT	CT	GG	CC	CC	CC	Female	Caucasian	Crohn's disease	0	0	0	0	0	1	0	0	0	0	0	0	NA	0	NA	NA	NA	NA	NA	NA	0	1	0	59.72872462	20.96372348	NA	NA	FALSE	FALSE	0	1	0	3	0	0	NA	0
1783	TT	CC	GG	CT	CG	CC	Male	Caucasian	Ulcerative colitis	0	0	0	0	0	0	0	1	1	1	1	1	NA	0	1	0	0	0	0	0	1	1	1	59.72883869	10.40942277	NA	NA	FALSE	FALSE	1	0	0	1	0	1	NA	0
1784	CT	CT	GA	CC	CG	CC	Female	Caucasian	Crohn's disease	0	0	0	0	0	1	0	0	0	0	1	1	NA	0	NA	NA	NA	NA	NA	NA	0	0	0	49.72746977	4.728268309	NA	NA	FALSE	FALSE	0	0	1	2	0	0	0	0
1785	CT	CT	GA	CC	CC	CC	Male	Caucasian	Ulcerative colitis	0	0	0	0	0	0	0	0	NA	0	1	1	NA	0	NA	NA	NA	NA	NA	NA	0	0	0	40.73089208	14.58738307	NA	NA	FALSE	FALSE	1	0	0	1	0	0	0	0
1786	CT	CT	GA	CC	CG	CC	Male	Caucasian	Ulcerative colitis	0	0	0	0	0	0	0	0	0	1	1	1	NA	0	NA	NA	NA	NA	NA	NA	0	0	0	30.72952316	26.31907369	NA	NA	FALSE	FALSE	1	0	0	1	0	0	0	NA
1787	CT	CT	GA	CC	CG	CC	Male	Caucasian	Ulcerative colitis	0	0	0	0	0	0	0	1	1	1	1	0	NA	0	NA	NA	NA	NA	NA	NA	0	0	0	19.47969427	10.45037645	NA	NA	FALSE	FALSE	1	0	0	1	0	0	0	NA
1788	CT	CC	GG	CC	CG	CC	Male	Caucasian	Ulcerative colitis	0	0	0	0	0	0	0	1	1	1	1	1	NA	0	1	0	0	0	0	0	1	1	1	40.59126169	10.20396988	NA	NA	FALSE	FALSE	1	0	0	1	0	1	1	0
1789	CT	CT	GA	CC	CG	CC	Male	Caucasian	Crohn's disease	0	0	0	0	0	1	1	0	0	0	0	0	NA	0	NA	NA	NA	NA	NA	NA	0	1	0	80.56103126	2.82831394	0	NA	TRUE	FALSE	0	0	1	2	0	0	1	0
1790	CT	CC	GG	CC	CG	CC	Male	NA	Ulcerative colitis	0	0	0	0	0	0	0	0	0	1	1	1	NA	0	NA	NA	NA	NA	NA	NA	0	0	0	75.64658909	4.963723477	NA	NA	FALSE	FALSE	1	0	0	1	0	0	0	0
1791	CT	TT	GA	CC	CC	CC	Male	Caucasian	Crohn's disease	0	0	1	0	0	1	1	1	1	1	1	1	NA	1	NA	NA	NA	1	NA	NA	1	0	1	47.72883869	10.86652977	NA	6.116358658	FALSE	TRUE	0	0	1	2	1	4	1	1
1792	CT	CC	GG	CT	CC	CC	Male	Caucasian	Ulcerative colitis	0	0	0	0	0	0	0	0	0	0	0	1	NA	0	NA	NA	NA	NA	NA	NA	0	0	0	43.72883869	11.04175222	NA	NA	FALSE	FALSE	1	0	0	1	0	0	0	0
1793	CC	CT	GA	CC	CG	CC	Male	Caucasian	Crohn's disease	0	0	0	0	0	1	1	1	1	1	1	0	NA	0	NA	1	0	0	0	0	1	1	0	37.8315081	9.19107917	NA	NA	FALSE	FALSE	0	0	1	2	0	0	NA	1
1794	CC	CT	GA	CC	CC	CC	Female	Caucasian	Ulcerative colitis	0	0	0	0	0	0	1	1	1	1	1	1	NA	0	NA	1	0	0	0	0	1	1	0	27.83013917	9.67008898	NA	NA	FALSE	FALSE	1	0	0	1	0	0	1	1
1795	CC	CT	GA	CC	CG	CC	Female	Caucasian	Crohn's disease	0	0	0	0	0	1	1	1	1	1	1	1	NA	0	NA	NA	NA	NA	NA	NA	0	0	0	18.08898015	9.051334702	NA	NA	FALSE	FALSE	0	0	1	2	0	0	0	0
1796	TT	CT	GA	TT	CG	CC	Male	Caucasian	Crohn's disease	0	0	0	0	0	1	0	0	0	1	1	1	NA	1	NA	NA	NA	NA	NA	NA	0	1	1	54.72689938	16.96919918	NA	NA	FALSE	FALSE	0	0	1	2	0	0	NA	0
1797	TT	CT	GA	CC	CG	CC	Female	Caucasian	Ulcerative colitis	0	0	0	0	0	0	0	0	0	0	0	1	NA	0	NA	NA	NA	NA	NA	NA	0	0	0	22.90474561	9.941136208	NA	NA	FALSE	FALSE	1	0	0	1	0	0	0	1
1798	TT	CC	GG	CC	GG	CT	Male	Caucasian	Ulcerative colitis	0	0	0	0	0	0	0	0	0	1	1	1	NA	0	NA	NA	NA	NA	NA	NA	0	0	0	71.57540497	8.514830025	NA	NA	FALSE	FALSE	1	0	0	1	0	0	0	0
1799	CC	CC	GG	CC	CG	CC	Female	Caucasian	Crohn's disease	0	0	0	0	0	1	0	0	0	0	0	0	NA	0	NA	NA	NA	NA	NA	NA	1	1	1	28.56114533	4.917180014	NA	0.336755647	FALSE	TRUE	0	1	0	3	0	1	NA	1
1800	TT	CT	GG	CT	CG	CC	Female	Caucasian	Crohn's disease	0	0	0	0	0	1	0	0	0	0	0	0	NA	0	NA	NA	NA	NA	NA	NA	1	1	1	25.72746977	17.2128679	NA	0	FALSE	TRUE	0	1	0	3	0	1	1	1
1801	TT	CC	GG	CT	GG	CC	Male	Caucasian	Ulcerative colitis	0	0	0	0	0	0	1	1	1	1	1	1	NA	NA	NA	0	1	0	0	0	0	1	0	22.72678531	23.37862195	NA	NA	FALSE	FALSE	1	0	0	1	0	0	NA	0
1802	CT	CC	GG	CC	CG	CC	Male	Caucasian	Crohn's disease	0	0	0	0	0	1	1	1	1	1	1	1	NA	1	NA	NA	NA	1	NA	NA	1	1	1	38.72952316	22.17385352	NA	NA	FALSE	FALSE	0	0	1	2	0	0	NA	0
1803	CT	CC	GG	CC	CC	CC	Male	Caucasian	Crohn's disease	0	0	0	0	0	1	1	1	1	1	1	1	NA	0	NA	1	0	0	0	0	0	0	0	19.72336299	9.2183436	NA	NA	FALSE	FALSE	0	0	1	2	0	0	0	1
1804	TT	TT	GA	CC	CC	CC	Male	Caucasian	Ulcerative colitis	0	0	0	0	0	0	0	0	0	0	0	1	NA	0	NA	NA	NA	NA	NA	NA	1	1	0	41.72199407	8.67088752	NA	NA	FALSE	FALSE	1	0	0	1	0	0	1	0
1805	CT	CC	GG	CC	CC	CC	Male	NA	Ulcerative colitis	0	0	0	0	0	0	0	1	1	1	1	1	NA	0	NA	NA	NA	NA	NA	NA	0	0	0	17.6480721	21.26214921	NA	NA	FALSE	FALSE	1	0	0	1	0	0	0	0
1806	CC	CC	GG	CC	CG	CT	Male	Caucasian	Ulcerative colitis	0	0	0	0	0	0	0	0	0	1	1	1	NA	0	NA	NA	NA	NA	NA	NA	0	0	0	21.87531371	12.40805384	NA	NA	FALSE	FALSE	1	0	0	1	0	0	0	0
1807	CT	CC	GG	CC	GG	CC	Female	Caucasian	Crohn's disease	0	0	NA	0	0	1	1	1	1	1	1	1	NA	0	NA	NA	NA	NA	NA	NA	1	1	0	20.89790098	8.813141684	NA	NA	FALSE	FALSE	0	0	1	2	0	0	1	0
1808	TT	TT	AA	CC	CC	CC	Male	Caucasian	Crohn's disease	0	0	0	0	0	1	1	1	1	1	1	1	NA	0	NA	NA	NA	NA	NA	NA	1	1	1	30.72952316	18.5025097	NA	NA	FALSE	FALSE	0	0	1	2	0	1	1	NA
1809	CC	CT	GA	CC	CG	CC	Male	Caucasian	Ulcerative colitis	NA	NA	NA	NA	NA	NA	NA	NA	NA	NA	NA	NA	NA	NA	NA	NA	0	0	0	1	0	0	0	11.72883869	13.31428245	NA	NA	FALSE	FALSE	0	0	0	NA	0	0	0	0
1810	CT	CC	GG	TT	CC	CC	Male	Caucasian	Crohn's disease	0	0	0	0	0	1	1	1	1	1	1	0	NA	0	NA	NA	NA	NA	NA	NA	1	1	0	45.73020762	26.81724846	NA	NA	FALSE	FALSE	0	0	1	2	0	0	1	1
1811	TT	CC	GG	CT	CG	CC	Female	Caucasian	Ulcerative colitis	0	0	0	0	0	0	1	1	1	1	1	1	NA	0	NA	NA	NA	NA	NA	NA	0	1	0	24.72815423	11.24982888	NA	NA	FALSE	FALSE	1	0	0	1	0	0	NA	0
1812	TT	CC	GG	CC	CC	CT	Male	Caucasian	Ulcerative colitis	0	0	0	0	0	0	1	1	1	1	1	1	NA	0	NA	NA	NA	NA	NA	NA	0	0	0	23.23340178	2.288729181	NA	NA	FALSE	FALSE	1	0	0	1	0	0	NA	0
1813	TT	CT	GG	CT	CC	CC	Female	Caucasian	Ulcerative colitis	0	0	0	0	0	0	0	0	0	0	0	1	NA	0	NA	NA	NA	NA	NA	NA	0	0	0	73.9381702	0.594113621	NA	NA	FALSE	FALSE	1	0	0	1	0	0	NA	NA
1814	CC	CC	GG	CC	GG	CC	Female	Caucasian	Crohn's disease	0	0	0	0	0	0	1	1	1	1	1	1	NA	0	NA	NA	NA	NA	NA	NA	0	1	0	34.31622177	1.69461556	NA	NA	FALSE	FALSE	1	0	0	1	0	0	1	1
1815	TT	CT	GA	CC	CC	CC	Male	Caucasian	Crohn's disease	0	0	0	0	0	1	1	1	1	1	1	1	NA	0	NA	NA	NA	NA	NA	NA	0	1	0	54.23134839	7.695984486	NA	NA	FALSE	FALSE	0	0	1	2	0	0	NA	0
1816	TT	CT	GG	CT	CG	CC	Male	Caucasian	Crohn's disease	0	0	0	0	0	1	0	0	0	0	0	0	NA	0	NA	NA	NA	NA	NA	NA	1	1	0	72.35580653	2.710472279	NA	NA	FALSE	FALSE	0	1	0	3	0	0	NA	0
1817	TT	CT	GA	CT	CC	CC	Female	Caucasian	Ulcerative colitis	0	0	0	0	0	0	0	0	0	0	0	1	NA	0	NA	NA	NA	NA	NA	NA	0	0	0	55.64670317	11.41695186	NA	NA	FALSE	FALSE	1	0	0	1	0	0	0	0
1818	CT	CT	GA	CC	CC	CC	Female	Caucasian	Ulcerative colitis	0	0	0	0	0	0	0	0	0	1	1	1	NA	0	NA	NA	NA	NA	NA	NA	0	0	0	41.31690623	4.062970568	NA	NA	FALSE	FALSE	1	0	0	1	0	0	0	0
1819	CT	CT	GG	CC	CC	CC	Female	NA	Ulcerative colitis	0	0	0	0	0	0	0	0	0	1	1	1	NA	0	NA	NA	NA	NA	NA	NA	0	0	0	55.14852841	8.295573808	NA	NA	FALSE	FALSE	1	0	0	1	0	0	0	0
1820	TT	CT	GA	CT	CG	CC	Male	Caucasian	Ulcerative colitis	0	0	0	NA	0	0	1	1	1	1	1	1	NA	0	NA	NA	NA	NA	NA	1	0	1	0	22.27789185	7.214122747	NA	NA	FALSE	FALSE	1	0	0	1	0	0	NA	0
1821	CC	CC	GG	CT	CC	CC	Male	Caucasian	Crohn's disease	NA	NA	NA	NA	0	1	1	1	1	1	1	1	NA	1	NA	NA	NA	1	NA	NA	1	1	1	18.72952316	13.18275154	NA	NA	FALSE	FALSE	0	0	1	2	0	0	1	0
1822	CT	CT	GA	CC	CG	CC	Female	Caucasian	Crohn's disease	0	0	0	0	0	1	1	1	1	1	1	1	NA	1	NA	NA	NA	NA	NA	NA	1	1	1	48.23271732	8.593999544	0	0	TRUE	TRUE	0	0	1	2	0	2	1	0
1823	CT	CT	GA	CT	CG	CC	Male	Caucasian	Ulcerative colitis	0	0	0	0	0	0	0	0	0	0	1	1	NA	0	NA	NA	NA	NA	NA	NA	0	0	0	20.64601871	32.99383984	NA	NA	FALSE	FALSE	1	0	0	1	0	0	0	0
1824	TT	CT	GG	CC	CC	CC	Male	Caucasian	Ulcerative colitis	0	0	0	0	0	0	0	0	1	1	1	1	NA	0	NA	NA	NA	NA	NA	NA	0	0	0	26.63096053	1.67841661	NA	NA	FALSE	FALSE	1	0	0	1	0	0	NA	0
1825	TT	CC	GG	CT	CC	CC	Female	Caucasian	Ulcerative colitis	0	0	0	0	0	0	0	0	0	0	0	1	NA	0	NA	NA	NA	NA	NA	NA	0	0	0	35.62206251	8.090349076	NA	NA	FALSE	FALSE	1	0	0	1	0	0	0	0
1826	CC	CT	GA	CC	CC	CC	Male	Caucasian	Crohn's disease	0	0	0	0	0	1	1	1	1	1	1	1	NA	0	NA	1	0	0	0	0	1	1	0	52.73910564	7.340292037	NA	NA	FALSE	FALSE	0	0	1	2	0	0	NA	0
1827	CT	CT	GA	CC	CG	CC	Male	Caucasian	Crohn's disease	0	0	0	0	0	1	0	0	0	0	0	0	NA	0	NA	NA	NA	NA	NA	NA	0	0	0	NA	NA	NA	NA	FALSE	FALSE	0	1	0	3	0	0	NA	0
1828	TT	CT	GA	CT	CC	CC	Male	Caucasian	Crohn's disease	0	0	0	0	0	0	0	0	1	1	1	1	NA	0	NA	NA	NA	NA	NA	NA	0	0	0	54.86094	7.238991558	0	NA	TRUE	FALSE	1	0	0	1	0	0	0	0
1829	CT	CC	GG	CC	CC	CC	Male	Caucasian	Ulcerative colitis	0	0	0	0	0	0	1	1	1	1	1	1	NA	NA	NA	NA	NA	NA	NA	NA	1	1	1	25.2183436	5.220967374	NA	NA	FALSE	FALSE	1	0	0	1	0	1	1	0
1830	CT	CT	GG	CT	CG	CC	Male	Caucasian	Ulcerative colitis	0	0	0	0	0	0	1	1	1	1	1	1	NA	0	NA	NA	NA	NA	NA	NA	0	0	0	11.64670317	38.60381018	NA	NA	FALSE	FALSE	1	0	0	1	0	0	0	0
1831	TT	CC	GG	CC	CC	CC	Male	Caucasian	Crohn's disease	NA	NA	NA	NA	NA	1	0	0	0	0	0	0	NA	0	NA	NA	NA	NA	NA	NA	0	0	0	46.94855122	0	NA	NA	FALSE	FALSE	0	1	0	3	0	0	NA	NA
1832	CT	CT	GA	CC	CC	CT	Male	Caucasian	Crohn's disease	0	0	0	0	0	1	1	1	1	1	1	0	NA	1	1	0	0	0	0	0	0	1	0	22.72952316	35.21149897	NA	5.486767055	FALSE	TRUE	0	0	1	2	0	0	NA	0
1833	CC	CC	GG	CC	CC	CC	Male	Caucasian	Crohn's disease	0	0	0	0	0	1	1	1	0	0	0	1	NA	0	NA	NA	NA	NA	NA	NA	0	0	0	55.00604609	6.064453571	NA	NA	FALSE	FALSE	0	0	1	2	0	0	0	0
1834	CT	CC	GG	CC	CG	CC	Female	Caucasian	Ulcerative colitis	0	0	0	0	0	0	0	0	0	0	1	1	NA	0	NA	NA	NA	NA	NA	NA	0	0	0	17.41820671	7.794661191	NA	NA	FALSE	FALSE	1	0	0	1	0	0	0	0
1835	TT	CT	GG	CC	CC	CC	Female	NA	Ulcerative colitis	0	0	0	0	0	0	0	0	0	0	0	1	NA	0	NA	NA	NA	NA	NA	NA	0	0	0	34.01220625	0.616016427	NA	NA	FALSE	FALSE	1	0	0	1	0	0	NA	0
1836	TT	CT	GA	CC	CC	CC	Male	Caucasian	Ulcerative colitis	NA	NA	NA	NA	NA	NA	1	1	1	1	1	1	NA	0	NA	0	1	0	0	0	0	1	0	22.23682409	7.167693361	NA	NA	FALSE	FALSE	0	0	0	NA	0	0	NA	0
1837	TT	CT	GA	CC	CC	CC	Male	Caucasian	Crohn's disease	NA	NA	NA	NA	NA	1	0	0	0	0	0	1	NA	0	NA	NA	NA	NA	NA	NA	0	0	0	34.23682409	0.191535478	NA	NA	FALSE	FALSE	0	0	1	2	0	0	NA	0
1838	CT	CT	GA	CC	CG	CC	Male	Caucasian	Crohn's disease	0	0	0	0	0	0	0	0	0	0	0	1	NA	0	NA	NA	NA	NA	NA	NA	0	0	0	29.27857632	0.265457449	NA	NA	FALSE	FALSE	1	0	0	1	0	0	NA	0
1839	TT	CT	GG	CC	CG	CT	Male	Caucasian	Ulcerative colitis	0	0	0	0	0	0	0	0	1	1	1	1	NA	0	NA	NA	NA	NA	NA	NA	0	0	0	47.07734428	1.596052932	NA	NA	FALSE	FALSE	1	0	0	1	0	0	NA	1
1840	CT	CC	GG	CC	CC	CC	Male	NA	Crohn's disease	0	0	0	0	0	1	1	0	0	0	0	0	NA	0	NA	NA	NA	NA	NA	NA	0	1	0	44.31759069	0.791238877	0.002737851	NA	TRUE	FALSE	0	0	1	2	0	0	NA	0
1841	TT	CT	GG	CC	CC	CC	Male	Caucasian	Ulcerative colitis	NA	NA	NA	NA	NA	NA	1	1	1	1	1	1	NA	0	NA	NA	NA	NA	NA	NA	0	0	0	22.11088296	1.984941821	NA	NA	FALSE	FALSE	0	0	0	NA	0	0	NA	0
1842	CT	CC	GG	CC	CG	CC	Male	NA	Ulcerative colitis	NA	NA	NA	NA	NA	NA	0	0	0	0	0	1	NA	0	NA	NA	NA	NA	NA	NA	0	0	0	50.72952316	18.86652977	NA	NA	FALSE	FALSE	0	0	0	NA	0	0	0	0
1843	CC	CC	GG	CC	CG	CC	Male	Caucasian	Crohn's disease	0	0	0	0	0	1	1	1	1	1	1	1	NA	0	1	0	0	1	0	0	0	1	0	24.69256217	6.694159252	NA	NA	FALSE	FALSE	0	0	1	2	0	0	NA	0
1844	CT	CC	GG	CC	GG	CC	Female	Caucasian	Ulcerative colitis	NA	NA	NA	NA	NA	NA	1	1	1	1	1	1	NA	0	NA	NA	NA	NA	NA	NA	0	0	0	18.47764089	5.588067534	NA	NA	FALSE	FALSE	0	0	0	NA	0	0	0	1
1845	CT	CT	GG	CC	CG	CC	Male	Caucasian	Ulcerative colitis	NA	NA	NA	NA	NA	NA	1	1	1	1	1	1	NA	0	NA	NA	NA	NA	NA	NA	0	1	0	20.48174766	5.073237509	NA	NA	FALSE	FALSE	0	0	0	NA	0	0	NA	0
1846	CC	CC	GG	CT	CC	CC	Male	Caucasian	Ulcerative colitis	NA	NA	NA	NA	NA	NA	0	0	0	0	0	1	NA	0	NA	NA	NA	NA	NA	NA	0	0	0	43.39493498	2.945927447	NA	NA	FALSE	FALSE	0	0	0	NA	0	0	NA	0
1847	CT	CT	GG	CC	CG	CC	Male	Arab	Crohn's disease	0	0	0	0	0	1	1	1	0	0	0	0	NA	0	NA	NA	NA	NA	NA	NA	0	0	0	50.25598905	5.669974903	NA	NA	FALSE	FALSE	0	0	1	2	0	0	0	0
1848	TT	TT	GA	CT	CC	CC	Male	Caucasian	Ulcerative colitis	NA	NA	NA	NA	NA	NA	1	1	1	1	1	1	NA	0	NA	NA	NA	NA	NA	NA	1	1	0	49.07871321	9.574150125	NA	NA	FALSE	FALSE	0	0	0	NA	0	0	1	0
1849	CT	CC	GG	CT	CG	CC	Male	Caucasian	Ulcerative colitis	NA	NA	NA	NA	NA	NA	0	0	0	0	0	1	NA	0	NA	NA	NA	NA	NA	NA	0	0	0	23.45231577	7.857745836	NA	NA	FALSE	FALSE	0	0	0	NA	0	0	0	0
1850	CC	CT	GA	CC	CG	CC	Female	NA	Ulcerative colitis	NA	NA	NA	NA	NA	NA	0	0	0	0	0	1	NA	0	NA	NA	NA	NA	NA	NA	0	1	0	19.24435318	3.518024184	NA	NA	FALSE	FALSE	0	0	0	NA	0	0	NA	NA
1851	CT	TT	AA	CC	CC	CC	Male	Caucasian	Ulcerative colitis	NA	NA	NA	NA	NA	NA	0	0	1	1	1	1	NA	0	NA	NA	NA	NA	NA	NA	0	0	0	25.98494182	29.09787817	NA	NA	FALSE	FALSE	0	0	0	NA	0	0	0	0
1852	CT	TT	GA	CT	CC	CC	Male	Caucasian	Ulcerative colitis	NA	NA	NA	NA	NA	NA	0	0	1	1	1	1	NA	0	NA	NA	NA	NA	NA	NA	1	0	0	51.27994524	6.162788045	NA	NA	FALSE	FALSE	0	0	0	NA	0	0	0	0
1853	TT	CC	GG	CC	CC	CC	Male	Caucasian	Crohn's disease	0	0	0	0	0	0	1	1	1	1	1	1	NA	0	NA	NA	NA	NA	NA	NA	0	0	0	26.31895962	4.752908966	NA	NA	FALSE	FALSE	1	0	0	1	0	0	0	0
1854	CC	CC	GG	CC	CC	CC	Female	NA	Ulcerative colitis	NA	NA	NA	NA	NA	NA	0	0	0	0	1	1	NA	0	NA	NA	NA	NA	NA	NA	0	1	0	24.52555327	1.757814282	NA	NA	FALSE	FALSE	0	0	0	NA	0	0	NA	1
1855	CT	CC	GG	CT	CG	CC	Female	Caucasian	Ulcerative colitis	NA	NA	NA	NA	NA	NA	0	0	0	0	0	1	NA	0	NA	NA	NA	NA	NA	NA	0	0	0	28.9800365	11.72073922	NA	NA	FALSE	FALSE	0	0	0	NA	0	0	0	0
1856	CT	TT	GG	CT	CC	CC	Female	Caucasian	Ulcerative colitis	NA	NA	NA	NA	NA	NA	0	0	0	1	1	1	NA	0	1	0	0	0	0	0	1	1	0	36.88694958	6.004106776	NA	NA	FALSE	FALSE	0	0	0	NA	0	0	1	0
1857	TT	CT	GG	CC	CC	CC	Female	Caucasian	Ulcerative colitis	NA	NA	NA	NA	NA	NA	0	0	0	0	1	1	NA	0	NA	NA	NA	NA	NA	NA	0	0	0	45.98208989	5.327971709	NA	NA	FALSE	FALSE	0	0	0	NA	0	0	0	0
1858	CC	CC	GG	CC	CC	CC	Female	Caucasian	Ulcerative colitis	NA	NA	NA	NA	NA	NA	0	0	0	0	0	1	NA	0	NA	NA	NA	NA	NA	NA	0	0	0	41.94649783	5.585215606	NA	NA	FALSE	FALSE	0	0	0	NA	0	0	0	1
1859	TT	CT	GG	CT	CG	CC	Female	NA	Ulcerative colitis	NA	NA	NA	NA	NA	NA	0	0	0	1	1	1	NA	0	NA	NA	NA	NA	NA	NA	1	1	0	51.64670317	8.238193018	NA	NA	FALSE	FALSE	0	0	0	NA	0	0	NA	0
1860	TT	CT	GA	CC	CC	CC	Female	Caucasian	Ulcerative colitis	NA	NA	NA	NA	NA	NA	1	1	1	1	1	1	NA	0	1	0	0	0	0	0	0	0	0	47.23066393	6.135523614	NA	NA	FALSE	FALSE	0	0	0	NA	0	0	0	0
1861	CC	CC	GG	CC	CG	CC	Male	NA	Ulcerative colitis	NA	NA	NA	NA	NA	NA	0	0	0	1	1	1	NA	0	NA	NA	NA	NA	NA	NA	0	0	0	46.72678531	3.882272416	NA	NA	FALSE	FALSE	0	0	0	NA	0	0	NA	0
1862	CT	CT	GA	CC	CG	CC	Male	NA	Ulcerative colitis	NA	NA	NA	NA	NA	NA	1	1	1	1	1	1	NA	0	NA	NA	NA	NA	NA	NA	0	1	0	24.58304814	3.882272416	NA	NA	FALSE	FALSE	0	0	0	NA	0	0	NA	0
1863	CT	TT	GA	CC	CC	CC	Female	NA	Ulcerative colitis	NA	NA	NA	NA	NA	NA	0	0	0	1	1	1	NA	0	NA	NA	NA	NA	NA	NA	0	0	0	52.39425051	4.971937029	NA	NA	FALSE	FALSE	0	0	0	NA	0	0	0	0
1864	TT	TT	GG	CC	CC	CC	Male	NA	Ulcerative colitis	NA	NA	NA	NA	NA	NA	1	1	1	1	1	1	NA	0	NA	NA	NA	NA	NA	NA	1	1	0	19.36755647	6.535135752	NA	NA	FALSE	FALSE	0	0	0	NA	0	0	NA	0
1865	TT	CT	GA	CC	CC	CC	Male	NA	Ulcerative colitis	NA	NA	NA	NA	NA	NA	0	0	1	1	1	1	NA	0	NA	NA	NA	NA	NA	NA	0	0	0	28.90063883	6.447752681	NA	NA	FALSE	FALSE	0	0	0	NA	0	0	0	0
1866	TT	CT	GA	CT	CG	CC	Female	NA	Ulcerative colitis	NA	NA	NA	NA	NA	NA	1	1	1	1	1	1	NA	0	NA	NA	NA	NA	NA	NA	1	1	0	20.64054301	5.897330595	NA	NA	FALSE	FALSE	0	0	0	NA	0	0	NA	0
1867	CT	CT	GG	CT	CG	CC	Male	NA	Ulcerative colitis	NA	NA	NA	NA	NA	NA	0	0	0	0	0	1	NA	0	NA	NA	NA	NA	NA	NA	0	0	0	33.72473192	4.317704768	NA	NA	FALSE	FALSE	0	0	0	NA	0	0	0	0
1868	TT	TT	GG	CC	CC	CC	Male	NA	Ulcerative colitis	NA	NA	NA	NA	NA	NA	0	0	0	1	1	1	NA	0	NA	NA	NA	NA	NA	NA	0	0	0	56.89790098	4.334131873	NA	NA	FALSE	FALSE	0	0	0	NA	0	0	0	0
1869	TT	CT	GG	CT	CG	CC	Male	Caucasian	Ulcerative colitis	0	0	0	0	0	0	1	1	1	1	1	1	NA	0	NA	NA	NA	NA	NA	NA	1	1	0	35.55909195	4.988364134	NA	NA	FALSE	FALSE	1	0	0	1	0	0	NA	0
1870	CT	TT	GA	CC	CC	CC	Male	NA	Ulcerative colitis	NA	NA	NA	NA	NA	NA	0	0	1	1	1	1	NA	0	NA	NA	NA	NA	NA	NA	0	0	0	38.05338809	3.931439653	NA	NA	FALSE	FALSE	0	0	0	NA	0	0	NA	0
1871	TT	CT	GG	CC	CC	CC	Female	NA	Ulcerative colitis	NA	NA	NA	NA	NA	NA	0	0	0	0	1	1	NA	0	NA	NA	NA	NA	NA	NA	0	0	0	40.50638832	6.625712982	NA	NA	FALSE	FALSE	0	0	0	NA	0	0	0	0
1872	CT	CT	GA	CC	CC	CC	Male	NA	Ulcerative colitis	NA	NA	NA	NA	NA	NA	1	0	0	0	0	1	NA	0	NA	NA	NA	NA	NA	NA	0	0	0	23.02806297	8.632329455	NA	NA	FALSE	FALSE	0	0	0	NA	0	0	0	0
1873	TT	TT	GG	CC	CC	CC	Female	NA	Ulcerative colitis	NA	NA	NA	NA	NA	NA	1	1	1	1	1	1	NA	0	NA	NA	NA	NA	NA	NA	1	1	0	29.77401323	1.341660963	NA	NA	FALSE	FALSE	0	0	0	NA	0	0	NA	0
1874	CT	CT	GA	CT	CC	CC	Female	NA	Ulcerative colitis	NA	NA	NA	NA	NA	NA	0	0	0	1	1	1	NA	0	NA	NA	NA	NA	NA	NA	1	1	0	31.72883869	8.966461328	NA	NA	FALSE	FALSE	0	0	0	NA	0	0	NA	0
1875	CT	CT	GA	CC	CG	CC	Female	NA	Ulcerative colitis	NA	NA	NA	NA	NA	NA	1	1	1	1	1	1	NA	0	NA	NA	NA	NA	NA	NA	0	0	0	20.23271732	4.459844855	NA	NA	FALSE	FALSE	0	0	0	NA	0	0	0	0
1876	CT	CT	GG	CT	CG	CC	Male	NA	Ulcerative colitis	NA	NA	NA	NA	NA	NA	1	1	1	1	1	1	NA	0	NA	NA	NA	NA	NA	NA	0	0	0	19.72883869	7.52372804	NA	NA	FALSE	FALSE	0	0	0	NA	0	0	0	0
1877	CT	CC	GG	CC	CC	CC	Female	Caucasian	Ulcerative colitis	NA	NA	NA	NA	NA	NA	0	0	0	1	1	1	NA	0	NA	NA	NA	NA	NA	NA	0	0	0	24.4406799	5.185489391	NA	NA	FALSE	FALSE	0	0	0	NA	0	0	0	0
1878	TT	CC	GG	CC	CG	CT	Female	NA	Ulcerative colitis	NA	NA	NA	NA	NA	NA	0	0	0	0	0	1	NA	0	NA	NA	NA	NA	NA	NA	0	0	0	53.73020762	17.84804928	NA	NA	FALSE	FALSE	0	0	0	NA	0	0	0	0
1879	CC	CC	GG	CC	GG	CC	Male	NA	Ulcerative colitis	NA	NA	NA	NA	NA	NA	0	0	0	0	1	1	NA	0	1	0	0	0	1	0	0	0	0	24.80481405	4.041067762	NA	NA	FALSE	FALSE	0	0	0	NA	0	0	0	0
1880	CC	CT	GA	CC	CC	CC	Male	NA	Ulcerative colitis	NA	NA	NA	NA	NA	NA	0	0	0	0	0	1	NA	1	NA	NA	NA	NA	NA	NA	0	1	0	51.42493726	6.825576089	NA	NA	FALSE	FALSE	0	0	0	NA	0	0	NA	0
1881	TT	CT	GG	CC	CC	CC	Female	Caucasian	Ulcerative colitis	NA	NA	NA	NA	NA	NA	0	0	0	0	0	1	NA	0	NA	NA	NA	NA	NA	NA	0	0	0	27.27994524	3.745379877	NA	NA	FALSE	FALSE	0	0	0	NA	0	0	NA	1
1882	CT	CC	GG	CC	CG	CC	Female	NA	Ulcerative colitis	NA	NA	NA	NA	NA	NA	0	0	0	0	1	1	NA	0	NA	NA	NA	NA	NA	NA	0	0	0	21.69187771	15.00068446	NA	NA	FALSE	FALSE	0	0	0	NA	0	0	0	1
1883	TT	TT	GG	CC	CC	CC	Female	Caucasian	Ulcerative colitis	NA	NA	NA	NA	NA	NA	0	0	0	0	0	1	NA	0	NA	NA	NA	NA	NA	NA	0	0	0	20.73089208	18.42858773	NA	NA	FALSE	FALSE	0	0	0	NA	0	0	0	0
1884	TT	CC	GG	CC	CC	CC	Female	Caucasian	Ulcerative colitis	NA	NA	NA	NA	NA	NA	0	0	0	0	0	1	NA	0	NA	NA	NA	NA	NA	NA	0	0	0	24.64601871	19.32375086	NA	NA	FALSE	FALSE	0	0	0	NA	0	0	0	0
1885	CT	CT	GA	CC	CC	CC	Female	Caucasian	Ulcerative colitis	NA	NA	NA	NA	NA	NA	1	1	1	1	1	1	NA	0	NA	NA	NA	NA	NA	NA	0	0	0	43.71241159	2.661305042	NA	NA	FALSE	FALSE	0	0	0	NA	0	0	NA	0
1886	TT	CC	GG	CC	CC	CC	Male	NA	Ulcerative colitis	NA	NA	NA	NA	NA	NA	0	0	0	0	1	1	NA	0	NA	NA	NA	NA	NA	NA	0	0	0	25.3963039	2.663928816	NA	NA	FALSE	FALSE	0	0	0	NA	0	0	NA	0
1887	TT	CC	GG	CC	CC	CC	Male	Caucasian	Ulcerative colitis	NA	NA	NA	NA	NA	NA	0	0	0	0	0	1	NA	0	NA	NA	NA	NA	NA	NA	0	0	0	34.72678531	3.581222907	NA	NA	FALSE	FALSE	0	0	0	NA	0	0	NA	0
1888	CT	CT	GG	CC	CC	CC	Female	Caucasian	Ulcerative colitis	NA	NA	NA	NA	NA	NA	1	1	1	1	1	1	NA	NA	NA	NA	NA	NA	NA	NA	0	1	0	31.89858544	4.027378508	NA	NA	FALSE	FALSE	0	0	0	NA	0	0	NA	0
1889	CT	CC	GG	CT	CG	CC	Female	Caucasian	Ulcerative colitis	NA	NA	NA	NA	NA	NA	0	0	0	0	0	1	NA	0	1	NA	NA	NA	NA	NA	0	0	0	27.60837326	2.464179786	NA	NA	FALSE	FALSE	0	0	0	NA	0	0	NA	0
1890	CT	CC	GG	CT	CG	CC	Male	Caucasian	Ulcerative colitis	NA	NA	NA	NA	NA	NA	0	0	0	0	0	1	NA	0	NA	NA	NA	NA	NA	NA	0	0	0	31.74252795	0.739219713	NA	NA	FALSE	FALSE	0	0	0	NA	0	0	NA	0
1891	CT	CT	GA	CC	CC	CC	Female	Caucasian	Ulcerative colitis	NA	NA	NA	NA	NA	NA	0	0	1	1	1	1	NA	0	NA	NA	NA	NA	NA	NA	0	0	0	58.99783253	4.369723933	NA	NA	FALSE	FALSE	0	0	0	NA	0	0	0	0
1892	CT	CT	GG	CC	CC	CC	Female	Caucasian	Ulcerative colitis	NA	NA	NA	NA	NA	NA	0	0	0	0	1	1	NA	0	NA	NA	NA	NA	NA	NA	1	1	0	34.48037874	6.067077344	NA	NA	FALSE	FALSE	0	0	0	NA	0	0	1	0
1893	CT	TT	AA	CC	CC	CC	Female	Caucasian	Ulcerative colitis	NA	NA	NA	NA	NA	NA	0	0	0	0	0	1	NA	0	NA	NA	NA	NA	NA	NA	0	0	0	22.99235683	3.92881588	NA	NA	FALSE	FALSE	0	0	0	NA	0	0	NA	0
1894	CT	CC	GG	CT	CG	CC	Female	Caucasian	Ulcerative colitis	NA	NA	NA	NA	NA	NA	0	0	0	0	0	1	NA	0	NA	NA	NA	NA	NA	NA	1	1	0	58.06433949	3.321013005	NA	NA	FALSE	FALSE	0	0	0	NA	0	0	NA	0
1895	TT	TT	GA	CC	CC	CC	Female	NA	Ulcerative colitis	NA	NA	NA	NA	NA	NA	0	0	0	0	1	1	NA	0	NA	NA	NA	NA	NA	NA	1	1	0	28.99646361	2.491444216	NA	NA	FALSE	FALSE	0	0	0	NA	0	0	1	0
1896	CC	CC	GG	CC	GG	CT	Male	Caucasian	Ulcerative colitis	NA	NA	NA	NA	NA	NA	1	1	1	1	1	1	NA	0	NA	NA	NA	NA	NA	NA	0	1	0	64.52281542	5.188227242	NA	NA	FALSE	FALSE	0	0	0	NA	0	0	1	0
1897	CT	CC	GG	CT	CG	CC	Female	NA	Ulcerative colitis	NA	NA	NA	NA	NA	NA	1	1	1	1	1	1	NA	0	NA	NA	NA	NA	NA	NA	0	0	0	19.02806297	7.5727812	NA	NA	FALSE	FALSE	0	0	0	NA	0	0	0	0
1898	CT	CC	GG	CT	GG	CC	Female	NA	Ulcerative colitis	NA	NA	NA	NA	NA	NA	0	0	0	0	0	1	NA	0	NA	NA	NA	NA	NA	NA	0	0	0	28.72815423	7.011635866	NA	NA	FALSE	FALSE	0	0	0	NA	0	0	0	0
1899	CT	TT	GA	CC	CC	CC	Female	Caucasian	Crohn's disease	0	0	0	0	0	1	1	1	1	0	0	0	NA	0	1	0	0	0	0	0	0	1	1	20.52281542	21.93566051	3.811202373	NA	TRUE	FALSE	0	0	1	2	0	1	NA	1
1900	CT	CT	GA	CC	CC	CC	Female	Caucasian	Crohn's disease	0	0	0	1	1	1	1	1	1	1	1	1	NA	0	0	0	NA	0	0	0	1	1	1	34.23408624	18.29146703	NA	NA	FALSE	FALSE	0	0	1	2	1	1	NA	0
1901	CT	CT	GA	CT	CG	CC	Male	Caucasian	Ulcerative colitis	0	0	0	0	0	0	0	0	0	0	0	1	NA	0	0	0	NA	0	0	0	0	0	0	32.6076888	18.53262606	NA	NA	FALSE	FALSE	1	0	0	1	0	0	0	0
1902	CC	CC	GG	CC	CG	CC	Male	Caucasian	Ulcerative colitis	0	0	0	0	0	0	0	0	0	0	1	1	NA	0	0	0	NA	0	0	0	0	1	0	53.19370294	20.68982432	NA	NA	FALSE	FALSE	1	0	0	1	0	0	NA	0
1903	CC	CT	GA	CC	CC	CC	Male	Caucasian	Ulcerative colitis	0	0	0	0	0	0	1	1	1	1	1	1	NA	0	0	0	NA	0	0	0	0	1	0	23.19507187	22.96235455	NA	NA	FALSE	FALSE	1	0	0	1	0	0	NA	0
1904	CT	CC	GG	CC	CC	CC	Female	Caucasian	Ulcerative colitis	0	0	0	0	0	0	0	0	0	1	1	1	NA	0	0	0	NA	0	0	0	0	0	0	26.56251426	16.3449692	NA	NA	FALSE	FALSE	1	0	0	1	0	0	0	0
1905	TT	CC	GG	CT	CG	CC	Male	Caucasian	Ulcerative colitis	0	0	0	0	0	0	0	0	0	1	1	1	NA	0	0	1	NA	0	0	0	1	0	0	38.19575633	30.29694273	NA	NA	FALSE	FALSE	1	0	0	1	0	0	0	1
1906	CC	TT	GA	CT	CC	CT	Female	Caucasian	Ulcerative colitis	0	0	0	0	0	0	1	1	1	1	1	1	NA	0	0	0	NA	0	0	0	1	1	0	49.57415013	23.04175222	NA	NA	FALSE	FALSE	1	0	0	1	0	0	1	0
1907	CT	CT	GA	CC	CG	CC	Male	Caucasian	Crohn's disease	0	0	0	1	1	1	1	1	0	0	0	0	NA	0	0	0	NA	0	0	0	1	1	0	23.1156742	20.45984486	0	NA	TRUE	FALSE	0	0	1	2	1	0	1	0
1908	TT	CC	GG	CT	CG	CC	Male	NA	Ulcerative colitis	0	0	0	0	0	0	1	1	1	1	1	1	NA	0	0	0	NA	0	0	0	0	0	1	41.19358887	36.03285421	NA	NA	FALSE	FALSE	1	0	0	1	0	1	NA	0
1909	TT	CT	GA	CT	CG	CC	Female	Caucasian	Crohn's disease	NA	NA	NA	NA	NA	1	1	1	1	1	1	NA	NA	0	0	0	NA	0	0	0	0	1	0	58.19564225	21.88364134	NA	NA	FALSE	FALSE	0	0	1	2	0	0	1	0
1910	CT	CT	GG	CC	CG	CC	Male	Caucasian	Ulcerative colitis	0	0	0	0	0	0	0	0	0	1	1	1	NA	0	0	0	NA	0	0	0	0	0	0	46.51870865	15.82489163	NA	NA	FALSE	FALSE	1	0	0	1	0	0	0	1
1911	TT	CT	GG	CC	CG	CC	Female	Caucasian	Crohn's disease	0	0	0	0	0	1	1	0	0	0	1	1	NA	1	0	0	NA	0	0	0	1	1	1	25.2347707	17.84531143	NA	8.413301392	FALSE	TRUE	0	0	1	2	0	0	NA	0
1912	CC	CT	GA	CT	CC	CC	Female	Caucasian	Crohn's disease	0	0	0	0	0	0	1	1	1	0	0	0	NA	0	NA	0	0	1	0	0	0	0	0	28.19438741	25.36607347	NA	NA	FALSE	FALSE	1	0	0	1	0	0	0	0
1913	CT	CT	GG	CT	CC	CC	Female	Caucasian	Ulcerative colitis	0	0	0	0	0	0	0	0	0	0	1	1	NA	0	0	0	NA	0	0	0	0	0	0	49.24572211	21.76853753	NA	NA	FALSE	FALSE	1	0	0	1	0	0	0	0
1914	TT	CT	GA	CC	CG	CC	Female	Caucasian	Ulcerative colitis	0	0	0	0	0	0	0	0	0	1	1	1	NA	0	0	0	NA	0	0	0	1	0	0	25.8479352	22.02053388	NA	NA	FALSE	FALSE	1	0	0	1	0	0	0	0
1915	CT	CC	GG	CC	GG	CC	Male	Caucasian	Ulcerative colitis	0	0	0	0	0	0	1	1	1	1	1	1	NA	0	0	0	NA	0	0	0	0	0	0	64.75268081	17.724846	NA	NA	FALSE	FALSE	1	0	0	1	0	0	0	0
1916	CT	CT	GA	CC	CG	CC	Male	Caucasian	Ulcerative colitis	0	0	0	0	0	0	0	0	0	0	1	1	NA	0	0	0	NA	0	0	0	0	0	0	68.09297285	9.4865389	NA	NA	FALSE	FALSE	1	0	0	1	0	0	0	0
1917	CC	CT	GG	CC	CG	CC	Female	Caucasian	Ulcerative colitis	0	0	0	0	0	0	0	0	0	0	1	1	NA	0	0	0	NA	0	0	0	0	0	0	33.0513347	14.0862423	NA	NA	FALSE	FALSE	1	0	0	1	0	0	0	0
1918	NA	NA	NA	CC	NA	NA	Male	Caucasian	Ulcerative colitis	0	0	0	0	0	0	0	0	0	0	1	1	NA	0	NA	NA	NA	NA	NA	NA	0	0	0	48.91706594	14.83367556	NA	NA	FALSE	FALSE	1	0	0	1	0	0	0	0
1919	CT	CT	GG	CT	CC	CC	Female	Caucasian	Ulcerative colitis	0	0	0	0	0	0	0	0	0	0	1	1	NA	0	0	0	NA	0	0	0	0	0	0	23.19507187	32.22724162	NA	NA	FALSE	FALSE	1	0	0	1	0	0	0	1
1920	TT	TT	GA	CC	CC	CC	Male	Caucasian	Ulcerative colitis	0	0	0	0	0	0	1	1	1	1	1	1	NA	0	0	0	NA	1	0	0	1	1	0	40.72815423	15.17590691	NA	NA	FALSE	FALSE	1	0	0	1	0	0	1	0
1921	CC	CT	GA	CT	CC	CC	Male	Caucasian	Ulcerative colitis	0	0	0	0	0	0	0	0	0	0	1	1	NA	0	0	0	NA	0	0	0	0	0	0	41.31690623	11.41946156	NA	NA	FALSE	FALSE	1	0	0	1	0	0	0	1
1922	CT	CC	GG	CT	CG	CC	Female	Caucasian	Ulcerative colitis	0	0	0	0	0	0	0	0	0	0	1	1	NA	0	0	0	NA	0	0	0	1	0	0	32.19438741	37.37976272	NA	NA	FALSE	FALSE	1	0	0	1	0	0	0	NA
1923	CT	CT	GG	CC	CC	CC	Male	Caucasian	Crohn's disease	0	0	0	1	1	1	0	0	0	0	0	0	NA	0	0	0	NA	0	0	0	1	1	1	63.18971024	12.41056354	NA	NA	FALSE	FALSE	0	1	0	3	1	1	1	0
1924	CT	CT	GA	CC	CG	CC	Male	Caucasian	Ulcerative colitis	0	0	0	0	0	0	0	0	0	0	0	1	NA	0	0	0	NA	0	0	0	0	0	0	41.35523614	20.7063655	NA	NA	FALSE	FALSE	1	0	0	1	0	0	0	1
1925	CT	CT	GG	CC	CC	CC	Male	Caucasian	Ulcerative colitis	0	0	0	0	0	0	0	0	0	0	1	1	NA	0	0	0	NA	0	0	0	0	0	0	24.41341547	22.1710016	NA	NA	FALSE	FALSE	1	0	0	1	0	0	0	0
1926	TT	CC	GG	CT	CC	CC	Male	Caucasian	Ulcerative colitis	0	0	0	0	0	0	0	0	0	0	1	1	NA	0	0	0	NA	0	0	0	0	0	0	72.72256445	9.667465206	NA	NA	FALSE	FALSE	1	0	0	1	0	0	0	0
1927	TT	CC	GG	CC	GG	CC	Male	Caucasian	Ulcerative colitis	NA	NA	NA	NA	NA	NA	1	1	1	1	1	1	NA	NA	NA	NA	NA	NA	NA	NA	0	1	0	42.31622177	22.64738763	NA	NA	FALSE	FALSE	0	0	0	NA	0	0	1	1
1928	CT	CT	GG	CT	CG	CC	Female	Caucasian	Crohn's disease	0	0	0	0	0	1	1	0	0	0	0	0	NA	1	NA	1	0	0	0	0	1	1	0	35.20876112	9.029431896	NA	0	FALSE	TRUE	0	0	1	2	0	0	1	NA
1929	CT	CC	GG	CC	CC	CT	Male	Caucasian	Crohn's disease	0	0	0	0	0	1	0	0	0	0	0	0	NA	0	NA	NA	NA	NA	NA	NA	0	1	0	30.51870865	5.963039014	NA	NA	FALSE	FALSE	0	1	0	3	0	0	NA	1
1930	TT	CT	GA	CC	CG	CC	Female	Asian	Crohn's disease	0	0	0	1	1	1	1	1	1	1	1	0	NA	0	NA	NA	NA	1	NA	NA	1	1	0	14.84998859	1.396417979	NA	NA	FALSE	FALSE	0	0	1	2	1	0	NA	0
1931	CT	CT	GG	CC	CG	CC	Male	Caucasian	Crohn's disease	0	0	0	0	0	1	0	0	0	0	0	0	NA	0	NA	NA	NA	NA	NA	NA	0	0	0	62.32443532	7.091033539	NA	NA	FALSE	FALSE	0	1	0	3	0	0	0	0
1932	CC	CT	GA	CC	CC	CC	Female	Caucasian	Crohn's disease	0	0	0	0	1	1	0	0	0	0	0	0	NA	0	NA	NA	NA	NA	NA	NA	0	1	0	45.14989733	3.646703171	NA	NA	FALSE	FALSE	0	1	0	3	1	0	1	0
1933	CT	CT	GA	CC	CC	CC	Male	Caucasian	Ulcerative colitis	0	0	0	0	0	0	0	0	0	0	1	1	NA	0	NA	NA	NA	NA	NA	1	0	0	0	24.73089208	8.928131417	NA	NA	FALSE	FALSE	1	0	0	1	0	0	0	0
1934	CC	CC	GG	CC	CC	CT	Female	Caucasian	Ulcerative colitis	0	0	0	0	0	0	0	0	0	1	1	1	NA	NA	NA	NA	NA	NA	NA	NA	1	0	0	23.26625599	8.670659366	NA	NA	FALSE	FALSE	1	0	0	1	0	0	0	1
1935	TT	CT	GG	CC	CC	CC	Female	Caucasian	Crohn's disease	0	0	0	0	0	1	0	0	0	0	NA	0	NA	0	1	NA	NA	NA	NA	NA	1	1	0	40.56114533	9.867328314	0	NA	TRUE	FALSE	0	0	0	NA	0	0	1	0
1936	TT	CC	GG	CT	CG	CC	Female	Caucasian	Ulcerative colitis	0	0	0	0	0	0	0	0	0	1	1	1	NA	0	NA	NA	NA	NA	NA	NA	0	0	0	60.30390144	9.77412731	NA	NA	FALSE	FALSE	1	0	0	1	0	0	0	NA
1937	CC	CT	GG	CC	CC	CC	Female	Caucasian	Crohn's disease	0	0	0	1	1	1	1	0	0	0	0	0	NA	0	NA	NA	NA	NA	NA	NA	1	1	1	48.52007757	9.095140315	0	NA	TRUE	FALSE	0	0	1	2	1	1	1	1
1938	CC	CC	GG	CT	CG	CC	Female	Caucasian	Ulcerative colitis	0	0	0	0	0	0	1	1	1	1	1	1	NA	0	NA	NA	NA	NA	NA	NA	0	0	0	33.73020762	54.01768195	NA	NA	FALSE	FALSE	1	0	0	1	0	0	0	0
1939	TT	CT	GG	CT	CC	CC	Female	NA	Ulcerative colitis	0	0	0	0	0	0	1	1	1	1	1	1	NA	0	NA	NA	NA	NA	NA	NA	0	1	0	31.72883869	16.27378508	NA	NA	FALSE	FALSE	1	0	0	1	0	0	NA	0
1940	TT	CC	GG	TT	CG	CC	Female	Caucasian	Crohn's disease	NA	NA	NA	NA	NA	1	1	NA	NA	NA	NA	NA	NA	0	1	0	0	0	0	0	1	1	0	50.64738763	10.37656856	0	NA	TRUE	FALSE	0	0	1	2	0	0	1	0
1941	CC	CC	GG	CC	CC	CC	Male	Caucasian	Ulcerative colitis	0	0	0	0	0	0	1	1	1	1	1	1	NA	0	NA	NA	NA	NA	NA	NA	0	0	0	62.72689938	7.841204654	NA	NA	FALSE	FALSE	1	0	0	1	0	0	0	1
1942	CT	CT	GG	CC	CC	CC	Female	Caucasian	Crohn's disease	0	0	0	0	1	1	0	0	0	0	0	0	NA	0	NA	NA	NA	1	NA	NA	1	1	0	17.14715948	8.93908282	NA	NA	FALSE	FALSE	0	1	0	3	1	0	NA	0
1943	CT	TT	GA	CC	CC	CT	Female	Caucasian	Ulcerative colitis	0	0	0	0	0	0	1	1	1	1	1	1	NA	NA	NA	NA	NA	NA	NA	NA	0	0	0	33.55224732	7.797513119	NA	NA	FALSE	FALSE	1	0	0	1	0	0	0	1
1944	CT	CT	GA	CC	CG	CC	Female	Caucasian	Ulcerative colitis	0	0	0	0	0	0	1	1	1	1	1	1	NA	0	NA	NA	NA	NA	NA	NA	1	1	0	43.47969427	4.70647958	NA	NA	FALSE	FALSE	1	0	0	1	0	0	1	0
1945	CC	CT	GA	CT	CG	CC	Female	NA	Ulcerative colitis	NA	NA	NA	NA	NA	NA	NA	NA	NA	1	0	0	NA	NA	NA	NA	NA	NA	NA	NA	0	1	0	26.80618298	5.70568104	NA	NA	FALSE	FALSE	0	0	0	NA	0	0	NA	0
1946	CT	CT	GA	CC	CC	CC	Female	Caucasian	Ulcerative colitis	0	0	0	0	0	0	1	1	1	1	1	1	NA	0	NA	NA	NA	NA	NA	NA	0	0	0	20.70625143	5.481291353	NA	NA	FALSE	FALSE	1	0	0	1	0	0	0	0
1947	TT	CT	GG	TT	CG	CC	Female	Caucasian	Crohn's disease	0	0	0	0	0	1	1	0	0	0	0	0	NA	0	NA	1	NA	NA	NA	NA	1	1	0	22.11362081	8.925393566	NA	NA	FALSE	FALSE	0	0	1	2	0	0	1	0
1948	CT	CC	GG	CT	CG	CC	Female	Caucasian	Ulcerative colitis	0	0	0	0	0	0	0	0	0	1	1	1	NA	0	NA	NA	NA	NA	NA	NA	0	1	0	31.5618298	7.745493954	NA	NA	FALSE	FALSE	1	0	0	1	0	0	NA	0
1949	CT	CC	GG	CC	CG	CC	Male	Caucasian	Crohn's disease	NA	NA	NA	NA	NA	NA	0	0	NA	NA	0	0	NA	1	NA	NA	NA	NA	NA	NA	1	1	1	31.72883869	13.13894593	NA	0	FALSE	TRUE	0	0	0	NA	0	2	1	1
1950	CT	CT	GG	CC	CC	CC	Female	Caucasian	Crohn's disease	0	0	0	0	0	1	0	0	0	0	0	0	NA	1	NA	NA	NA	NA	NA	NA	1	1	1	20.81302761	9.667351129	NA	NA	FALSE	FALSE	0	1	0	3	0	0	NA	0
1951	TT	TT	GA	CT	CC	CC	Female	Caucasian	Crohn's disease	0	0	0	0	0	1	1	1	1	0	0	0	NA	0	NA	NA	NA	NA	NA	NA	0	1	1	35.7397901	23.34029204	NA	-0.010951403	FALSE	TRUE	0	0	1	2	0	1	NA	1
1952	CT	CT	GA	CT	CG	CC	Male	Caucasian	Crohn's disease	0	0	0	0	0	1	1	1	1	1	0	0	NA	0	NA	NA	NA	NA	NA	NA	1	0	0	31.07460643	9.76306183	NA	NA	FALSE	FALSE	0	0	1	2	0	0	0	0
1953	CT	CT	GA	CC	CC	CC	Male	Caucasian	Crohn's disease	0	0	0	0	0	1	1	1	1	0	0	NA	NA	1	NA	NA	NA	NA	NA	NA	1	1	0	13.81245722	8.750171116	NA	NA	FALSE	FALSE	0	0	1	2	0	0	NA	0
1954	CT	CT	GG	CC	CC	CC	Female	Caucasian	Ulcerative colitis	0	0	0	0	0	0	1	1	1	1	1	1	NA	0	NA	1	NA	NA	NA	NA	0	0	0	62.48311659	10.15742642	NA	NA	FALSE	FALSE	1	0	0	1	0	0	0	0
1955	CC	TT	AA	CC	CC	CC	Male	Caucasian	Ulcerative colitis	0	0	0	0	0	0	0	0	0	0	0	1	NA	0	NA	NA	NA	NA	NA	NA	0	0	0	25.23203285	2.866529774	NA	NA	FALSE	FALSE	1	0	0	1	0	0	NA	0
1956	CT	TT	GA	CT	CC	CC	Male	African	Crohn's disease	0	0	0	0	0	0	1	1	1	1	1	1	NA	1	NA	NA	NA	NA	NA	NA	1	0	1	44.52281542	0.199863107	NA	NA	FALSE	FALSE	1	0	0	1	0	0	NA	0
1957	CT	CT	GA	CC	CC	CT	Female	Caucasian	Ulcerative colitis	0	0	0	0	0	0	0	NA	0	0	0	1	NA	0	NA	NA	NA	NA	NA	NA	0	0	0	57.72746977	12.7118412	NA	NA	FALSE	FALSE	1	0	0	1	0	0	0	0
1958	CT	TT	GG	CT	CC	CC	Female	Caucasian	Ulcerative colitis	0	0	0	0	0	0	0	0	0	0	NA	1	NA	0	NA	NA	NA	NA	NA	NA	0	1	0	28.72815423	3.956194387	NA	NA	FALSE	FALSE	1	0	0	1	0	0	NA	0
1959	TT	CT	GG	CT	CC	CC	Male	Asian	Crohn's disease	0	0	0	0	0	1	0	0	0	0	0	0	NA	0	NA	NA	NA	NA	NA	NA	0	0	0	44.89790098	0.824093087	NA	NA	FALSE	FALSE	0	1	0	3	0	0	NA	0
1960	CT	CC	GG	CC	CC	CT	Male	Asian	Crohn's disease	0	0	0	0	0	1	1	0	0	0	0	0	NA	1	NA	NA	NA	NA	NA	NA	1	1	0	16.29568789	6.995208761	NA	NA	FALSE	FALSE	0	0	1	2	0	0	NA	0
1961	CT	CT	GG	CT	CG	CC	Male	Caucasian	Crohn's disease	0	0	0	0	0	1	0	0	0	0	0	0	NA	0	NA	NA	NA	NA	NA	NA	1	1	1	55.08829569	8.509126169	NA	NA	FALSE	FALSE	0	1	0	3	0	1	1	0
1962	TT	TT	AA	CT	CC	CC	Male	Arab	Ulcerative colitis	0	0	0	0	0	0	0	0	0	1	1	1	NA	1	NA	NA	NA	NA	NA	NA	1	1	0	68.50924025	7.088295688	NA	NA	FALSE	FALSE	1	0	0	1	0	0	NA	0
1963	CT	CT	GA	CT	CG	CC	Female	Caucasian	Crohn's disease	0	0	0	0	1	1	0	0	0	0	0	0	NA	0	NA	NA	NA	NA	NA	NA	1	1	0	20.89790098	7.411476158	NA	NA	FALSE	FALSE	0	1	0	3	1	0	NA	1
1964	CT	CC	GG	CC	CC	CC	Male	Other	Ulcerative colitis	0	0	0	0	0	0	1	1	1	1	1	1	NA	NA	NA	NA	NA	NA	NA	NA	1	1	0	27.72883869	15.86584531	NA	NA	FALSE	FALSE	1	0	0	1	0	0	NA	0
1965	NA	NA	NA	NA	NA	NA	Male	Caucasian	Ulcerative colitis	NA	NA	NA	NA	NA	NA	1	1	1	1	1	1	NA	0	NA	NA	NA	1	NA	NA	1	1	0	44.76100844	6.836413415	NA	NA	FALSE	FALSE	0	0	0	NA	0	0	1	0
1966	CC	CC	GG	CC	GG	CC	Female	Caucasian	Ulcerative colitis	NA	NA	NA	NA	NA	NA	0	0	0	1	1	1	NA	0	NA	NA	NA	NA	NA	NA	0	0	0	46.72952316	6.590120922	NA	NA	FALSE	FALSE	0	0	0	NA	0	0	0	0
1967	CT	CC	GG	CC	CC	CC	Female	Caucasian	Ulcerative colitis	NA	NA	NA	NA	NA	NA	NA	NA	NA	1	1	1	NA	0	NA	NA	NA	NA	NA	NA	0	0	0	15.19507187	4.270933151	NA	NA	FALSE	FALSE	0	0	0	NA	0	0	0	0
1968	CT	CC	GG	CC	CC	CC	Female	Caucasian	Ulcerative colitis	NA	NA	NA	NA	NA	NA	1	1	1	1	1	1	NA	0	NA	NA	NA	NA	NA	NA	0	1	0	33.73568332	3.904175222	NA	NA	FALSE	FALSE	0	0	0	NA	0	0	NA	NA
1969	TT	CC	GG	CT	GG	CC	Male	Caucasian	Ulcerative colitis	NA	NA	NA	NA	NA	NA	0	0	0	0	1	1	NA	0	NA	NA	NA	NA	NA	NA	0	0	0	76.75268081	4.884325804	NA	NA	FALSE	FALSE	0	0	0	NA	0	0	0	0
1970	TT	CT	GG	CT	CC	CC	Female	Caucasian	Crohn's disease	0	0	0	0	0	1	0	0	0	0	0	0	NA	0	NA	NA	NA	NA	NA	NA	1	1	0	23.03627652	4.875998175	NA	NA	FALSE	FALSE	0	1	0	3	0	0	NA	1
1971	CT	CC	GG	CC	CG	CC	Male	Caucasian	Crohn's disease	0	0	0	1	1	1	1	1	1	1	1	1	NA	0	NA	NA	NA	NA	NA	NA	0	1	0	54.81439653	1.508669861	NA	NA	FALSE	FALSE	0	0	1	2	1	0	NA	0
1972	CT	CT	GG	CC	CC	CC	Male	NA	Ulcerative colitis	NA	NA	NA	NA	NA	NA	0	0	0	0	0	1	NA	NA	NA	NA	NA	NA	NA	NA	0	0	0	39.09377139	2.206707734	NA	NA	FALSE	FALSE	0	0	0	NA	0	0	NA	0
1973	CC	CC	GG	CC	CG	CC	Female	Caucasian	Crohn's disease	0	0	0	0	0	1	0	0	0	0	0	0	NA	0	NA	1	0	0	0	0	1	0	0	65.03216975	7.835614876	0	NA	TRUE	FALSE	0	1	0	3	0	0	0	0
1974	TT	CT	GA	CC	CG	CC	Male	Caucasian	Ulcerative colitis	NA	NA	NA	NA	NA	NA	0	0	0	0	1	1	NA	0	NA	NA	NA	NA	NA	NA	1	1	0	29.73020762	14.21218344	NA	NA	FALSE	FALSE	0	0	0	NA	0	0	NA	0
1975	CT	CC	GG	CC	CG	CC	Male	Caucasian	Crohn's disease	0	0	0	0	0	1	0	0	0	0	0	0	NA	0	NA	NA	NA	NA	NA	NA	1	1	1	63.64670317	6.926762491	NA	NA	FALSE	FALSE	0	1	0	3	0	1	NA	1
1976	TT	CC	GG	TT	CG	CC	Male	Caucasian	Crohn's disease	0	0	0	0	0	1	1	1	1	1	1	1	NA	0	NA	NA	NA	NA	NA	NA	1	1	1	35.72883869	24.78850103	NA	NA	FALSE	FALSE	0	0	1	2	0	1	NA	NA
1977	CT	CT	GG	CC	CC	CC	Female	Caucasian	Ulcerative colitis	NA	NA	NA	NA	NA	NA	0	0	0	1	1	1	NA	NA	NA	1	0	0	0	0	1	1	0	29.56046087	4.060232717	NA	NA	FALSE	FALSE	0	0	0	NA	0	0	1	0
1978	CT	TT	GG	CC	CC	CC	Male	Jew	Ulcerative colitis	NA	NA	NA	NA	NA	NA	0	0	0	1	1	1	NA	0	NA	NA	NA	NA	NA	NA	0	0	0	49.13620808	0.895277207	NA	NA	FALSE	FALSE	0	0	0	NA	0	0	NA	0
1979	CT	CC	GG	CT	CG	CC	Male	Caucasian	Ulcerative colitis	NA	NA	NA	NA	NA	NA	NA	1	1	1	1	1	NA	0	0	0	NA	1	0	0	0	1	0	20.94182067	21.13347023	NA	NA	FALSE	FALSE	0	0	0	NA	0	0	1	0
1980	CT	CC	GG	CT	CC	CT	Female	Caucasian	Crohn's disease	0	0	0	0	0	0	0	0	0	0	1	1	NA	1	NA	NA	NA	1	0	0	1	1	1	29.73020762	22.41489847	NA	NA	FALSE	FALSE	1	0	0	1	0	0	1	0
1981	CC	CT	GA	CC	CC	CC	Female	Caucasian	Crohn's disease	0	0	0	0	0	1	0	0	0	0	0	1	NA	1	0	0	NA	0	0	0	1	1	1	32.72815423	32.52851928	NA	NA	FALSE	FALSE	0	0	1	2	0	1	1	0
1982	CC	CT	GA	CC	CG	CC	Male	Caucasian	Ulcerative colitis	NA	NA	NA	NA	NA	NA	NA	NA	NA	1	1	1	NA	0	0	0	NA	0	0	0	1	1	0	24.19438741	16.93908282	NA	NA	FALSE	FALSE	0	0	0	NA	0	0	NA	0
1983	CC	TT	AA	CC	CC	CC	Male	Caucasian	Crohn's disease	NA	NA	NA	NA	NA	1	1	NA	NA	NA	NA	NA	NA	1	0	0	NA	0	0	0	1	1	1	17.39356605	10.91581109	NA	NA	FALSE	FALSE	0	0	1	2	0	0	NA	0
1984	CT	CT	GG	CC	CG	CC	Male	Caucasian	Ulcerative colitis	0	0	0	0	0	0	1	1	1	1	1	1	NA	0	1	0	NA	0	0	0	1	1	0	51.72883869	15.34850559	NA	NA	FALSE	FALSE	1	0	0	1	0	0	NA	0
1985	CT	CC	GG	CC	CC	CC	Male	Caucasian	Crohn's disease	NA	NA	NA	NA	1	1	1	1	NA	NA	NA	NA	NA	0	1	1	NA	1	0	0	1	1	1	16.73100616	45.83424595	NA	NA	FALSE	FALSE	0	0	1	2	1	1	1	0
1986	TT	CT	GG	CT	CC	CC	Female	Caucasian	Crohn's disease	NA	NA	NA	NA	NA	1	1	1	NA	NA	NA	NA	NA	NA	1	NA	NA	NA	NA	NA	1	1	1	25.73020762	34.13278576	NA	4	FALSE	TRUE	0	0	1	2	0	3	1	0
1987	CT	TT	GA	CC	CC	CC	Male	Caucasian	Crohn's disease	0	0	0	0	0	1	1	1	1	1	0	0	NA	1	NA	NA	NA	NA	NA	NA	1	1	1	19.31827515	20.99931554	NA	10.91581109	FALSE	TRUE	0	0	1	2	0	1	NA	0
1988	CT	CC	GG	CC	CG	CC	Male	Caucasian	Crohn's disease	0	0	0	0	1	0	1	1	0	0	0	0	NA	0	1	0	0	0	0	0	1	1	0	30.72952316	8.586014146	NA	NA	FALSE	FALSE	1	0	0	1	1	0	NA	1
1989	TT	CT	GA	CC	CC	CC	Female	Caucasian	Crohn's disease	0	0	0	0	0	1	0	0	0	0	0	0	NA	0	NA	NA	NA	NA	NA	NA	0	1	0	38.89653206	6.718685832	NA	NA	FALSE	FALSE	0	1	0	3	0	0	NA	0
1990	CT	CC	GG	CC	GG	CC	Male	Caucasian	Crohn's disease	0	0	0	0	0	1	1	1	1	1	0	0	NA	0	NA	NA	NA	NA	NA	NA	1	1	1	47.63575177	15.96167009	NA	5.092402464	FALSE	TRUE	0	0	1	2	0	1	1	0
1991	CT	CT	GA	CT	CC	CC	Male	Caucasian	Crohn's disease	0	0	0	0	0	0	0	0	0	0	0	1	NA	1	NA	NA	NA	NA	1	NA	1	1	0	45.81234314	20.28758841	NA	NA	FALSE	FALSE	1	0	0	1	0	0	NA	0
1992	CC	CT	GA	CC	CC	CC	Female	Caucasian	Crohn's disease	NA	NA	NA	NA	NA	1	1	1	0	1	1	1	NA	0	NA	NA	NA	1	0	0	1	1	0	35.72883869	20.37793749	NA	NA	FALSE	FALSE	0	0	1	2	0	0	1	0
1993	CC	CT	GA	CC	CG	CC	Female	Caucasian	Crohn's disease	0	0	1	0	0	1	0	0	0	0	0	0	NA	NA	1	NA	NA	NA	NA	NA	1	1	1	29.73020762	12.8788501	NA	12.91718001	FALSE	TRUE	0	1	0	3	1	1	1	1
1994	CC	TT	AA	CC	CC	CC	Male	Caucasian	Crohn's disease	0	0	0	0	0	1	1	1	1	1	0	0	NA	0	NA	NA	NA	NA	NA	NA	1	1	0	21.72746977	19.17043121	NA	NA	FALSE	FALSE	0	0	1	2	0	0	NA	0
1995	TT	CT	GG	CT	CG	CC	Male	Caucasian	Crohn's disease	0	0	0	0	0	1	1	1	1	1	1	1	NA	NA	NA	0	1	0	0	0	1	1	0	43.86025553	6.094455852	NA	NA	FALSE	FALSE	0	0	1	2	0	0	NA	1
1996	TT	CC	GG	CT	CC	CC	Male	Caucasian	Crohn's disease	0	0	0	0	0	1	1	0	0	0	1	0	NA	1	NA	NA	NA	NA	NA	NA	1	1	1	9.14715948	22.68297969	NA	NA	FALSE	FALSE	0	0	1	2	0	1	1	0
1997	TT	CT	GG	CC	CC	CC	Male	Caucasian	Crohn's disease	0	0	0	0	1	1	1	1	1	1	0	0	NA	NA	NA	NA	NA	NA	NA	NA	1	1	0	NA	NA	NA	NA	FALSE	FALSE	0	0	1	2	1	0	NA	1
1998	CT	TT	GA	CC	CC	CC	Male	Caucasian	Ulcerative colitis	NA	NA	NA	NA	NA	NA	NA	NA	NA	NA	NA	NA	NA	NA	NA	NA	NA	NA	NA	NA	1	0	0	NA	NA	NA	NA	FALSE	FALSE	0	0	0	NA	0	0	NA	0
1999	CT	TT	AA	CC	CC	CC	Female	Caucasian	Crohn's disease	0	0	0	0	0	0	1	1	1	1	1	1	NA	1	NA	NA	NA	1	NA	NA	1	1	1	20.14784394	10.59263062	NA	NA	FALSE	FALSE	1	0	0	1	0	0	NA	1
[truncated: 1,010 more rows]
